# Supplementary material for: Phylogenomic Analyses of Nucleotide-Sugar Biosynthetic and Interconverting Enzymes Illuminate Cell Wall Composition in Fungi
Source: mBio. 2021 Apr 13;12(2):e03540-20. doi: 10.1128/mBio.03540-20 (PMC8092308; doi:10.1128/mBio.03540-20)
Supplement: DATA SET S1 [file mBio.03540-20-sd001.txt]

(jgi_Absrep1_340968_estExt_Genewise1.C_1_t30324:0.1110844572,jgi_Absrep1_349586_estExt_Genewise1.C_8_t20368:0.0666199175,((((jgi_Absrep1_358697_estExt_Genewise1.C_270031:0.1255743906,jgi_Absrep1_425840_fgenesh1_kg.34___82___TRINITY_DN7642_c0_g1_i3:0.1466804425)91:0.0964322762,jgi_Hesve2finisherSC_1368672_estExt_fgenesh1_pm.C_410030:0.3182936553)100:0.1899391977,((jgi_Liccor1_12011_LCOR_10999.1:0.1679714412,(jgi_Liccor1_8266_LCOR_07510.1:0.3586409956,jgi_Synrac1_498488_fgenesh1_kg.11___225___Locus324v1rpkm582.32:0.2143655729)48:0.0307509338)96:0.0821248084,(((jgi_Mucci2_166031_fgenesh1_pg.07___524:0.3735470243,jgi_Phybl2_130942_estExt_Genewise1Plus.C_30745:0.2452073339)87:0.0933248162,(jgi_Sakvas1_3641_SVAS_04318R0:0.3471039660,jgi_Sakvas1_4693_SVAS_05906R0:0.1347730738)84:0.0462466527)51:0.0364178273,(jgi_Mucci2_183757_estExt_Genemark1.C_031230:0.1945490637,((((jgi_Rhich1_588_A00547:0.0103659151,jgi_Rhimi_ATCC11559_1_292041_estExt_Genemark1.C_1190004:0.0000024801)83:0.0167179025,jgi_Rhich1_6765_A06697:0.0068670554)98:0.0252944663,(jgi_Rhimi1_1_212846_estExt_Genewise1.C_4_t10003:0.0035350095,jgi_Rhimi_ATCC52814_1_338206_estExt_Genemark1.C_1640013:0.0033591257)46:0.0095628144)100:0.1031188383,(jgi_Rhior3_13267_RO3G_12285:0.0591221792,jgi_Rhior3_2908_RO3G_02459:0.0796070989)96:0.0526766817)98:0.0737526608)100:0.1385306083)82:0.0590968767)94:0.1005042700)76:0.0626356181,(((((((((((((((((((jgi_Acain1_264441_fgenesh1_kg.1___1065___Locus1245v1rpkm117.32:0.2547537401,jgi_Meimi1_162187_fgenesh1_kg.4___330___Locus2670v1rpkm47.14:0.4531849567)99:0.1972245272,jgi_Rhodsp1_270295_estExt_Genewise1Plus.C_7_t10256:0.2781174684)86:0.1154366243,jgi_Jamsp1_241302_estExt_Genewise1.C_90273:0.3384729850)97:0.1313118202,(jgi_Cersp1_367159_estExt_Genemark1.C_370033:0.2519117947,jgi_Tilwa1_330142_fgenesh1_kg.11___195___Locus795v1rpkm226.46:0.3230943191)100:0.2719204317)89:0.1164180094,jgi_Tilan2_275543_estExt_Genemark1.C_830024:0.4151523282)93:0.1096714859,((jgi_Malgl1_8_MGL_0007:0.2647589475,jgi_Malsy1_1_2681_MSY001_1326m.01:0.2548333973)100:0.3921312589,((((((jgi_Moeaph1_808_PaG_03742T0:0.0100601938,jgi_Psean1_1_83534_PANT_19d00126:0.0000764795)100:0.1661075245,(jgi_Psehu1_4582_PHSY_005053m.01:0.1051327801,jgi_Ustma2_2_10148_mRNA_UMAG_11497:0.0619174151)61:0.0088815358)100:0.0732227700,jgi_Spore1_5874_sr13951m.01:0.0514705947)76:0.0243835274,jgi_Usthor1_85866_UHOR_04567:0.0737600366)100:0.1445704559,jgi_Tescy1_200992_fgenesh1_kg.8___168___Locus1212v1rpkm148.27:0.1896958854)100:0.1655900929,jgi_Ustsp1_387975_fgenesh1_kg.325___4___Locus1594v1rpkm88.16:0.2372530448)100:0.1594887054)95:0.1281091403)100:0.2880227141,((((((((((jgi_Agabi_varbisH97_2_189451_estExt_fgenesh2_kg.C_10322:0.0034193477,jgi_Agabi_varbur_1_110647_estExt_fgenesh1_kg.C_10653:0.0000023893)100:0.1559735380,jgi_Leugo1_1_51311_g2531.t1:0.3352743035)100:0.1350146317,(jgi_Amamu1_155130_fgenesh1_kg.1___547___Locus2046v1rpkm106.61:0.1682858804,jgi_Amath1_74318_fgenesh1_pm.12___33:0.2471057666)99:0.0904894106)64:0.0511542613,((((((((jgi_Armcep1_12149_mRNA_ARCE_13196_g_ARCE_13196_g:0.0033251050,jgi_Armga1_1050759_estExt_fgenesh1_pm.C_3_t10295:0.0168458522)95:0.0100803880,(jgi_Armost1_1078931_estExt_Genemark1.C_2_t20108:0.0066812426,jgi_Armosto1_268996_mRNA_AROS_09472_AROS_09472:0.0134396826)70:0.0033493600)91:0.0000029824,jgi_Armme1_1_1499_g15966:0.0439421655)100:0.1518430572,jgi_Cylto1_386577_estExt_Genewise1Plus.C_50068:0.3017527022)86:0.0650354192,(((jgi_Denbi1_959565_estExt_Genemark1.C_30026:0.1592626947,jgi_Gymlu1_32689_fgenesh1_kg.1___372___Locus3077v1rpkm62.13:0.2573087838)45:0.0155740224,jgi_Monpe1_1_83569_MPER_08114m.01:0.2379847001)73:0.0316771816,jgi_Ompol1_4286_MUStwsD_GLEAN_10007588:0.1705677817)96:0.0725275211)66:0.0253259499,jgi_Crula1_732624_estExt_Genemark1.C_40036:0.1880627866)40:0.0370415102,(jgi_Ptegra1_603102_estExt_Genemark1.C_70418:0.4966368427,jgi_Volvo1_115746_UDPNacetylglucosamine:0.1918454311)97:0.1317978389)5:0.0086277244,((((jgi_Auramp1_486503_fgenesh1_kg.4___1094___TRINITY_DN17828_c0_g1_i1:0.1866024600,jgi_Schco3_2684219_estExt_fgenesh1_pm.C_2_t20080:0.1094746958)100:0.1783691524,(jgi_Fishe1_64312_fgenesh1_pm.87___71:0.5607078978,((jgi_PleosPC15_2_1092461_estExt_fgenesh1_pm.C_030732:0.0000029583,jgi_PleosPC9_1_91362_fgenesh1_kg.277___3___jgi_PleosPC15_1_38733_estExt_Genewise1Plus.C_31753:0.0000029583)99:0.0000028157,jgi_PleosPC15_2_1107060_gm1.8597_g:0.0104782922)100:0.2378153309)60:0.0466612323)88:0.0748344378,(((((jgi_Bjead1_1_101157_e_gw1.1.1520.1:0.1847405161,jgi_Phlcen1_11011_scaffold_395.1:0.1336014717)72:0.0251940551,(((jgi_Phaca1_248306_fgenesh2_kg.1___2316___isotig15064:0.0954286077,jgi_Phchr2_2987074_fgenesh1_kg.13___154___Locus2013v1rpkm142.47:0.1262385869)100:0.1275823205,jgi_Phlgi1_83903_estExt_Genewise1.C_110072:0.1114241701)98:0.0717545900,jgi_Phlbr1_28207_fgenesh1_kg.10___88___isotig05540:0.2829774479)85:0.0377485698)78:0.0496155380,(((jgi_Cersu1_118608_estExt_fgenesh1_kg.C_200076:0.0879070052,jgi_Obbri1_212326_CE212325_17043:0.0530813544)100:0.0875719155,(((jgi_Daequ1_721940_fgenesh1_kg.6___159___Locus2214v1rpkm84.82:0.1042156743,jgi_Fompi3_1150677_estExt_Genewise1.C_640042:0.1826969715)99:0.0656657765,(jgi_Pospl1_91013_fgenesh3_pg.8__15:0.0831643156,jgi_PosplRSB12_1_1164350_estExt_Genewise1.C_1_t20247:0.0049786426)100:0.1567084894)79:0.0369949881,(jgi_Fibra1_8461_FIBRA_06643m.01:0.1309354309,jgi_Wolco1_113395_estExt_Genewise1.C_1_t60445:0.1342442534)85:0.0316726321)91:0.0467047715)94:0.0650517003,(((((jgi_Dicsq1_131520_fgenesh1_kg.1___856___isotig09504:0.0000029583,jgi_Dicsqu18370_1_254713_CE254712_13498:0.0000029583)100:0.0000021092,(jgi_Dicsqu463_1_967666_fgenesh1_kg.274___13___Locus1495v1rpkm145.35:0.0000029583,jgi_Dicsqu464_1_918723_fgenesh1_kg.10___405___Locus1406v1rpkm149.22:0.0000029583)62:0.0000021280)100:0.1405890030,jgi_Gansp1_40045_e_gw1.1.971.1:0.1130686208)96:0.0595294176,(jgi_Polar1_527690_estExt_Genewise1.C_3720017:0.0075961344,jgi_Polbr1_352764_CE352763_23054:0.0138294810)100:0.1230263788)47:0.0103869747,(jgi_Pycci1_8622_scf185007.g57:0.1541406884,(jgi_Trapub1_126_scaffold_1007.32:0.0119799607,jgi_Trave1_158031_estExt_Genewise1Plus.C_1_t20389:0.0129584790)100:0.1270284929)95:0.0502721781)100:0.0864809429)70:0.0231249612)99:0.0756968995,(((((jgi_Conol1_510329_CE510328_19386:0.0787731977,jgi_Conpu1_141283_estExt_fgenesh1_pg.C_1_t20294:0.0675704298)100:0.2693717230,(((jgi_Hydpi2_86499_e_gw1.7.737.1:0.1435585101,(jgi_Paxin1_124467_estExt_Genewise1.C_1_t40438:0.0301756327,jgi_Paxru2_831250_Paxru1.fgenesh1_kg.628___4___Locus945v1rpkm178.98:0.0357444039)100:0.1958394580)99:0.0738247377,((jgi_Pismi1_26680_fgenesh1_pm.3___101:0.1152586801,jgi_Pisti1_8254_fgenesh1_pg.14___195:0.0600459089)100:0.0945971264,jgi_Sclci1_19189_gm1.644_g:0.1824310334)100:0.1023000843)82:0.0515452710,((jgi_Rhives1_381_makerNODE_9054_length_81908_cov_47252E660362augustusgene0.82mRNA1:0.0331557155,jgi_Rhivi1_738217_estExt_Genewise1Plus.C_1040028:0.0099361278)100:0.0909393326,(jgi_Suibr2_485133_Suibr1.CE485132_19080:0.0065283848,jgi_Suilu4_2845861_fgenesh1_kg.1___913___Locus396v1rpkm418.49:0.0155153328)100:0.0733754381)100:0.1084170327)85:0.0528738785)82:0.0449416746,(jgi_Serla_varsha1_27311_fgenesh1_kg.289___6___5_1164_CFOT_CFPN:0.0137890731,(jgi_SerlaS7_3_2_189912_estExt_fgenesh1_kg.C_210010:0.0000029430,jgi_SerlaS7_9_2_1051380_fgenesh1_kg.1___924___5_1164_CFOT_CFPN:0.0000029634)100:0.0753717971)100:0.1592419875)99:0.1067697786,(jgi_Fibsp1_820686_estExt_Genewise1Plus.C_420032:0.2074266394,jgi_Pilcr1_813851_fgenesh1_kg.00007___388___Locus2447v1rpkm84.43:0.1260475011)98:0.0599798855)95:0.0765271138,(jgi_Plicr1_100930_e_gw1.2.1830.1:0.2531203855,jgi_Punst1_110086_fgenesh1_pm.1___641:0.2921778935)45:0.0373904495)79:0.0309134750)21:0.0201572413,(((jgi_Densp1_863399_estExt_fgenesh1_pm.C_30217:0.2773877046,jgi_Stehi1_149067_estExt_fgenesh1_pm.C_130328:0.2642406781)53:0.0468016857,jgi_Hetan2_308185_e_gw1.01.3403.1:0.2203579686)80:0.0645664672,((jgi_Glotr1_1_32497_e_gw1.00001.1006.1:0.0941082918,(jgi_Helsul1_1650013_fgenesh1_kg.1___503___Locus1096v1rpkm151.01:0.0829724025,jgi_Neole1_1153243_fgenesh1_pm.1___349:0.0658975843)98:0.0587613168)100:0.0937912779,jgi_Jaaar1_119935_e_gw1.2.1255.1:0.2370915931)97:0.0506214581)37:0.0332644376)70:0.0325515594)62:0.0367957105,((((jgi_Galma1_84797_estExt_Genewise1Plus.C_1_t50269:0.0825957958,jgi_Psicub1_1_65717_fgenesh1_pg.NODE_5262___43:0.1879096245)71:0.0359628964,(jgi_Hebcy2_439192_fgenesh1_kg.2___134___Locus2095v1rpkm33.14:0.1650026648,jgi_Hypsu1_33718_fgenesh1_kg.4___116___Locus2015v1rpkm63.49:0.1905432549)57:0.0125082469)79:0.0689462340,(jgi_Lacam2_673533_Lacam1.fgenesh1_kg.13___79___Locus1057v1rpkm118.89:0.0726889066,jgi_Lacbi2_461476_fgenesh1_pg.LG_1___962:0.0295299003)100:0.2258751650)84:0.0602418301,jgi_Plucer1_830580_fgenesh1_kg.1___838___Locus4099v1rpkm36.91:0.2785399109)12:0.0351529623)7:0.0190547191)11:0.0200857125)75:0.0630564586,(((jgi_Copci1_5649_CC1G_06565T0:0.0000029583,jgi_Copci_AmutBmut1_357695_e_gw1.9.247.1:0.0000029583)100:0.1119529721,jgi_Copmar1_151918_CE151917_8845:0.1535382645)99:0.0929792553,jgi_Copmic2_1655972_estExt_Genewise1.C_2_t10250:0.2437585567)94:0.0624901190)96:0.0678014308,(jgi_Lopni1_587558_estExt_Genewise1Plus.C_1_t60241:0.0134900317,jgi_Ricme1_630954_estExt_Genewise1Plus.C_600074:0.0072044082)100:0.5312196182)34:0.0571490207,(((jgi_Botbo1_54497_fgenesh1_pm.16___46:0.3494385090,jgi_Rhiso1_7401_g7401.t1:0.4178933431)84:0.0802484133,(jgi_Tulca1_79282_e_gw1.170.23.1:0.0044196006,jgi_Tulca1_79809_e_gw1.183.57.1:0.0024439897)100:0.3974206463)27:0.0786621112,(jgi_Pirin1_78024_mRNA_PIIN_07218:0.3016998953,jgi_Sebve1_327103_fgenesh1_kg.5___28___Locus1538v1rpkm129.01:0.2140777154)100:0.2935751128)16:0.0401386670)16:0.0466351791,(((jgi_Fomme1_31684_fgenesh1_pg.15___84:0.5326528077,jgi_Schpa1_1000362_estExt_Genemark1.C_001800018:0.2239855812)50:0.0901414458,jgi_Ricmel1_790305_fgenesh1_kg.29___100___Locus1786v1rpkm91.24:0.2528844200)100:0.4179684957,jgi_Sphst1_222153_estExt_Genewise1Plus.C_6_t10126:0.3604725483)13:0.0507383883)56:0.0506576841,(jgi_Aurde3_1_1217776_estExt_Genewise1.C_380473:0.2005390768,jgi_Exigl1_738704_estExt_fgenesh1_pm.C_190003:0.2474829675)100:0.3696223594)64:0.0717981115,(((jgi_Calco1_484271_gm1.5600_g:0.0628118253,jgi_Dacsp1_78639_estExt_Genewise1Plus.C_7_t10406:0.1670474143)23:0.0196664548,jgi_Calvi1_603267_estExt_Genemark1.C_910013:0.1001966939)100:0.4950323234,(jgi_Sisni1_495600_estExt_fgenesh1_pg.C_140195:0.0000029583,jgi_Sissu1_1125559_estExt_Genemark1.C_90144:0.0068302947)100:0.4417726518)61:0.0647361937)81:0.1043064944)68:0.0695495525,((jgi_Leucr1_307675_fgenesh1_kg.52___31___Locus1625v1rpkm82.76:0.4345114688,(jgi_Rhoba1_1_35046_estExt_Genewise1Plus.C_4_t10347:0.5216163755,(jgi_Rhosp1_18488_e_gw1.19.5.1:0.2551828221,((jgi_Rhoto1_287_RHTO_00287:0.0240624753,jgi_Rhoto_IFO0559_1_5699_mRNA_4.305:0.0000024222)100:0.0441004270,(jgi_Rhoto_IFO0880_2_624_mRNA_1.624:0.0146473417,(jgi_Rhoto_IFO0880_4_9079_estExt_Genewise1Plus.C_1_t30035_mRNA:0.0000029583,jgi_Rhoto_IFO1236_1_46159_mRNA_14.221:0.0000029583)100:0.0000027639)98:0.0288921814)100:0.1520070323)85:0.0976319132)86:0.1052440512)100:0.2148336106,((jgi_Mixos1_50461_e_gw1.6.765.1:0.4936401108,jgi_Rhomi1_164860_fgenesh1_kg.1___493___comp5734_c0_seq1:0.5459164102)99:0.1863982413,(jgi_Walic1_1416_J056_001416m.01:0.2179151756,jgi_Walse1_61050_estExt_fgenesh1_kg.C_190015:0.2050019688)100:0.8026819920)72:0.1261357249)41:0.0441778149)93:0.1063616855,(((((jgi_Cryne_H99_1_5274_CNAG_05828T0:0.1146986571,jgi_Cryne_JEC21_1_4866_CNF01520.t01:0.0549629947)96:0.2574531916,jgi_Treen1_464056_e_gw1.7.97.1:0.2882295400)46:0.0698860693,jgi_Kocim1_577319_e_gw1.3.910.1:0.5045330172)81:0.0873826335,jgi_Treme1_70294_fgeneshTM_pm.17___4:0.5772654286)95:0.1534238791,((jgi_Trias2479_6981_A1Q1_07144T0:0.0000029603,jgi_Trias8904_2458_A1Q2_02803T0:0.0000021202)100:0.5625038108,jgi_Triol1_255483_estExt_Genewise1.C_60094:0.4874898323)71:0.1005199491)100:0.3679675717)58:0.0460723963,(((jgi_Croqu1_35508_e_gw1.1.323.1:0.2317868939,jgi_Melli1_201082_MELLI_sc_2019.1:0.1621828908)100:0.2578014770,((((jgi_PuccoNC29_1_22413_PCA_NC_21278T1:0.0000029583,jgi_PuccoSD80_1_2662_PCA_SD_01814T1:0.0000029583)68:0.0000023963,jgi_PuccoNC29_1_9628_PCA_NC_13091T1:0.0375650225)100:0.2225213156,(jgi_Pucgr2_12152_PGTG_14905T0:0.0857398675,jgi_Puctr1_7482_PTTG_04566T0:0.0951093023)97:0.0929010349)78:0.0847639596,(((jgi_Pucst1_503779_snapPST130_9396abinitgene0.2mRNA1:0.0000029583,jgi_Pucst_PST78_1_15457_PSTG_08502T0:0.0192627432)67:0.0038563948,jgi_Pucstr1_30106_evm.model.scaffold_98.57:0.0041828635)89:0.0104291499,jgi_Pucstr1_15724_evm.model.scaffold_30.77:0.0127199382)100:0.3202756419)100:0.2037080956)100:0.3284109432,jgi_Micld1_451_MVLG_06171T0:0.7754072037)86:0.1625064419)87:0.0925688356,((((((((((((((((((jgi_Aciri1_iso_158119_fgenesh1_kg.495___1___Locus2129v1rpkm75.42:0.0000029583,jgi_Aciri1_meta_85822_fgenesh1_kg.5WFSArich_Contig_00830___32___Locus2129v1rpkm75.42:0.0000029583)100:0.2120457126,(jgi_Bauco1_31620_fgenesh1_kg.3___790___Locus830v1rpkm213.54:0.1805832514,(jgi_Horwer1_13237_HWER_05901R0:0.0092144893,jgi_Horwer1_6357_HWER_03284R0:0.0055229618)100:0.1927164413)33:0.0282106987)64:0.0558553903,((jgi_Clafu1_191631_scf7180000130420_G10692:0.0869658073,jgi_Dotse1_70087_estExt_fgenesh1_kg.C_3_t10044:0.0506062015)100:0.1589473188,((jgi_Mycfi2_50489_Mycfi1.estExt_Genewise1.C_60039:0.1798056150,(jgi_Sepmu1_148077_estExt_fgenesh1_kg.C_3_t10264:0.0036325815,jgi_Seppo1_112549_e_gw1.138.45.1:0.0106202930)100:0.1398134181)96:0.0700386076,(((jgi_Mycgr3_106864_estExt_fgenesh1_pg.C_chr_10276:0.0086432129,jgi_Zymps1_796424_Zp221_scaffold_1324_00014:0.0057693479)75:0.0000029582,jgi_Zymbr1_9607_TI39_contig613g00015T0:0.0174670056)82:0.0132620148,jgi_Zymar1_773915_Za111_scaffold_651_0027:0.0069746590)100:0.1408622773)48:0.0279322641)100:0.1244081137)37:0.0280988405,jgi_Clasph1_4052_CSPH_07067R0:0.1809397261)100:0.1401537695,(((jgi_Aurpu_var_mel1_89021_gm1.9417_g:0.0323587296,jgi_Aurpu_var_nam1_61198_fgenesh1_pg.3___148:0.0400925287)82:0.0189788182,jgi_Aurpu_var_sub1_42051_fgenesh1_kg.17___119___Locus1645v1rpkm106.40:0.0459865500)57:0.0149454699,jgi_Aurpu_var_pul1_272947_e_gw1.8.908.1:0.0364805119)100:0.2665494089)100:0.0985019672,((jgi_Venin1_26179_atg10779.t1:0.0251574732,jgi_Venpi1_211813_VP.s21.g3462.t1:0.0283964010)100:0.1727410915,jgi_Verga1_118092_PV09_06403T0:0.2670205250)97:0.1021103124)71:0.0243271232,((((((((((((((jgi_Altal1_454998_CE454997_42286:0.0194775731,jgi_Altbr1_AB03514.1:0.0284274808)99:0.0348504841,(((((((jgi_Cocca1_105205_e_gw1.185.27.1:0.0028640201,jgi_Cocvi1_109022_e_gw1.98.118.1:0.0028664522)92:0.0057545905,jgi_Cocmi1_89043_e_gw1.30.193.1:0.0028591635)98:0.0046251189,jgi_Cocsa1_203477_estExt_fgenesh1_pm.C_160229:0.0183656359)62:0.0027286898,(jgi_CocheC4_1_198661_estExt_Genewise1Plus.C_15_t10350:0.0000027747,jgi_CocheC5_3_1114638_e_gw1.15.876.1:0.0000029851)100:0.0169958504)99:0.0231583285,jgi_Coclu2_125702_e_gw1.19.188.1:0.0328508723)93:0.0179580389,jgi_Settu3_170316_Settu1.estExt_fgenesh1_pm.C_1_t10164:0.0559166351)98:0.0270547575,jgi_Stely1_4075_TW65_04452T0:0.0543976689)88:0.0158150973)69:0.0119673152,(jgi_Pyrtr1_PTRG_04629:0.0251573605,jgi_Pyrtt1_7629_PTTG_15553.1:0.0204615828)99:0.0234041875)100:0.0479177405,jgi_Lepmu1_3823_Lema_T093360.1:0.1076746728)48:0.0086765540,(jgi_Stano2_4638_SNOG_11603.3:0.0361215106,jgi_Stasp1_227754_e_gw1.13.1067.1:0.0794897408)91:0.0402553449)60:0.0197893444,jgi_Pyrsp1_502693_e_gw1.4.539.1:0.0908730946)71:0.0192910611,jgi_Ascra1_4947_ST47_g6717T0:0.1050633013)83:0.0307014940,((jgi_Corca1_600706_fgenesh1_pm.8___405:0.1769358416,jgi_Perma1_581833_estExt_Genewise1Plus.C_80029:0.1273720899)18:0.0436548317,jgi_Parsp1_1199191_estExt_fgenesh1_pm.C_110293:0.1691239821)17:0.0150662148)98:0.0891613723,jgi_Cloaq1_624305_fgenesh1_pm.51___2:0.1140743931)100:0.0762802335,jgi_Hyspu1_1_113139_NODE_361_length_60725_cov_25.7.g4802.t1:0.1284310180)56:0.0229256973,jgi_Rhyru1_1_113338_NODE_5657_length_74667_cov_40..g10321.t1:0.1079077329)86:0.0326749393,((jgi_Cenge3_708639_estExt_fgenesh1_pm.C_640018:0.0409069800,jgi_Glost2_431136_estExt_fgenesh1_pm.C_NODE_11290002:0.0990647374)93:0.0330877185,jgi_Leppa1_436040_estExt_fgenesh1_pm.C_2650004:0.1302983862)99:0.0614499555)98:0.0637215298,((((jgi_Botdo1_1_295454_NODE_2487_length_24832_cov_57..g6542.t1:0.0306701030,jgi_Macph1_4104_MPH_04209m.01:0.0447234386)88:0.0273130386,jgi_Neopa1_9492_UCRNP2_7328m.01:0.0500831418)51:0.0094137294,jgi_Dipse1_3240_rna3239:0.0538882703)99:0.1226962342,((jgi_Phcit1_261977_gm1.3056_g:0.0029326065,jgi_Phcitr1_203585_e_gw1.4.80.1:0.0000029583)100:0.0204517061,((((jgi_Phy27169_372730_fgenesh1_kg.71___39___TRINITY_DN7408_c1_g1_i2:0.0000000000,jgi_Phycpc1_493697_gm1.9047_g:0.0000000000):0.0000029583,jgi_Phycitr1_579848_fgenesh1_pg.70___11:0.0000029583)100:0.0000029582,jgi_Phycit1_407211_estExt_Genewise1Plus.C_290211:0.0059047504)100:0.0150595233,jgi_Phycap1_256167_e_gw1.9.449.1:0.0424384470)41:0.0096701593)98:0.0933052308)100:0.1069241082)20:0.0199905702,jgi_Conap1_97972_W97_06341T0:0.1842955291)34:0.0341433034)99:0.0752160453,jgi_Xylhe1_208717_e_gw1.3.22.1:0.3251805758)45:0.0222664800,((((((((jgi_Artbe1_714_FLIJena_ARB_04671:0.0227652977,jgi_Triver1_1402_FLIJena_TRV_03114:0.0170102739)98:0.0281999864,jgi_Triru1_7358_TERG_06029T0:0.0291033453)98:0.0578759566,jgi_Micca1_6257_MCYG_06072T0:0.0830028092)100:0.3260783872,(jgi_Cocim1_5803_CIMG_07761T0:0.0915805768,jgi_Uncre1_1960_URET_02112:0.0836393784)100:0.1084456409)100:0.1256340896,((((((((((((((jgi_Aspac1_125573_fgeneshO_kg.17___128___Locus_235_Transcript_4_4_Confidence_0.786:0.0030642868,(jgi_Aspacu1_391096_fgenesh1_kg.18___89___Locus1447v1rpkm103.41:0.0029648922,(jgi_Aspbru1_381846_estExt_Genewise1.C_90224:0.0000025447,jgi_Aspfij1_448202_fgenesh1_kg.24___90___Locus412v1rpkm406.91:0.0240983264)96:0.0089386861)93:0.0059256833)87:0.0060057866,((jgi_Aspind1_455990_estExt_Genemark1.C_270035:0.0000022968,(jgi_Aspjap1_408191_estExt_Genemark1.C_110095:0.0000029583,jgi_Aspvio1_404862_fgenesh1_kg.65___39___Locus751v1rpkm176.74:0.0000029583)98:0.0059572550)90:0.0000029417,jgi_Aspuva1_350042_fgenesh1_kg.2___221___Locus1006v1rpkm132.83:0.0495533210)91:0.0089377545)100:0.0211977094,jgi_Aspsac1_376433_fgenesh1_pm.37___35:0.0409811666)80:0.0157393829,jgi_Asphom1_397687_estExt_Genewise1Plus.C_450087:0.0288862828)100:0.0462397262,(jgi_Aspell1_403543_fgenesh1_kg.267___10___Locus687v1rpkm243.37:0.0665175062,jgi_Asphet1_363664_fgenesh1_kg.19___164___Locus1442v1rpkm123.69:0.0249865723)100:0.0380359177)31:0.0097388129,(((((((jgi_Aspbr1_48891_fgenesh1_kg.20___129___Locus994v1rpkm216.92:0.0151185801,jgi_Aspvad1_408732_fgenesh1_kg.33___45___Locus4423v1rpkm22.22:0.0000029583)86:0.0060258115,jgi_Asppip1_428511_estExt_Genewise1Plus.C_21_t10211:0.0151698761)41:0.0000023739,((jgi_Aspcos1_286397_estExt_Genemark1.C_90301:0.0000029583,jgi_Aspneo1_462060_estExt_Genemark1.C_340064:0.0000029583)97:0.0030125476,jgi_Aspfo1_51834_fgenesh1_kg.15___60___Locus964v1rpkm211.97:0.0030110658)23:0.0000029582)15:0.0000023551,jgi_Aspka1_1_20714_AKAW_09241:0.0000029583)19:0.0000022242,(jgi_Aspeuc1_412429_estExt_fgenesh1_pm.C_420074:0.0090559094,jgi_Asptu1_35699_fgenesh1_pg.12___373:0.0030116222)35:0.0000022043)49:0.0000024990,((((((jgi_Asplac1_414596_fgenesh1_kg.25___31___Locus1736v1rpkm64.24:0.0000000000,jgi_Aspni_DSM_1_164385_An12g00480m.01:0.0000000000):0.0000000000,jgi_Aspni_bvT_1_323047_estExt_fgenesh1_pm.C_150178:0.0000000000):0.0000000000,jgi_Aspni_NRRL3_1_9173_NRRL3_09173:0.0000000000):0.0000000000,jgi_Aspwel1_139101_fgenesh1_kg.8___120___TRINITY_DN6826_c0_g1_i1:0.0000000000):0.0000029583,jgi_Aspni7_1182867_estExt_Genemark1.C_chr_3010366:0.0000029583)99:0.0000029582,jgi_Aspph1_251820_estExt_Genewise1Plus.C_10_t20262:0.0030204262)90:0.0060302649)99:0.0386227146,(((jgi_Aspca3_211624_fgenesh_isotigs_kg.21___101___isotig02479:0.0204155980,jgi_Aspscl1_537939_fgenesh1_kg.25___140___Locus1207v1rpkm129.48:0.0220228923)94:0.0127181411,jgi_Aspscle1_370744_estExt_Genewise1Plus.C_420259:0.0122485614)64:0.0030165249,jgi_Aspibe1_399670_estExt_Genewise1Plus.C_6_t10236:0.0153370032)99:0.0282005035)92:0.0240102792)88:0.0240508270,jgi_Aspte1_5413_ATET_01851:0.1077322638)31:0.0160759367,(((jgi_Aspcri1_1756_SI65_01758T0:0.0000020467,jgi_Aspcri1_2122_SI65_02124T0:0.0000020669)100:0.0167714364,(jgi_Aspgl1_47629_fgenesh1_kg.11___283___Locus1014v1rpkm217.59:0.0220558994,jgi_Eurhe1_386685_estExt_Genemark1.C_140144:0.0109037338)65:0.0115283609)100:0.1435665202,(jgi_Aspste1_384693_estExt_Genewise1.C_4_t50232:0.0883358354,jgi_Aspwe1_113882_e_gw1.5.914.1:0.0966167011)56:0.0139616087)66:0.0239132565)70:0.0158862966,(((jgi_Aspcam1_260128_estExt_Genewise1.C_14_t10430:0.0058685314,jgi_Aspcand1_106671_fgenesh1_kg.25___202___TRINITY_DN2085_c0_g2_i1:0.0029183969)100:0.0096488453,jgi_Asptaic1_170570_fgenesh1_kg.51___3___TRINITY_DN4203_c0_g1_i2:0.0109617397)100:0.1368886975,(jgi_Aspcl1_4299_7000001156851700:0.0894111793,((((jgi_Aspfu1_8724_Afu7g02180_mRNA:0.0000020551,jgi_Aspfu_A1163_1_107775_CADAFUBT00008787m.01:0.0000029583)100:0.0336092539,jgi_Neofi1_5053_7000001156985560:0.0000020987)96:0.0081890621,jgi_Aspnov1_413113_estExt_Genewise1.C_8_t20196:0.0106098744)86:0.0051738971,jgi_Aspuda1_8769_AUD_4731:0.0298945720)100:0.0467844854)99:0.0494048476)80:0.0299951230)32:0.0178428112,((jgi_Aspbom1_10682_ABOM_008118T0:0.0269383579,jgi_Aspnom13137_1_2109_ANOM_001817T0:0.0053348536)86:0.0099669367,(jgi_Aspfl1_26170_7000001155854928:0.0000029583,jgi_Aspor1_9334_AO090038000595_mRNA:0.0029872408)99:0.0063472403)100:0.1007894306)64:0.0167159634,(jgi_Aspzo1_1513389_CE1342930_35319:0.1529084686,((jgi_Penant1_3338_PENANT_c018G00415T0:0.0662158673,(((((jgi_Pench1_31587_fgenesh1_pm.1___1150:0.0000029583,jgi_PenchWisc1_1_145998_PCH_Pc21g11950:0.0000029583)100:0.0032256007,(jgi_Penfla1_9172_PENFLA_c006G04236T0:0.0090506388,jgi_Pennal1_11101_PENNAL_c0082G03242T0:0.0150930484)62:0.0028027972)97:0.0182711129,((((jgi_Pendi1_1118_PDIG_18520m.01:0.0000029583,jgi_Pendig1_4635_PDIP_56350:0.0000029583)100:0.0250657348,jgi_Penexp1_1251_PEXP_028060T0:0.0143223832)48:0.0029628974,jgi_Penita1_4374_PITC_023860T0:0.0295781643)88:0.0067761016,((jgi_Penpol1_2556_PENPOL_c012G08221T0:0.0120238337,jgi_Penth1_196916_fgenesh1_kg.87___2___TR19418_c0_g1_i1:0.0240476499)65:0.0028950459,jgi_Pensol1_9475_PENSOL_c059G00949T0:0.0089864733)84:0.0060016452)60:0.0031439221)93:0.0181552836,jgi_Pengri1_2946_PGRI_092770T0:0.0430662553)57:0.0130014687,jgi_Penvul1_4113_PENVUL_c023G07448T0:0.0319585327)100:0.0986730707)100:0.0841595463,((jgi_Penox1_5845_EPS30914:0.0695552711,jgi_Pensub1_1026_scaffold_136.31:0.0722294555)100:0.1354531214,jgi_Penste1_4624_PENSTE_c002G06934T0:0.0730798415)93:0.0606513543)100:0.1074163134)58:0.0288898417)55:0.0207449387,((jgi_Aspcal1_771931_ASPCAL09928:0.0610212137,(jgi_Aspnid1_8573_AN9094:0.0738506501,(jgi_Aspsy1_160851_e_gw1.14.647.1:0.0195756020,jgi_Aspve1_47849_fgenesh1_kg.16___228___Locus664v1rpkm221.48:0.0163879474)100:0.0503196476)98:0.0402427762)94:0.0314708584,((jgi_Aspoch1432_1_5330_AOCH_002674T0:0.0000000000,jgi_Aspram1_7651_ARAM_004930T0:0.0000000000):0.0000029583,jgi_Aspoch1_434621_e_gw1.3.1348.1:0.0000021550)100:0.1517614535)100:0.0880740622)78:0.0435663354,(jgi_Bysni1_67907_fgenesh1_pm.90___28:0.0487086898,(jgi_Byssp1_4490_PVAR5_7141:0.0531286708,jgi_Paevar1_476952_fgenesh1_kg.11___618___TRINITY_DN12800_c1_g2_i1:0.0247895230)93:0.0358910404)100:0.1085054852)53:0.0419685715,(jgi_Talabor1_2105_gi_242824525_ref_XP_002488276.1_:0.2012746192,jgi_Talma1_2_6693_PMAA_010730:0.0638731807)100:0.2648240671)73:0.0443326077)68:0.0556033654,((jgi_Blade1_191566_BDBG_04010T0:0.0792779144,jgi_Hisca1_5672_HCAG_04416T0:0.1015061825)99:0.1062235449,(jgi_Parbr1_2850_PABG_01157m.01:0.0000022297,jgi_Parbra1_5892_PADG_04312T0:0.0056744550)100:0.1307798085)100:0.1934498086)100:0.1106226359,(((((((jgi_Capcor1_7686_A1O1_07217T0:0.0969958456,(jgi_Capep1_5469_A1O3_04503T0:0.0980165212,jgi_Exode1_5512_HMPREF1120_05326T0:0.1099962913)60:0.0267642830)100:0.0686344578,(((jgi_Exool1_144067_PV06_07911T0:0.0669938989,jgi_Exosp1_3859_PV08_03450T0:0.0429140255)98:0.0590120518,(jgi_Exoxe1_139528_PV05_07022T0:0.0124336306,jgi_Exoxe1_139529_PV05_07022T1:0.0070696052)100:0.0822474650)100:0.0746716500,jgi_Exosi1_116219_PV11_04644T0:0.1688708543)96:0.0551803407)79:0.0401748138,((jgi_Capse1_360065_PV04_02579T0:0.0564304754,(jgi_Claca1_110866_G647_08926T0:0.0310855594,jgi_Claye1_2403_A1O7_02413T0:0.0575816844)100:0.0372440836)100:0.0844897731,((jgi_Claba1_133814_Z519_11214T0:0.0244842796,jgi_Claps1_9991_A1O5_13079T0:0.0094420450)100:0.0366529521,((jgi_Claim1_142204_PV07_01730T0:0.0268566906,jgi_Fonmu1_7331_Z520_02541T0:0.0351963600)95:0.0148201463,(jgi_Fonmo1_11765_AYO21_09468T0:0.0030065874,(jgi_Fonnu1_674_AYO20_10004T0:0.0000029583,jgi_Fonpe1_4397_Z517_04303T0:0.0061152637)89:0.0030572391)100:0.0197321090)99:0.0233310153)90:0.0229313757)99:0.0769631881)98:0.0780326044,(jgi_Exoaq1_10918_A1O9_07287T0:0.1735459566,jgi_Exome1_107249_PV10_03360T0:0.2014253010)97:0.0881278345)41:0.0284911173,(jgi_Cypeu1_111632_HMPREF1541_01716T0:0.0975858477,jgi_Phiatt1_1016_AB675_8130T0:0.2345775914)100:0.1264287157)99:0.1028095100,jgi_Phach1_2363_rna2362:0.4071386788)92:0.0757240079,jgi_EndpusZ1_8362_EPUS_06233T0:0.2922189098)94:0.0586722155)57:0.0347813052,jgi_Clagr3_2434_CLAGR_002407RA:0.2786833491)59:0.0212404383)73:0.0710251315,(((((jgi_Amore1_145274_estExt_Genewise1Plus.C_10_t30096:0.1505401580,((jgi_Ascsa1_7266_7266_t:0.2994778366,(jgi_Botci1_14922_BC1T_10814:0.0545909888,jgi_Sclsc1_12642_SS1G_05671T0:0.0691054997)100:0.0740026184)71:0.0337217863,(((jgi_Blugr1_21833_BGHDH14_bgh06513:0.2013465368,jgi_Blugra1_5473_BGT96224_A20307T0:0.0283039838)100:0.2963439196,jgi_Erynec1_1732_EV44_g2991T0:0.5917430017)99:0.2422115682,(jgi_Cadsp1_517956_fgenesh1_kg.83___12___Locus1786v1rpkm79.91:0.0641005588,jgi_Marbr1_8933_MBM_03405:0.1033596340)95:0.0443033158)62:0.0299880172)25:0.0181842883)13:0.0176650368,((jgi_Melbi2_652252_estExt_fgenesh1_pm.C_560281:0.0397006623,jgi_Melva1_491979_estExt_Genewise1Plus.C_12_t20226:0.0568591194)78:0.0174145184,jgi_Rhier1_156514_CE156513_14914:0.0765859535)100:0.0566734287)18:0.0330591041,jgi_Phisc1_703351_estExt_fgenesh1_pm.C_1_t10269:0.1009743632)10:0.0281215807,(jgi_Glalo1_12865_GLAREA_08422m.01:0.1674735024,jgi_Oidma1_20334_fgenesh1_kg.12___174___isotig01038:0.4029087959)24:0.0401010667)83:0.0463032122,jgi_Pseudest1_1354_VC83_06437T0:0.4162354268)72:0.0348536902)71:0.0704302046,(((((((jgi_Acrchr1_7248_ACRE_057550T0:0.2424997307,(((jgi_Beaba1_311_BBA_00311m.01:0.0943523284,jgi_Cormi1_5414_CCM_05430m.01:0.1342755404)100:0.1595284387,((((jgi_Trias1_89693_estExt_fgenesh1_pg.C_7_t10116:0.0030542702,jgi_Triasp1_506386_MIX17284_36933_29:0.0000024278)100:0.0279137688,(jgi_Triat2_302762_estExt_fgenesh1_kg.C_contig_280338:0.0063498642,jgi_Trigam1_10715_TGAM01_09784T0:0.0239250876)87:0.0228899827)100:0.0669073457,((jgi_Triha1_86037_e_gw1.6.2094.1:0.0000029583,jgi_Trihar1_784783_fgenesh1_kg.556___3___m.14294:0.0000029583)100:0.0511040896,jgi_TriviGv29_8_2_72411_Trive1.estExt_Genewise1Plus.C_30478:0.0621755468)100:0.0564447613)91:0.0494314628,(jgi_Trici4_1134590_fgenesh1_kg.3___138___Locus1068v1rpkm145.82:0.0381442381,(jgi_Trilo3_1430366_estExt_Genemark1.C_5_t20189:0.0127997615,(jgi_Trire2_79568_estExt_GeneWisePlus.C_140249:0.0000029583,jgi_TrireRUTC30_1_141921_estExt_fgenesh1_pg.C_130116:0.0000029583)100:0.0214751697)98:0.0326454154)100:0.0802407302)100:0.1512487994)98:0.0831333439,((((jgi_Metac1_6193_MAC_06193m.01:0.0636883299,jgi_Metro1_10434_MAA_00708T0:0.0472088942)91:0.0423830998,jgi_Pocchl1_9330_VFPPC_08411T0:0.0687590326)85:0.0491286870,jgi_Ustvir1_4813_UVI_02057150:0.1898484773)99:0.0780074716,jgi_Tolinf1_194409_TINF04612mRNA1:0.1833430878)62:0.0419753112)78:0.0338477061)60:0.0278287658,((((jgi_Fusfu1_1410_FFUJ_00685m.01:0.0000021897,(jgi_Fusox2_1631_FOXG_00832T0:0.0122668519,jgi_Fusve2_953_FVEG_00628T0:0.0153260754)75:0.0060774497)100:0.0498544525,(jgi_Fusgr1_1027_FGSG_00872T0:0.0031545012,jgi_Fusps1_902_FPSE_11648T0:0.0031038618)100:0.0271470567)100:0.0887498374,jgi_Necha2_65819_estExt_Genewise1Plus.C_sca_1_chr1_3_01084:0.0470444445)98:0.0655879245,(jgi_Ilysp1_1624114_fgenesh1_kg.6___6040___Locus842v1rpkm195.87:0.1507736973,jgi_Neodi1_1608_AK830_g7954T0:0.0982791363)92:0.0696580181)100:0.0948496508)89:0.0519073816,(jgi_Sodal1_273981_e_gw1.3.22.1:0.2444694113,(jgi_Veral1_10040_VDBG_07240T0:0.0088827557,jgi_Verda1_2398_VDAG_06880T0:0.0028010486)100:0.1528961176)93:0.0667778582)92:0.0320170749,((((jgi_Colfi1_287806_mRNA12626:0.0029370881,(jgi_Colny1_1021360_mrna_13080:0.0029783444,jgi_Colsi1_971986_mrna_106:0.0060094479)97:0.0090631528)78:0.0037097077,jgi_Colsa1_947091_mrna_9847:0.0143778473)96:0.0187860072,jgi_Color1_1441_CORC01_11212T0:0.0300896956)100:0.0308699033,(jgi_Colgr1_3256_GLRG_00614T0:0.0382021303,(jgi_Colhig2_7013_CH63R_05805T0:0.0502060263,jgi_Colto1_3113_CT0861_03878T0:0.0171990269)67:0.0061307644)48:0.0041107345)99:0.1207147736)88:0.0497370501,((jgi_Gaegr1_842_GGTG_00829T0:0.0408292241,jgi_Magpo1_10433_MAPG_07583T0:0.0452644730)100:0.1418199551,jgi_Maggr1_119410_MGG_01320T0:0.1325927409)100:0.1073070592)85:0.0521399512,(((((jgi_Chagl_1_11542_CHGT_01718:0.1425900636,jgi_Thite2_127415_Thite1.estExt_fgenesh2_kg.C_40237:0.1483616083)87:0.0469027891,jgi_Spoth2_2294496_fgenesh_kz1_kg.chromosome_1___563___4028:0.1215763894)90:0.0648971710,jgi_Podan3_201431_mRNA_259:0.2027729021)68:0.0504087891,((jgi_Neucr2_321_NCU02109T0:0.0000029583,jgi_Neucr_trp3_1_321_Neucr2.NCU02109T0:0.0000029583)100:0.0000021677,jgi_Neute_matA2_70531_estExt_Genewise1.C_810623:0.0176567436)100:0.4360961567)97:0.1184274515,jgi_Conlig1_515873_CE515872_21879:0.3733418683)69:0.0844442660)38:0.0245248717,(jgi_Diaam1_5140_rna5112:0.3508626081,jgi_Phaal1_8566_UCRPA7_1262m.01:0.2114058875)65:0.0728182077)35:0.0538167228)40:0.0419259545,(((((jgi_DalEC12_1_315933_fgenesh1_kg.7___102___Locus836v1rpkm171.31:0.0872281787,(jgi_HypCO275_1_396398_fgenesh1_kg.62___30___Locus1445v1rpkm92.45:0.0095764141,jgi_HypEC38_3_381141_fgenesh1_kg.10___227___Locus952v1rpkm138.44:0.0122210940)99:0.0398512534)78:0.0401909046,jgi_HypCI4A_1_320823_fgenesh1_kg.28___75___Locus2570v1rpkm48.48:0.0584044153)100:0.2768632709,jgi_Micbo1_147504_estExt_Genewise1Plus.C_6_t10259:0.7639709308)60:0.0916827669,jgi_Eutla1_1463_UCREL1_6460m.01:0.3693010689)100:0.2378587815,jgi_Pseve2_491464_gm1.12050_g:0.3246305669)100:0.2183402584)65:0.0523158126,(jgi_Grocl1_1962_CMQ_698m.01:0.3535903460,(jgi_Ophnu1_1983541_OphioH327g4961:0.0368533293,jgi_Ophpic1_3959_rna3958:0.0369807667)100:0.1326455018)100:0.2091139897)93:0.0600280062,((jgi_Ascim1_415276_fgenesh1_RNNotator_kg.42___16___Locus746v1rpkm211.86:0.4997648922,(jgi_Terbo2_839046_fgenesh1_kg.22___155___Locus1400v1rpkm118.10:0.0000029583,jgi_Terbo2_843541_fgenesh1_kg.97___39___Locus1400v1rpkm118.10:0.0000029583)100:0.3586027416)87:0.1358754332,(((jgi_Chove1_1687056_e_gw1.44.349.1:0.0434875911,(jgi_Tubbor1_1097921_fgenesh1_kg.695___5___Locus1155v1rpkm133.05:0.0749928759,jgi_Tubme1_1232_GSTUMT00002433001:0.0976413089)99:0.0335016104)100:0.1224712775,(jgi_Morco1_532007_fgenesh1_kg.3___326___Locus675v1rpkm270.84:0.0029545078,jgi_Morimp1_608872_estExt_fgenesh1_pm.C_60022:0.0000027499)100:0.1729931645)99:0.1027375214,jgi_Pyrco1_7505_PCON_08506m.01:0.3896042373)69:0.0884912354)94:0.1064369550)80:0.0770344060,((jgi_Artol1_10003_AOL_s00193g41m.01:0.1769335552,jgi_Monha1_2822_H072_2828m.01:0.1924270427)100:0.3403302142,(jgi_Prola1_342822_e_gw1.1.639.1:0.8993146514,jgi_Tapde1_1_2216_TAPDE_002826g.01:0.4612527181)100:0.3588025441)43:0.0889734691)43:0.1017945859,jgi_Saico1_79813_estExt_Genewise1.C_100310:0.4777308390)91:0.1613797489,(jgi_Lipst1_1_141437_CE20320_18274:0.6906492794,jgi_Neoirr1_366_NEOLI_002924T0:0.9862490310)74:0.1294113738)67:0.0920451696,(((((((((jgi_Antlo1_1899_2110:1.3256906075,(((jgi_Enccu1_527_ECU11_1780m.01:0.2029258921,(jgi_Enche1_475_EHEL_111670m.01:0.2222989323,jgi_Encro1_458_EROM_111670m.01:0.1143941125)57:0.0623693234)74:0.0650003704,jgi_Encin1_470_Eint_111680m.01:0.1549649909)89:0.4913595537,jgi_Nosce1_833_NCER_100956m.01:2.2297799231)99:0.6582393386)99:1.1271490490,(jgi_Nempa1_743_NEPG_00701T0:3.2950263757,(((((((((((((((jgi_Absrep1_483574_estExt_fgenesh1_pm.C_180075:0.0388442354,jgi_Absrep1_58248_CE58247_31037:0.0354478906)76:0.0326800467,jgi_Hesve2finisherSC_1337821_fgenesh1_kg.24___54___Locus1514v2rpkm22.93:0.0962691188)89:0.0288383868,jgi_Phybl2_181427_estExt_Genemark1.C_100414:0.1588208491)70:0.0216501098,((jgi_Mucci2_181535_estExt_Genewise1Plus.C_100077:0.1429710768,jgi_Sakvas1_480_SVAS_08810R0:0.0836075875)46:0.0161426173,(jgi_Mucci2_186373_estExt_fgenesh1_pm.C_020052:0.0523782822,((((jgi_Rhich1_1151_A01111:0.0000023551,jgi_Rhimi_ATCC11559_1_13876_CE13875_26919:0.0000029583)90:0.0057396920,(jgi_Rhimi1_1_307234_estExt_fgenesh1_pm.C_10025:0.0000029583,jgi_Rhimi_ATCC52814_1_339624_estExt_Genemark1.C_3270001:0.0000029583)67:0.0000025105)63:0.0028662260,jgi_Rhich1_3044_A02999:0.0000024268)100:0.0401828443,(jgi_Rhior3_11634_RO3G_01971:0.0086599705,jgi_Rhior3_6079_RO3G_04525:0.0223026124)93:0.0208250258)96:0.0304171687)100:0.0991048819)90:0.0292882364)68:0.0169734439,((jgi_Liccor1_1202_LCOR_01146.1:0.1237038231,jgi_Liccor1_169_LCOR_00153.1:0.0623949041)71:0.0279343286,jgi_Synrac1_561581_estExt_fgenesh1_pg.C_2_t30098:0.0547979026)100:0.0659273315)92:0.0504671388,jgi_Synrac1_550436_MIX17314_3_26:0.2091377524)55:0.0260316985,jgi_Liccor1_7895_LCOR_07180.1:0.3357021783)100:0.1316304741,((jgi_Lobtra1_361433_fgenesh1_kg.48___85___Locus1176v1rpkm148.59:0.0503105113,(jgi_Morel2_113325_Morel1.estExt_Genewise1Plus.C_400108:0.0271492546,jgi_Morel2_113509_Morel1.estExt_Genewise1Plus.C_410131:0.0413079601)97:0.0375490403)85:0.0337462830,jgi_Lobtra1_421040_estExt_Genemark1.C_120203:0.0903598794)100:0.1938865119)59:0.0599047907,((((((jgi_Gloin1_24206_gm1.24206_g:0.0000000000,jgi_RhiirA1_1_349170_e_gw1.1041.7.1:0.0000000000):0.0000000000,jgi_RhiirA5_294771_e_gw1.928.3.1:0.0000000000):0.0000000000,jgi_RhiirB3_340795_e_gw1.1476.9.1:0.0000000000):0.0000000000,jgi_RhiirC2_768765_gm1.1342_g:0.0000000000):0.0000029583,jgi_Rhiir2_1_1761633_gm1.519_g:0.0000029583)100:0.0000023641,jgi_RhiirA4_405816_fgenesh1_kg.783___2___ACTTGA_L001_R1_paired_contig_1481:0.0062567142)100:0.2974606883)53:0.0481550360,((((((jgi_Anasp1_297983_estExt_Genemark1.C_5050001:0.0369706042,(jgi_PirE2_1_53331_estExt_Genewise1Plus.C_360043:0.0268709557,jgi_Pirfi3_396870_fgenesh1_pm.15___78:0.0444896803)96:0.0285407091)31:0.0101946867,jgi_Orpsp1_1_1182801_evm.model.c7180000082706.1:0.0180947443)35:0.0116106528,jgi_Neosp1_452460_estExt_Genewise1Plus.C_390058:0.0123163236)89:0.0323704420,jgi_Neosp1_391370_estExt_Genewise1.C_2960030:0.0150997844)100:0.3304579996,(((jgi_Basme2finSC_292104_estExt_Genewise1Plus.C_6540009:0.3242058287,(((jgi_Coere1_83902_fgenesh1_kg.85___2___isotig00879:0.1282200853,jgi_Linpe1_286366_estExt_fgenesh1_pg.C_160026:0.0863229924)99:0.1639173506,((((jgi_SmiculW2_1_4348_AYI69_g6738T0:0.0094662430,jgi_SmiculW2_1_6096_AYI69_g8113T0:0.0000029583)99:0.0283780393,jgi_SmicuMNP_2_3660_AYI70_g6516T0:0.0313887893)100:0.1390743725,jgi_Smimuc2_7257_AYI68_g8039T0:0.1154347714)100:0.2171420675,(jgi_Zancul2_3725_AX774_g2062T0:0.0121865219,jgi_Zancul2_6004_AX774_g3946T0:0.0171828176)100:0.3862365137)100:0.2099455704)100:0.2916258368,(jgi_DimcrSC1_34988_gm1.998_g:0.0093647426,jgi_Synps1_25187_gm1.4831_g:0.0067250801)100:0.3371712836)91:0.1102197864)87:0.0844352927,(jgi_Pipcy3_1_18328_gm1.164_g:0.4189114046,(jgi_Synps1_28330_fgenesh1_pg.NODE_454___1:0.7148613838,jgi_Thasp1_16444_e_gw1.240.1.1:0.1584401121)98:0.1385645414)96:0.1368992092)85:0.1034935821,(((((jgi_Blyhe1_21717_e_gw1.1644.7.1:0.3875750208,(jgi_Hompol1_6970_HPOL_000873RA:0.2491848238,(jgi_Spipu1_3945_SPPG_01171T0:0.2609522674,jgi_Spipu1_559_SPPG_00526T0:0.1978537344)94:0.0527518559)80:0.0446401814)39:0.0615592047,(jgi_Caupr1_23487_gm1.449_g:0.0038589455,jgi_Caupr_SCcomb_11416_fgenesh1_pg.435___2:0.1407619456)100:0.2850672409)74:0.0702134556,(jgi_Rozal1_1_645_O9G_003340:0.0000022170,jgi_Rozal_SC1_27352_fgenesh1_kg.71___7___645_A:0.0062970551)100:0.4826503348)30:0.0428762165,(jgi_Conco1_10666_gm1.8906_g:0.4534454537,(((jgi_Rhihy1_305021_CE305020_32378:0.0000029583,jgi_Rhihy1_703880_estExt_Genewise1Plus.C_900021:0.0000029583)45:0.0000029582,jgi_Rhihy1_864123_estExt_Genemark1.C_3280008:0.0058993037)92:0.0000023911,jgi_Rhihy1_776744_estExt_fgenesh1_pg.C_2230018:0.0330948511)100:0.2973817045)66:0.1008576861)17:0.0345230146,jgi_Catan2_125248_Catan1.e_gw1.87.25.1:0.5184312383)23:0.0277415114)54:0.0413467007)73:0.0556848688,jgi_Ganpr1_73325_estExt_Genemark1.C_790054:0.5030405628)71:0.0483006771)100:0.1179418819,((((((((jgi_Acain1_270145_fgenesh1_kg.11___74___Locus1155v2rpkm43.84:0.0601258339,jgi_Meimi1_159954_fgenesh1_kg.1___986___Locus357v1rpkm459.36:0.0756923617)100:0.0959304673,(jgi_Cersp1_324499_fgenesh1_kg.42___63___Locus947v1rpkm181.94:0.0634556929,jgi_Tilwa1_335131_fgenesh1_pm.20___3:0.0630531144)100:0.0564760619)88:0.0311787528,jgi_Tilan2_144908_CE144907_5927:0.1853666142)66:0.0193316626,((jgi_Malgl1_1460_MGL_1459:0.0910905672,jgi_Malsy1_1_544_MSY001_2376m.01:0.0407345265)100:0.1573384462,(((jgi_Moeaph1_1650_PaG_00322T0:0.0000027404,jgi_Psean1_1_83037_PANT_16d00071:0.0061379727)84:0.0029828953,((((jgi_Psehu1_2242_PHSY_002915m.01:0.0113005812,jgi_Usthor1_83772_UHOR_08003:0.0312984510)62:0.0060734601,jgi_Tescy1_200968_fgenesh1_kg.8___144___Locus491v1rpkm419.79:0.0286766667)89:0.0112540780,jgi_Ustma2_2_12735_mRNA_UMAG_05584:0.0121901162)79:0.0083969889,jgi_Spore1_2631_sr16268m.01:0.0092534112)60:0.0045206215)100:0.0633534207,jgi_Ustsp1_384143_fgenesh1_kg.46___26___Locus705v1rpkm225.75:0.0374618900)98:0.0435106815)79:0.0247739332)73:0.0233121898,(jgi_Jamsp1_233096_fgenesh1_kg.10___62___Locus581v1rpkm283.48:0.0850405455,jgi_Rhodsp1_284319_fgenesh1_kg.12___80___Locus312v1rpkm401.33:0.0737456441)100:0.1250026766)100:0.1269212912,(((((((jgi_Aurde3_1_1274786_fgenesh1_kg.15___92___isotig06021:0.0049777374,jgi_Aurde3_1_1363468_gm1.21035_g:0.0537470653)96:0.0292801020,jgi_Exigl1_734236_fgenesh1_kg.68___27___Locus2677v1rpkm104.73:0.0626197441)100:0.1945202480,(jgi_Pirin1_79218_mRNA_PIIN_08410:0.1471791736,jgi_Sebve1_9163_fgenesh1_pg.21___21:0.0916850983)100:0.1094355261)80:0.0394289866,(jgi_Botbo1_50439_fgenesh1_pm.1___603:0.1194283334,jgi_Tulca1_16331_fgenesh1_pm.441___2:0.5130983344)84:0.0456480300)98:0.0453647431,jgi_Rhiso1_4030_g4030.t1:0.2490849561)100:0.0627366260,((jgi_Calco1_497633_fgenesh1_kg.68___4___Locus289v2rpkm422.46:0.0418157292,jgi_Calvi1_542371_fgenesh1_kg.70___1___Locus565v1rpkm296.26:0.0408400319)93:0.0344745442,jgi_Dacsp1_20675_fgenesh1_kg.4___4___isotig04757:0.0589769758)100:0.1844002053)100:0.0812934158,((((((jgi_Cryne_H99_1_2441_CNAG_02748T0:0.0141600338,jgi_Cryne_JEC21_1_3207_CNC03700.t01:0.0035885631)100:0.0702589451,jgi_Treme1_41899_estExt_Genewise1Plus.C_11186:0.1431906989)53:0.0202568956,jgi_Treen1_533470_fgenesh1_kg.28___280___TRINITY_DN3072_c0_g1_i6:0.0726653997)69:0.0245726685,jgi_Kocim1_637434_fgenesh1_kg.15___833___TRINITY_DN2651_c0_g2_i3:0.0661901393)87:0.0419864975,((jgi_Trias2479_7061_A1Q1_07212T0:0.0000029583,jgi_Trias8904_2404_A1Q2_02749T0:0.0000029583)99:0.0400180678,((jgi_Trias2479_7062_A1Q1_07213T0:0.0069207227,jgi_Trias8904_2403_A1Q2_02748T0:0.0000024800)100:0.1370889575,jgi_Triol1_286123_fgenesh1_kg.36___85___Locus295v1rpkm820.87:0.0525424225)77:0.0202978817)91:0.0393200365)100:0.2308575005,(jgi_Walic1_723_J056_000723m.01:0.0500883493,jgi_Walse1_60721_estExt_fgenesh1_kg.C_140027:0.0498556682)100:0.3319221378)87:0.0645526435)75:0.0403196088)89:0.0451308343,(((((jgi_Croqu1_663119_fgenesh1_kg.157___10___Locus951v1rpkm116.67:0.0817358623,jgi_Melli1_206548_MELLI_sc_416.7:0.0321158659)88:0.0602355543,(((jgi_PuccoNC29_1_17122_PCA_NC_21567T1:0.0027666824,jgi_PuccoSD80_1_8108_PCA_SD_12983T1:0.0000029583)87:0.0000025074,jgi_PuccoSD80_1_24201_PCA_SD_24894T1:0.0000029583)100:0.0207341957,(((jgi_Pucgr2_15174_PGTG_17649T0:0.0000023426,jgi_Pucgr2_15175_PGTG_17649T1:0.0070139739)65:0.0027734710,((jgi_Pucst1_500982_makerPST130_8008snapgene0.6mRNA1:0.0000029583,jgi_Pucstr1_5482_evm.model.scaffold_141.13:0.0000029583)100:0.0000022356,(jgi_Pucst_PST78_1_1588_PSTG_12280T0:0.0000029583,jgi_Pucstr1_11809_evm.model.scaffold_22.232:0.0000029583)100:0.0000029582)100:0.0514087864)53:0.0060575004,jgi_Puctr1_11766_PTTG_29567T0:0.0037904574)35:0.0033228738)70:0.0579623886)100:0.1840673622,jgi_Mixos1_84680_fgenesh1_kg.1___1062___Locus488v1rpkm395.22:0.2754086810)46:0.0218092609,((jgi_Leucr1_310216_fgenesh1_kg.94___7___Locus279v1rpkm532.73:0.0603599448,jgi_Micld1_6111_MVLG_01213T0:0.1409574356)100:0.0570309727,((jgi_Rhoba1_1_42368_gm1.1933_g:0.1123407642,((jgi_Rhoto1_6528_RHTO_06551:0.0137614318,jgi_Rhoto_IFO0559_1_5279_mRNA_3.660:0.0000022772)72:0.0076266023,(jgi_Rhoto_IFO0880_4_11752_fgenesh1_kg.17___841___TRINITY_DN2158_c1_g1_i2_mRNA:0.0000023529,jgi_Rhoto_IFO1236_1_51947_mRNA_88.17:0.0105319410)100:0.0518394103)100:0.0660863501)92:0.0239218472,jgi_Rhosp1_37097_gm1.6407_g:0.0384632166)100:0.0764262756)100:0.1101002863)91:0.0625937890,jgi_Rhomi1_169918_fgenesh1_kg.3___1475___comp4246_c0_seq1:0.2572732425)86:0.0680000410)71:0.0653864819,((((((((((((((((((((jgi_Agabi_varbisH97_2_136252_fgenesh2_kg.5___487___1557_1_CFAF_CFAG_CFAH_EXTA:0.0000029583,jgi_Agabi_varbur_1_84008_fgenesh1_kg.4___471___1557_1_CFAF_CFAG_CFAH_EXTA:0.0000029583)100:0.0671402771,jgi_Leugo1_1_50188_g1408.t1:0.0972447363)92:0.0275883844,(jgi_Amamu1_184712_fgenesh1_pm.6___81:0.1167470718,jgi_Amath1_192324_estExt_Genewise1Plus.C_270086:0.0234317426)100:0.0477948162)83:0.0090766243,(jgi_PleosPC15_2_1056178_estExt_Genewise1.C_050873:0.0000026574,jgi_PleosPC9_1_115238_estExt_fgenesh1_kg.C_30332:0.0000026766)100:0.1170530867)78:0.0093982849,((((jgi_Galma1_68604_e_gw1.14.406.1:0.0308459061,jgi_Psicub1_1_69280_fgenesh1_pg.NODE_6779___55:0.0150359006)95:0.0112718164,jgi_Hebcy2_446391_fgenesh1_kg.16___208___Locus774v1rpkm87.04:0.0069256321)80:0.0143944623,jgi_Hypsu1_630310_CE409304_87936:0.0445887362)91:0.0199462646,(jgi_Lacam2_447852_Lacam1.CE312107_38095:0.0089686743,jgi_Lacbi2_184494_Lacbi1.estExt_GeneWisePlus_human.C_100022:0.0091221647)99:0.0179268250)89:0.0187814167)50:0.0056763814,jgi_Plucer1_117019_CE117018_11766:0.0878891583)53:0.0078992244,jgi_Crula1_673662_fgenesh1_kg.1___1448___Locus1625v1rpkm64.02:0.0660105865)21:0.0061999544,(((((((jgi_Armcep1_14728_mRNA_ARCE_15781_g_ARCE_15781_g:0.0033495442,jgi_Armga1_932406_e_gw1.18.1015.1:0.0031811035)83:0.0035031039,((jgi_Armme1_1_48_g14386:0.0031697130,jgi_Armost1_986394_fgenesh1_pm.5___293:0.0225899330)5:0.0000027515,jgi_Armosto1_250548_mRNA_AROS_00793_AROS_00793:0.0000029583)65:0.0030427015)89:0.0119450082,jgi_Monpe1_1_82603_MPER_07043m.01:0.1184074337)79:0.0218791695,jgi_Ompol1_1_MUStwsD_GLEAN_10007867:0.0247815644)66:0.0097330261,jgi_Cylto1_422778_fgenesh1_kg.103___13___Locus404v1rpkm389.57:0.0830094418)56:0.0092283709,(jgi_Denbi1_852851_gm1.5851_g:0.0474506223,jgi_Gymlu1_55082_fgenesh1_pg.6___229:0.0520669803)59:0.0136457854)43:0.0035882555,jgi_Monpe1_1_82003_MPER_00353m.01:0.1478806485)60:0.0117307059)33:0.0136435591,jgi_Volvo1_114778_UTPglucose1phosphate:0.0564268186)39:0.0077800633,((((jgi_Copci1_3933_CC1G_04534T0:0.0000024427,jgi_Copci_AmutBmut1_359312_e_gw1.14.123.1:0.0000024972)100:0.0429993952,jgi_Copmar1_673024_fgenesh1_kg.137___37___Locus712v1rpkm229.91:0.0367960580)89:0.0189107683,jgi_Copmic2_1621112_e_gw1.3.247.1:0.0889387521)94:0.0335768686,jgi_Monpe1_1_89960_MPER_02545m.01:0.0000029583)6:0.0000020265)49:0.0063297844,jgi_Monpe1_1_91217_MPER_03962m.01:0.1301857026)74:0.0154987065,((((jgi_Conol1_1019507_MIX42209_18305_85:0.0280774616,jgi_Conpu1_82719_fgenesh1_kg.7___221___isotig06031:0.0351488538)100:0.0641833212,(((jgi_Hydpi2_108508_fgenesh1_kg.5___643___Locus577v1rpkm388.99:0.0411765459,((jgi_Pismi1_219459_CE95007_53522:0.0345032594,jgi_Pisti1_995847_fgenesh1_kg.10___50___Locus699v1rpkm245.39:0.0604544023)100:0.0575213531,jgi_Sclci1_13243_fgenesh1_pm.4___69:0.0309710666)100:0.0622203535)20:0.0034689444,(jgi_Paxin1_161321_fgenesh1_pm.5___125:0.0031843527,jgi_Paxru2_31228_Paxru1.fgenesh1_pm.74___4:0.0159322858)100:0.0406333533)68:0.0185728487,((jgi_Rhives1_11501_augustus_maskedNODE_67149_length_143451_cov_44252E348007abinitgene0.25mRNA1:0.0039655904,jgi_Rhivi1_789032_fgenesh1_pm.7___19:0.0353988350)100:0.0297293240,(jgi_Suibr2_847569_Suibr1.fgenesh1_pm.49___12:0.0000022107,jgi_Suilu4_78510_Suilu3.Suilu1.e_gw1.47.102.1:0.0000023969)100:0.0450478887)100:0.0654662026)28:0.0038877141)59:0.0099367815,(jgi_Ptegra1_562892_fgenesh1_kg.5___883___Locus793v1rpkm231.94:0.1116868844,(jgi_Serla_varsha1_15258_gm1.3718_g:0.0455582744,(jgi_SerlaS7_3_2_106948_estExt_Genewise1Plus.C_60986:0.0031831662,jgi_SerlaS7_9_2_1073549_fgenesh1_pm.6___382:0.0000029583)100:0.0202106808)100:0.1116289946)57:0.0144812162)93:0.0322566835,(((jgi_Densp1_778930_e_gw1.18.388.1:0.1175108999,jgi_Hetan2_440489_estExt_fgenesh1_kg.C_060270:0.0776169836)99:0.0391182828,jgi_Plicr1_103639_e_gw1.3.1128.1:0.0494559349)80:0.0058080077,(jgi_Fibsp1_719754_e_gw1.1.911.1:0.0669501001,jgi_Pilcr1_810125_fgenesh1_kg.00001___347___Locus1398v1rpkm137.05:0.0800261530)99:0.0392523158)84:0.0144323536)73:0.0179053564)33:0.0070749351,((jgi_Auramp1_544089_fgenesh1_pm.1___291:0.0228613666,jgi_Schco3_2509686_e_gw1.9.627.1:0.0247960913)100:0.1199876010,jgi_Fishe1_71753_gm1.3447_g:0.0883253425)86:0.0391993378)79:0.0196440435,((((((jgi_Bjead1_1_49081_fgenesh1_pm.4___293:0.0422372601,(jgi_Phlbr1_73107_e_gw1.6.983.1:0.0481637614,jgi_Phlcen1_13131_scaffold_888.12:0.0676137773)69:0.0231916254)46:0.0054729714,((jgi_Phaca1_258540_fgenesh2_kg.6___1207___isotig12283:0.0301084209,jgi_Phchr2_134115_Phchr1.e_gww2.6.229.1:0.0320427242)99:0.0396989728,jgi_Phlgi1_17956_fgenesh1_kg.8___34___Locus1013v1rpkm144.84:0.0517012355)68:0.0228974930)100:0.0894897991,((jgi_Daequ1_746245_fgenesh1_pm.48___11:0.0229264724,jgi_Fompi3_1160135_estExt_Genewise1Plus.C_130114:0.0134744615)100:0.0558414328,((jgi_Fibra1_6085_FIBRA_05451m.01:0.0553493830,(jgi_PosplRSB12_1_1178116_estExt_Genewise1Plus.C_2_t60170:0.0526990442,jgi_Wolco1_90597_fgenesh1_pm.7___347:0.0501540592)86:0.0195358815)87:0.0165006407,jgi_Laesu1_657378_e_gw1.31.50.1:0.0669148170)55:0.0278121772)85:0.0232704012)83:0.0214333511,(jgi_Cersu1_58921_e_gw1.23.226.1:0.0523993281,jgi_Obbri1_742665_e_gw1.480.1.1:0.0447631785)100:0.0447671401)90:0.0206452399,(((((jgi_Dicsq1_124399_fgenesh1_pg.3___59:0.0000029540,jgi_Dicsqu463_1_980560_fgenesh1_pg.127___14:0.0000023973)98:0.0048246903,jgi_Gansp1_44745_e_gw1.3.829.1:0.0438314739)53:0.0091399741,(jgi_Dicsqu18370_1_660936_e_gw1.27.209.1:0.0000029583,jgi_Dicsqu464_1_806578_e_gw1.3.128.1:0.0000021558)55:0.0031672343)100:0.0360145567,(jgi_Polar1_593414_gm1.377_g:0.0000025093,jgi_Polbr1_486537_CE486536_58493:0.0034769211)100:0.0396448890)73:0.0208309963,(jgi_Pycci1_7101_scf184976.g14:0.0460431699,(jgi_Trapub1_2009_scaffold_1233.9:0.0000029583,jgi_Trave1_43337_gm1.2221_g:0.0000026878)100:0.0592558028)78:0.0165368574)99:0.0455132196)94:0.0236865157,(((((jgi_Glotr1_1_37609_e_gw1.00004.623.1:0.0259421393,jgi_Helsul1_1624460_e_gw1.4.1480.1:0.0313791324)48:0.0097120507,jgi_Neole1_1142576_fgenesh1_kg.101___26___Locus537v1rpkm310.18:0.0778022412)100:0.0737877882,jgi_Jaaar1_35461_fgenesh1_kg.11___352___Locus674v1rpkm265.66:0.0733625676)99:0.0842065077,jgi_Punst1_42580_fgenesh1_pg.3___92:0.1444533060)67:0.0304854202,jgi_Stehi1_116737_fgenesh1_pg.30___12:0.0989019010)70:0.0208914888)83:0.0222399774)85:0.0205119783,(((jgi_Fomme1_156563_gm1.6893_g:0.0935630353,jgi_Schpa1_897648_fgenesh1_kg.00001___34___Locus507v1rpkm274.17:0.1790578463)57:0.0384327211,jgi_Ricmel1_168666_CE168665_53043:0.0908910687)95:0.0518952522,((jgi_Sisni1_448353_fgenesh1_kg.2___106___Locus558v1rpkm312.87:0.0000029583,jgi_Sissu1_1054989_fgenesh1_kg.287___4___Locus558v1rpkm312.87:0.0000029583)100:0.1973587213,jgi_Sphst1_209696_estExt_Genewise1.C_650222:0.1799536480)72:0.0377597332)88:0.0226466176)88:0.0588126327,((jgi_Lopni1_608535_fgenesh1_kg.2___763___Locus775v1rpkm202.08:0.0051337483,jgi_Ricme1_651950_fgenesh1_kg.75___30___Locus818v2rpkm96.50:0.0000028131)100:0.1051346147,(jgi_Lopni1_710170_estExt_Genemark1.C_2_t20300:0.0295043525,jgi_Ricme1_651944_fgenesh1_kg.75___24___Locus5593v1rpkm20.23:0.0066688886)100:0.1546899465)100:0.1498504892)61:0.0140162026,((jgi_Auramp1_579869_estExt_fgenesh1_pg.C_1_t10300:0.0695129248,jgi_Schco3_2635040_fgenesh1_kg.9___1982___Locus616v1rpkm243.36:0.0531298238)100:0.1664747330,(jgi_Fishe1_64827_fgenesh1_pm.97___1:0.0000024343,jgi_Fishe1_65532_fgenesh1_pm.148___2:0.0000026325)100:0.1210100763)97:0.0512121340)57:0.0259868185,(((((((((jgi_Amamu1_21754_estExt_Genemark1.C_60126:1.1382587647,jgi_Denbi1_352117_CE352116_909:0.7506688245)19:0.1359623054,((jgi_Phaca1_257425_fgenesh2_kg.6___92___isotig03640:0.2031750738,jgi_Phchr2_2988126_fgenesh1_kg.15___33___Locus1727v1rpkm167.68:0.1807577064)100:0.2922501550,jgi_Phlgi1_110014_estExt_Genewise1Plus.C_1490014:0.4726701798)100:0.2493515890)6:0.0713529842,((((jgi_Copci1_11700_CC1G_14149T0:0.0000024428,jgi_Copci_AmutBmut1_469452_fgenesh1_pm.4___183:0.0033833424)100:0.5731119593,jgi_Copmar1_624657_estExt_Genewise1.C_1370056:0.2654465802)100:0.4523527187,(((jgi_Hebcy2_174564_CE94304_360:0.2479890537,jgi_Psicub1_1_48489_e_gw1.6779.95.1:0.3927597363)70:0.0662308784,jgi_Hypsu1_128536_e_gw1.3.121.1:0.4317104494)97:0.1504682692,((jgi_Lacam2_448040_Lacam1.CE312295_390:0.0174960741,jgi_Lacbi2_296245_Lacbi1.eu2.Lbscf0010g00540:0.0351385157)100:0.3333701171,(jgi_PleosPC15_2_1104343_gm1.5880_g:0.0259332399,jgi_PleosPC9_1_123767_genemark.3085_g:0.0261197539)100:1.6149327410)5:0.0556714602)3:0.0377388571)3:0.0402941567,jgi_Crula1_38028_CE38027_526:0.3354855053)8:0.0935382559)74:0.0721663404,(((jgi_Armcep1_14726_mRNA_ARCE_15779_g_ARCE_15779_g:0.0155193596,jgi_Armga1_206121_CE206120_1376:0.0213832553)98:0.0228075116,(jgi_Armme1_1_46_g14384:0.0595503790,(jgi_Armost1_1081424_estExt_Genemark1.C_5_t20055:0.0067897013,jgi_Armosto1_250546_mRNA_AROS_00791_AROS_00791:0.0027767668)92:0.0113632964)81:0.0079722890)100:0.5496837452,((jgi_Glotr1_1_127697_gm1.4004_g:0.2112219313,(jgi_Helsul1_1732800_gm1.2975_g:0.3331956982,jgi_Neole1_1183697_gm1.9922_g:0.1644958334)97:0.0976036755)100:0.2065791765,jgi_Jaaar1_35458_fgenesh1_kg.11___349___Locus3167v1rpkm46.27:0.3238580979)100:0.1327852770)61:0.0487831291)95:0.0727186829,((jgi_Hydpi2_127815_estExt_Genewise1Plus.C_5_t30004:0.1030100935,(jgi_Paxin1_70405_e_gw1.5.1009.1:0.0658503299,jgi_Paxru2_1725914_e_gw1.208.25.1:0.0872541615)100:0.1013651346)100:0.0912803624,((jgi_Rhives1_11500_genemarkNODE_67149_length_143451_cov_44252E348007abinitgene0.56mRNA1:0.0121549105,jgi_Rhivi1_730068_estExt_Genewise1Plus.C_70067:0.0338598425)100:0.0927840398,(jgi_Suibr2_873252_Suibr1.gm1.6456_g:0.0001302920,jgi_Suilu4_2378546_CE378546_36283:0.0246904814)100:0.1156822155)100:0.1843819406)100:0.2054468213)69:0.0444755735,(jgi_Fibsp1_771574_estExt_Genewise1.C_1_t10078:0.4650127646,jgi_Pilcr1_111763_CE12263_2325:0.2796742315)99:0.1271074935)60:0.0207701557,(jgi_Serla_varsha1_40952_fgenesh1_pm.199___7:0.0881480477,(jgi_SerlaS7_3_2_88836_estExt_Genewise1.C_61028:0.0000029583,jgi_SerlaS7_9_2_1083214_estExt_fgenesh1_pm.C_6_t10377:0.0000029583)100:0.0775583125)100:0.1967489933)98:0.0635698875,jgi_Plicr1_172976_gm1.3737_g:0.1533945999)96:0.0621111285,(((jgi_Densp1_881567_gm1.5507_g:0.0433431814,jgi_Hetan2_440487_estExt_fgenesh1_kg.C_060268:0.0524445499)63:0.0215770425,jgi_Stehi1_135880_fgenesh1_pm.30___12:0.0852866713)91:0.0409675263,jgi_Ricmel1_789760_fgenesh1_kg.26___40___Locus1205v1rpkm137.00:0.1175362507)84:0.0281020146)59:0.0120370090)73:0.0276873279,(((jgi_Cersu1_88416_fgenesh1_kg.23___91___isotig09963:0.0482953681,jgi_Obbri1_839559_gm1.9715_g:0.0505053657)100:0.0868841741,((jgi_Dicsq1_98806_estExt_Genewise1Plus.C_3_t10441:0.0000029552,((jgi_Dicsqu18370_1_262721_CE262720_6689:0.0000029583,jgi_Dicsqu464_1_914979_fgenesh1_kg.3___681___Locus5794v3rpkm0.00_PRE:0.0000029583)96:0.0000029582,jgi_Dicsqu463_1_149544_CE149543_10827:0.0000029583)61:0.0029814445)100:0.0475471957,((jgi_Polar1_499906_e_gw1.500.2.1:0.0030113693,jgi_Polbr1_1358979_e_gw1.66.81.1:0.0000021120)100:0.0350573091,(jgi_Pycci1_1490_scf184665.g5:0.0920789007,(jgi_Trapub1_4224_scaffold_1515.3:0.0562074998,jgi_Trave1_26433_fgenesh1_kg.2___243___isotig05408:0.0153994000)96:0.0505026543)81:0.0204317454)67:0.0142115823)100:0.0491876198)59:0.0198187255,(((((jgi_Daequ1_729383_fgenesh1_kg.48___24___Locus7143v1rpkm13.45:0.1531950025,jgi_Fompi3_1047699_gm1.3379_g:0.1300978063)95:0.0523571327,jgi_Laesu1_727850_fgenesh1_kg.31___122___Locus2667v1rpkm82.25:0.0631211274)85:0.0196025090,jgi_PosplRSB12_1_1064830_estExt_fgenesh1_pm.C_2_t20217:0.0551211566)94:0.0189027221,jgi_Fibra1_6089_FIBRA_05455m.01:0.0924328457)89:0.0177279202,jgi_Wolco1_26312_fgenesh1_kg.7___450___isotig07184:0.0381178468)89:0.0248158927)69:0.0319588670)55:0.0161343460,((jgi_Phlbr1_27192_fgenesh1_kg.6___245___isotig05583:0.2072045180,jgi_Phlcen1_13125_scaffold_888.6:0.4672615214)100:0.1389918464,jgi_Schpa1_897652_fgenesh1_kg.00001___38___Locus624v1rpkm225.75:0.1018225833)48:0.0238870811)100:0.3523431717)93:0.1451491771)80:0.0699259611,(((((((((((((((jgi_Aciri1_iso_3373_gm1.3373_g:0.0000029583,jgi_Aciri1_meta_66464_fgenesh1_pg.5WFSArich_Contig_00250___7:0.0000029583)100:0.0629408152,(((jgi_Clafu1_187516_scf7180000129162_G5956:0.0000895226,jgi_Dotse1_70674_estExt_fgenesh1_kg.C_3_t20166:0.0134573587)100:0.0454607703,jgi_Mycfi2_88125_Mycfi1.estExt_fgenesh1_pg.C_130084:0.0364035200)66:0.0118658581,((((jgi_Mycgr3_64960_estExt_Genewise1Plus.C_chr_10161:0.0000000000,jgi_Zymps1_796014_Zp221_scaffold_1229_00020:0.0000000000):0.0000029583,jgi_Zymbr1_9020_TI39_contig5892g00003T0:0.0000029583)99:0.0000026474,jgi_Zymar1_768017_Za111_scaffold_1249_0001:0.0027183026)100:0.0557837341,(jgi_Sepmu1_147914_estExt_fgenesh1_kg.C_3_t10092:0.0000024383,jgi_Seppo1_30527_fgenesh1_kg.16___54___isotig05564:0.0000021854)100:0.0559310050)69:0.0124763357)90:0.0289943883)55:0.0231584372,(jgi_Bauco1_30223_fgenesh1_kg.2___461___Locus3822v5rpkm6.93:0.0589004203,(jgi_Horwer1_10007_HWER_03922R0:0.0030887708,jgi_Horwer1_13330_HWER_06258R0:0.0086411262)100:0.0829502983)20:0.0164904781)59:0.0137552172,((jgi_Aurpu_var_mel1_47794_e_gw1.9.610.1:0.0053555361,((jgi_Aurpu_var_nam1_55362_e_gw1.19.12.1:0.0055215506,jgi_Aurpu_var_sub1_355716_CE241602_315854:0.0056827058)63:0.0027873512,jgi_Aurpu_var_pul1_346546_fgenesh1_kg.11___287___Locus168v1rpkm928.10:0.0028859538)98:0.0114641865)100:0.0699440708,jgi_Clasph1_4107_CSPH_07122R0:0.0800624538)65:0.0397209281)95:0.0499407100,((((((((((((jgi_Altal1_1042473_estExt_fgenesh1_pm.C_170152:0.0000029583,jgi_Altbr1_AB00319.1:0.0000029583)100:0.0080441250,((((((jgi_Cocca1_30055_fgenesh1_pg.253___3:0.0000029583,jgi_Cocvi1_97128_e_gw1.35.160.1:0.0000029583)99:0.0000029582,(((jgi_CocheC4_1_75564_estExt_fgenesh1_pm.C_290067:0.0000000000,jgi_Cocmi1_5399_gm1.5399_g:0.0000000000):0.0000000000,jgi_Cocsa1_36632_fgenesh1_kg.7___59___Locus202v1rpkm527.40:0.0000000000):0.0000029583,jgi_CocheC5_3_1181381_estExt_Genewise1Plus.C_12_t10272:0.0000029583)95:0.0000029582)95:0.0054039080,jgi_Coclu2_58729_estExt_fgenesh1_pm.C_9_t10491:0.0053823683)96:0.0108017931,jgi_Settu3_162792_Settu1.fgenesh1_kg.2___24___isotig01593:0.0108051370)57:0.0027049368,(jgi_Pyrtr1_PTRG_10125:0.0000026513,jgi_Pyrtt1_1639_PTTG_07784.1:0.0068574153)99:0.0213673792)41:0.0000023115,jgi_Stely1_7690_TW65_08082T0:0.0000021817)70:0.0026635671)95:0.0142708797,jgi_Lepmu1_10865_Lema_T067760.1:0.0502739173)38:0.0110115261,jgi_Pyrsp1_207480_CE207479_40081:0.0094006905)48:0.0169215958,jgi_Stano2_3323_SNOG_09845.3:0.0077260349)40:0.0109258018,jgi_Stasp1_290663_fgenesh1_kg.3___291___Locus554v1rpkm137.17:0.0089311801)76:0.0298000835,jgi_Ascra1_1047_ST47_g3088T0:0.0533934599)97:0.0273643615,(jgi_Parsp1_1167169_fgenesh1_kg.9___106___Locus1507v1rpkm79.34:0.0412674008,jgi_Perma1_615512_fgenesh1_kg.106___34___Locus544v1rpkm327.35:0.1168875154)69:0.0182484875)57:0.0144188941,jgi_Corca1_51354_CE51353_71478:0.0139886955)71:0.0156219800,((((((((jgi_Botdo1_1_285461_NODE_7231_length_96596_cov_61..g11185.t1:0.0067535382,jgi_Dipse1_3823_rna3822:0.0435395202)100:0.0461973479,jgi_Neopa1_6778_UCRNP2_4798m.01:0.0021818106)78:0.0073924412,jgi_Macph1_9696_MPH_09914m.01:0.0012986607)100:0.0527742782,(((jgi_Phcit1_170028_e_gw1.18.152.1:0.0081569223,(jgi_Phycap1_249541_e_gw1.4.881.1:0.0308529024,(jgi_Phycitr1_569552_e_gw1.66.55.1:0.0000029583,jgi_Phycpc1_491626_gm1.6976_g:0.0000029583)92:0.0027137439)21:0.0000026862)21:0.0000020880,jgi_Phycit1_167895_CE167894_43537:0.0000021238)39:0.0000022552,(jgi_Phcitr1_269054_fgenesh1_kg.2___4260___TRINITY_DN4684_c0_g1_i2:0.0240484311,jgi_Phy27169_110117_CE110116_21253:0.0154739228)100:0.0710881791)100:0.0571538241)100:0.0553217170,jgi_Conap1_99678_W97_07697T0:0.0856670062)8:0.0128772874,(jgi_Cenge3_654734_fgenesh1_kg.8___37___Locus200v1rpkm591.73:0.0059773532,jgi_Glost2_349678_estExt_Genewise1Plus.C_NODE_76610021:0.0153177402)100:0.0297996179)8:0.0172111577,jgi_Rhyru1_1_118872_NODE_1035_length_13277_cov_43..g5043.t1:0.0397012625)7:0.0035322629,((jgi_Cloaq1_491422_e_gw1.134.101.1:0.0389384262,jgi_Leppa1_291153_e_gw1.58.16.1:0.0314694596)79:0.0205165909,jgi_Hyspu1_1_120847_NODE_7774_length_234707_cov_26.g11174.t1:0.0373297389)72:0.0200616286)12:0.0223231796)13:0.0276553993,jgi_Verga1_113777_PV09_00181T0:0.1174037331)59:0.0057378614,(jgi_Venin1_15250_atg1550.t1:0.0196620363,(jgi_Venin1_18214_atg8619.t1:0.0093310782,jgi_Venpi1_208096_VP.s10.g410.t1:0.0111665020)68:0.0000024491)100:0.1694754806)91:0.0404895673)87:0.0395868564,((((((jgi_Capcor1_7732_A1O1_07264T0:0.0190614866,jgi_Exode1_5471_HMPREF1120_05288T0:0.0161453986)99:0.0164208406,((((jgi_Capep1_5436_A1O3_04470T0:0.0809350759,(jgi_Exoaq1_10806_A1O9_07175T0:0.0296915802,(jgi_Exome1_107420_PV10_03515T2:0.0081737525,jgi_Exome1_107422_PV10_03515T0:0.0026391340)100:0.0573967397)90:0.0283940013)75:0.0174396773,(((((jgi_Claba1_134952_Z519_12359T0:0.0000027350,jgi_Claps1_8290_A1O5_12098T0:0.0034458504)99:0.0215860011,(jgi_Claim1_142133_PV07_01670T2:0.0039647901,((jgi_Fonmo1_11348_AYO21_09224T0:0.0819969390,jgi_Fonnu1_10816_AYO20_09303T0:0.0072429800)76:0.0074116890,jgi_Fonpe1_4465_Z517_04371T0:0.0000025604)41:0.0072917030)89:0.0110517837)59:0.0089795843,jgi_Fonmu1_7259_Z520_02469T0:0.0098343090)75:0.0172635426,((jgi_Exosi1_116184_PV11_04611T0:0.0169306764,jgi_Exosi1_116185_PV11_04611T1:0.0535782844)100:0.0485808974,jgi_Exosp1_11359_PV08_10981T0:0.0090014635)62:0.0219906727)22:0.0048267478,(jgi_Claca1_110911_G647_08971T0:0.0068233293,jgi_Claye1_2444_A1O7_02454T0:0.0140116632)55:0.0311627739)36:0.0210429827)98:0.0676235415,(jgi_Capse1_360110_PV04_02616T1:0.0000029583,jgi_Capse1_360111_PV04_02616T0:0.0000029583)100:0.0197101448)85:0.0125617910,((jgi_Claim1_142131_PV07_01670T1:0.0000029583,jgi_Claim1_142132_PV07_01670T0:0.0000024700)100:0.0099460053,(jgi_Exome1_107421_PV10_03515T1:0.0000029583,jgi_Exome1_107423_PV10_03515T3:0.0000029583)100:0.0453416653)40:0.0081303213)90:0.0237504043)91:0.0180439799,((jgi_Exool1_140490_PV06_04975T0:0.0000029583,jgi_Exool1_140491_PV06_04975T1:0.0000029583)100:0.0096266291,jgi_Exoxe1_139572_PV05_07061T0:0.0096232040)93:0.0121779915)86:0.0281435547,jgi_Cypeu1_120043_HMPREF1541_01020T0:0.1223120790)95:0.0612447214,jgi_Phach1_4114_rna4113:0.1313991879)48:0.0199529407,jgi_EndpusZ1_4330_EPUS_02860T0:0.0745935657)98:0.0514970936)62:0.0292331426,((((((jgi_Artbe1_1393_FLIJena_ARB_00255:0.0000029583,jgi_Triver1_6601_FLIJena_TRV_07876:0.0000020305)62:0.0037748643,jgi_Micca1_5868_MCYG_05690T0:0.0047553086)57:0.0016605699,jgi_Triru1_8215_TERG_06874T0:0.0048633618)100:0.1261245176,(jgi_Cocim1_6299_CIMG_04465T0:0.0283621616,jgi_Uncre1_1536_URET_01688:0.0362073501)94:0.0350039586)66:0.0200103706,((jgi_Blade1_192761_BDBG_04728T0:0.1287454840,jgi_Hisca1_5733_HCAG_04467T0:0.0292013004)50:0.0173315492,(jgi_Parbr1_2790_PABG_01097m.01:0.1136659421,jgi_Parbra1_5956_PADG_04374T0:0.0633200122)99:0.0616189904)98:0.0305033944)100:0.0697195786,(((((((((((((((((((jgi_Aspac1_54575_fgenesh1_pm.17___39:0.0000000000,jgi_Aspbru1_284811_CE284810_59758:0.0000000000):0.0000000000,jgi_Aspfij1_378348_e_gw1.24.74.1:0.0000000000):0.0000029583,jgi_Aspacu1_88878_CE88877_28257:0.0000029583)96:0.0000029582,jgi_Aspsac1_358308_fgenesh1_kg.25___10___Locus2998v2rpkm11.38:0.0054837000)66:0.0009568053,jgi_Asphom1_405955_fgenesh1_kg.20___110___Locus1065v2rpkm73.33:0.0078156316)52:0.0021055043,(jgi_Aspjap1_322514_e_gw1.69.101.1:0.0000029583,jgi_Aspvio1_331514_e_gw1.28.124.1:0.0000029583)82:0.0000020453)14:0.0000029582,jgi_Aspind1_340586_e_gw1.27.178.1:0.0027172671)53:0.0027135715,jgi_Aspuva1_350004_fgenesh1_kg.2___183___Locus1692v1rpkm73.75:0.0000022008)100:0.0188754706,((jgi_Aspcam1_293425_fgenesh1_kg.14___76___Locus842v1rpkm110.47:0.0000029583,jgi_Aspcand1_106513_fgenesh1_kg.25___44___TRINITY_DN5213_c1_g1_i1:0.0000029583)98:0.0055576509,jgi_Asptaic1_270_CE269_17680:0.0000022283)100:0.0439478551)73:0.0081661184,((((jgi_Aspbr1_59659_fgenesh1_pm.20___66:0.0107369434,jgi_Aspfo1_51877_fgenesh1_kg.15___103___Locus230v1rpkm786.03:0.0000027664)59:0.0000023170,(((((((((((((jgi_Aspcos1_191831_estExt_Genewise1Plus.C_9_t20126:0.0000000000,jgi_Aspni7_1172303_gm1.3032_g:0.0000000000):0.0000000000,jgi_Asppip1_462605_fgenesh1_pm.21___105:0.0000000000):0.0000000000,jgi_Aspni_bvT_1_314902_fgenesh1_pm.15___157:0.0000000000):0.0000000000,jgi_Aspneo1_429361_gm1.8761_g:0.0000000000):0.0000000000,jgi_Aspph1_276403_fgenesh1_kg.10___182___Locus320v1rpkm464.20:0.0000000000):0.0000000000,jgi_Aspwel1_139184_fgenesh1_kg.8___203___TRINITY_DN5015_c0_g2_i1:0.0000000000):0.0000000000,jgi_Aspni_DSM_1_164420_An12g00820m.01:0.0000000000):0.0000000000,jgi_Aspni_NRRL3_1_9139_NRRL3_09139:0.0000000000):0.0000000000,jgi_Asptu1_206495_estExt_Genemark1.C_120339:0.0000000000):0.0000000000,jgi_Asplac1_123838_CE123837_13500:0.0000000000):0.0000000000,jgi_Aspka1_1_20746_AKAW_09273:0.0000000000):0.0000029583,jgi_Aspeuc1_383171_fgenesh1_kg.42___41___Locus1715v2rpkm89.41:0.0000029583)91:0.0000023313,jgi_Aspvad1_188447_CE188446_32966:0.0026457309)98:0.0000021681)88:0.0137671742,(jgi_Aspca3_211592_fgenesh_isotigs_kg.21___69___isotig02898:0.0026826792,((jgi_Aspibe1_422163_fgenesh1_kg.6___59___Locus397v1rpkm416.44:0.0109151186,jgi_Aspscl1_537895_fgenesh1_kg.25___96___Locus538v1rpkm309.86:0.0136599544)58:0.0024998191,jgi_Aspscle1_408072_fgenesh1_pm.42___58:0.0027016431)59:0.0027044353)96:0.0166365103)84:0.0089559752,(jgi_Aspell1_401661_fgenesh1_kg.161___1___Locus571v1rpkm294.02:0.0103056814,jgi_Asphet1_363631_fgenesh1_kg.19___131___Locus2408v1rpkm63.65:0.0267148061)61:0.0030639065)68:0.0060860459)81:0.0180858283,(((jgi_Aspbom1_3704_ABOM_011546T0:0.0013348447,jgi_Aspnom13137_1_9873_ANOM_011502T0:0.0016996553)48:0.0023251381,(jgi_Aspfl1_26137_7000001155855173:0.0000029583,jgi_Aspor1_9366_AO090038000558_mRNA:0.0000029583)96:0.0000020627)96:0.0301478452,jgi_Aspste1_437210_fgenesh1_kg.4___799___Locus1778v1rpkm73.40:0.0217296806)50:0.0078354589)82:0.0074529387,jgi_Aspwe1_112824_e_gw1.5.1135.1:0.0513881992)86:0.0131580980,jgi_Aspte1_5375_ATET_01813:0.0205884543)71:0.0133943598,(((jgi_Aspcal1_771969_ASPCAL09966:0.0123539450,(jgi_Aspnid1_8511_AN9148:0.0000025687,(jgi_Aspsy1_215004_estExt_Genewise1Plus.C_350002:0.0882964597,(jgi_Aspsy1_489490_CE274452_258112:0.0016634953,jgi_Aspve1_144580_e_gw1.16.311.1:0.0100696371)94:0.0177513794)91:0.0178967370)80:0.0145450548)94:0.0144639968,(jgi_Aspoch1432_1_2576_AOCH_004004T0:0.0347021572,(jgi_Aspoch1_516110_estExt_fgenesh1_pm.C_3_t20205:0.0000024461,jgi_Aspram1_6508_ARAM_006294T0:0.0000029704)100:0.0000026077)100:0.0412817847)62:0.0065960734,jgi_Aspcl1_4336_7000001156851896:0.0284931091)66:0.0126839289)21:0.0000023231,((jgi_Aspcri1_8786_SI65_06076T0:0.0081925910,(jgi_Aspgl1_366557_CE183872_20213:0.0000029583,jgi_Eurhe1_456502_e_gw1.14.102.1:0.0026969356)100:0.0135087795)100:0.0326781780,((jgi_Aspfu1_8689_Afu7g01830_mRNA:0.0033396113,jgi_Aspfu_A1163_1_107742_CADAFUBT00008754m.01:0.0054901772)100:0.0601910822,((jgi_Aspnov1_445273_fgenesh1_kg.8___293___Locus2597v1rpkm45.05:0.0000022639,jgi_Aspuda1_8801_AUD_4763:0.0107981029)63:0.0026934546,jgi_Neofi1_5019_7000001156985378:0.0026918266)83:0.0027014197)98:0.0194455450)91:0.0164349000)82:0.0139452587,jgi_Aspzo1_14284_gm1.2977_g:0.0642737010)63:0.0057831795,(((jgi_Penant1_3382_PENANT_c018G03375T0:0.0256005273,((((jgi_Pench1_68404_e_gw1.1.5010.1:0.0000029583,jgi_PenchWisc1_1_146082_PCH_Pc21g12790:0.0000029583)95:0.0000022880,jgi_Penfla1_9110_PENFLA_c006G10064T0:0.0055973850)64:0.0027886620,jgi_Pennal1_6017_PENNAL_c0032G02345T0:0.0000020711)94:0.0076850298,((((jgi_Pendi1_1069_PDIG_18030m.01:0.0000029583,jgi_Pendig1_4587_PDIP_55880:0.0000026359)100:0.0142342711,((jgi_Penpol1_2510_PENPOL_c012G08284T0:0.0000029583,jgi_Pensol1_8415_PENSOL_c047G05578T0:0.0000029583)98:0.0000029617,jgi_Penth1_197117_fgenesh1_kg.106___2___TR7231_c0_g1_i1:0.0028130207)97:0.0056395168)65:0.0032723814,((jgi_Penexp1_1303_PEXP_028580T0:0.0000022243,jgi_Penita1_4433_PITC_024450T0:0.0000023582)98:0.0123080059,jgi_Penvul1_4069_PENVUL_c023G05261T0:0.0204267289)99:0.0418937514)67:0.0000026008,jgi_Pengri1_2894_PGRI_092250T0:0.0083326547)89:0.0058927155)98:0.0222014572)91:0.0172931498,(jgi_Penox1_5901_EPS30970:0.0117996517,(jgi_Penste1_4547_PENSTE_c002G07873T0:0.0207245479,jgi_Pensub1_13936_scaffold_79.64:0.0215870695)96:0.0127039393)63:0.0071027824)97:0.0258119089,jgi_Pendec1_3073_PENDEC_c020G02506T0:0.0484705876)98:0.0283531200)97:0.0313003262,(jgi_Bysni1_56569_e_gw1.130.34.1:0.0194867973,(jgi_Byssp1_1825_PVAR5_4918:0.0791242337,jgi_Paevar1_78153_CE78152_74512:0.0077073003)54:0.0053960741)97:0.0268107865)100:0.0589480514,((jgi_Talabor1_6787_gi_242780079_ref_XP_002479519.1_:0.0297088570,(jgi_Talma1_2_4081_PMAA_016300:0.0000029583,jgi_Talma1_2_4082_PMAA_016300m.02:0.0000029583)100:0.0218392453)94:0.0298270233,jgi_Thelan1_3881_TLAN_01783R0:0.0951371978)95:0.0273055045)88:0.0349595065)100:0.0704626412)77:0.0385982743,(jgi_Clagr3_2481_CLAGR_002454RA:0.1625885371,jgi_Xylhe1_248124_fgenesh1_kg.6___567___Locus309v1rpkm412.99:0.1317456232)43:0.0248871906)63:0.0136314592,(((((((((((jgi_Acrchr1_2050_ACRE_082330T0:0.9389650492,jgi_Fusps1_545_FPSE_04429T0:0.0561457274)96:0.0102529706,jgi_Fusgr1_628_FGSG_00524T0:0.0000026133)97:0.0260005741,jgi_Fusfu1_1055_FFUJ_01040m.01:0.0000028600)67:0.0028071009,jgi_Fusve2_1550_FVEG_00978T2:0.0000029583)14:0.0000024898,((jgi_Fusox2_1059_FOXG_00536T0:0.0000000000,jgi_Fusve2_1552_FVEG_00978T0:0.0000000000):0.0000000000,jgi_Fusve2_1551_FVEG_00978T1:0.0000000000):0.0000029583)43:0.0000029525,(((((jgi_Fusox2_1052_FOXG_00536T5:0.0000000000,jgi_Fusox2_1058_FOXG_00536T4:0.0000000000):0.0000029583,((jgi_Fusox2_1053_FOXG_00536T1:0.0000000000,jgi_Fusve2_1549_FVEG_00978T3:0.0000000000):0.0000029583,jgi_Fusox2_1055_FOXG_00536T2:0.0000029583)97:0.0000020475)34:0.0000023012,jgi_Fusox2_1056_FOXG_00536T7:0.0000029583)7:0.0105442483,jgi_Fusox2_1054_FOXG_00536T6:0.0000029583)16:0.0000021785,jgi_Fusox2_1057_FOXG_00536T3:0.0000029583)95:0.0000026576)93:0.0140034597,((jgi_Ilysp1_1737718_fgenesh1_pm.1___562:0.0050821155,jgi_Neodi1_6271_AK830_g11318T0:0.1007147356)99:0.0399578973,jgi_Necha2_65653_estExt_Genewise1Plus.C_sca_1_chr1_3_00617:0.0045696853)91:0.0192770200)99:0.0265740782,(((jgi_Beaba1_7918_BBA_07918m.01:0.0000022737,jgi_Cormi1_6217_CCM_06235m.01:0.0320330651)100:0.0708779289,(((jgi_Trias1_363916_CE157820_175709:0.0094449646,((jgi_Triasp1_459769_fgenesh1_pg.1579___1:0.0084028885,jgi_Trigam1_2706_TGAM01_03840T0:0.0103960498)99:0.0513327948,jgi_Triat2_298303_estExt_fgenesh1_kg.C_contig_190152:0.0077420164)81:0.0000020022)96:0.0155375858,((jgi_Triha1_492920_fgenesh1_pm.4___261:0.0000029583,jgi_Trihar1_818561_estExt_Genemark1.C_7900003:0.0000029583)97:0.0000022875,jgi_TriviGv29_8_2_84734_Trive1.estExt_Genewise1.C_21336:0.0027323738)86:0.0057263608)81:0.0113809704,((jgi_Trici4_1184136_MIX10803_65785_75:0.0054767085,jgi_Trilo3_1398891_fgenesh1_kg.3___696___Locus47v1rpkm1511.86:0.0139886912)57:0.0027242720,(jgi_Trire2_43664_estExt_Genewise1.C_10214:0.0000029583,jgi_TrireRUTC30_1_139615_estExt_fgenesh1_pg.C_1_t10093:0.0000029583)100:0.0082167877)93:0.0146417661)83:0.0218885692)48:0.0102167564,((((jgi_Metac1_2994_MAC_02994m.01:0.0163943034,jgi_Tolinf1_196651_TINF07129mRNA1:0.0690467720)84:0.0198297689,jgi_Ustvir1_4103_UVI_02052640:0.0494466074)91:0.0239191609,jgi_Metro1_8693_MAA_04189T0:0.0194621413)63:0.0038388449,jgi_Pocchl1_522_VFPPC_00414T0:0.0222764776)98:0.0285473590)87:0.0309811780)97:0.0262632581,(((((((jgi_Chagl_1_11332_CHGT_01508:0.0511952754,(jgi_Spoth2_2294959_fgenesh_kz1_kg.chromosome_1___1026___6991:0.0394388795,jgi_Thite2_2121787_fgenesh_kz1_kg.chromosome_5___1278___119854:0.0226394170)77:0.0103435709)90:0.0254752438,jgi_Podan3_201983_mRNA_811:0.0409944712)68:0.0118541051,((jgi_Neucr2_2485_NCU02797T0:0.0000000000,jgi_Neute_matA2_119280_estExt_fgenesh1_kg.C_810915:0.0000000000):0.0000021430,jgi_Neucr_trp3_1_2485_Neucr2.NCU02797T0:0.0000029448)100:0.0731487421)89:0.0133486741,jgi_Conlig1_3630_CE3629_64585:0.1017195515)98:0.0353257156,((((jgi_Colsa1_946346_mrna_9102:0.1321914882,(jgi_Ophnu1_1981677_OphioH327g3105:0.0157224796,jgi_Ophpic1_7034_rna7033:0.0086332269)98:0.0289077576)80:0.0321709960,jgi_Grocl1_5010_CMQ_8039m.01:0.0795191603)99:0.0812159926,jgi_Maggr1_119737_MGG_01631T0:0.0861292327)66:0.0323468691,(jgi_Gaegr1_1564_GGTG_01535T0:0.0281495055,jgi_Magpo1_9558_MAPG_06746T0:0.0144430775)98:0.0459752704)75:0.0299545321)59:0.0143966537,((((jgi_DalEC12_1_317867_fgenesh1_kg.12___145___Locus580v1rpkm262.69:0.0134749503,jgi_HypCI4A_1_317894_fgenesh1_kg.8___111___Locus248v1rpkm460.94:0.0168434559)79:0.0083649677,(jgi_HypCO275_1_26339_gm1.145_g:0.0000029583,jgi_HypEC38_3_94645_CE94644_72333:0.0000029583)100:0.0113249248)98:0.0359950061,jgi_Pseve2_233826_CE233825_113549:0.0855679106)66:0.0181286605,(jgi_Eutla1_7684_UCREL1_1441m.01:0.1081735944,jgi_Micbo1_157743_fgenesh1_kg.2___1017___Locus226v1rpkm640.49:0.0713171436)76:0.0117657958)79:0.0162765939)29:0.0040630152,(jgi_Diaam1_2862_rna2870:0.0708327741,jgi_Phaal1_2712_UCRPA7_3960m.01:0.0357785689)84:0.0283355711)94:0.0253238748)50:0.0096346303,(((((((((jgi_Colfi1_278664_mRNA3484:0.0000029583,jgi_Colny1_1018385_mrna_10105:0.0000024921)91:0.0000021137,jgi_Colsi1_978667_mrna_6787:0.0000029583)43:0.0000027901,jgi_Colsa1_946347_mrna_9103:0.0000029583)94:0.0128027865,jgi_Color1_6189_CORC01_14032T0:0.0000024667)97:0.0086890727,jgi_Colgr1_1746_GLRG_04399T0:0.0079851006)67:0.0000024916,jgi_Colhig2_1083_CH63R_01083T0:0.0000022017)91:0.0057701216,jgi_Colto1_8741_CT0861_05097T0:0.0000022756)100:0.0518922462,(jgi_Veral1_8664_VDBG_05863T0:0.2271731486,jgi_Verda1_8267_VDAG_03025T0:0.0152960230)99:0.0428579880)77:0.0169847847,jgi_Sodal1_339414_fgenesh1_pm.3___394:0.0649631879)80:0.0168751796)100:0.1044314372,((((jgi_Amore1_15176_gm1.845_g:0.0138713964,(((((jgi_Ascsa1_7885_7885_t:0.0387354528,((jgi_Blugr1_21552_BGHDH14_bgh00322:0.0008266058,jgi_Blugra1_2010_BGT96224_934T0:0.0069052726)100:0.0990042751,jgi_Erynec1_5740_EV44_g0937T0:0.1410326949)93:0.0449437832)60:0.0028497441,jgi_Marbr1_8692_MBM_09963:0.0415539602)68:0.0075394232,(jgi_Cadsp1_509043_fgenesh1_kg.4___140___Locus881v1rpkm188.84:0.0334523708,jgi_Phisc1_680878_fgenesh1_kg.3___508___Locus273v1rpkm498.09:0.0386753310)56:0.0065423422)88:0.0137918318,jgi_Glalo1_9585_GLAREA_04810m.01:0.0108881366)75:0.0131161020,((jgi_Melbi2_545858_e_gw1.182.952.1:0.0123160871,jgi_Rhier1_660472_fgenesh1_pg.25___190:0.1038400438)87:0.0098439618,jgi_Melva1_512691_fgenesh1_kg.10___244___Locus598v1rpkm214.51:0.0113472546)100:0.0284744034)61:0.0091254937)31:0.0032409889,jgi_Oidma1_194438_estExt_Genewise1.C_4_t40171:0.0568391421)60:0.0140171076,(jgi_Botci1_14133_BC1T_10557:0.0117539858,jgi_Sclsc1_11213_SS1G_04242T0:0.0068025249)100:0.0454880549)91:0.0276192515,jgi_Pseudest1_1193_VC83_05113T0:0.1329340890)69:0.0164090310)81:0.0220783975)100:0.1306316773,(jgi_Ascim1_419413_fgenesh1_RNNotator_kg.211___14___Locus492v1rpkm305.44:0.2165100268,((((jgi_Chove1_1671082_e_gw1.14.857.1:0.0513227847,jgi_Tubbor1_998344_e_gw1.273.28.1:0.0476353719)78:0.0356226947,jgi_Tubme1_350_GSTUMT00000195001:0.0959497424)100:0.0973479910,((jgi_Morco1_260062_CE260061_55532:0.0028469335,jgi_Morimp1_13588_CE13587_13362:0.0000020675)100:0.1266789489,jgi_Pyrco1_9829_PCON_10830m.01:0.1411960697)52:0.0327451911)84:0.0570906573,jgi_Terbo2_850261_fgenesh1_pg.23___74:0.1549739644)81:0.0565913451)23:0.0458025092)13:0.0387790242,(jgi_Artol1_10048_AOL_s00193g86m.01:0.0295576671,jgi_Monha1_4297_H072_4389m.01:0.0234448107)100:0.1566004650)98:0.0801821325,((((jgi_Arxad1_3871_rna_ARAD1C44792g:0.1856531112,(jgi_Nadfu1_51252_gm1.2893_g:0.1719028064,(jgi_Yarli1_64552_YALI0A02310g:0.0000029583,jgi_Yarlip1_127494_fgenesh1_kg.8___132___TRINITY_DN1952_c0_g1_i1:0.0000029583)100:0.1131371558)97:0.0771601710)98:0.1054516972,((((jgi_Ascru1_6459_gm1.1201_g:0.2209752903,(((((jgi_Ashgo1_1_4274_AGOS_AGL082W:0.1209191954,jgi_Klula1_4971_KLLA0F25652g:0.1084381636)94:0.0492862704,(jgi_Torde1_1423_TDEL_0B06350:0.0572830359,jgi_Zygro1_3047_ZYRO0E05654g:0.0928259281)97:0.0537479853)60:0.0230743461,((jgi_Nakbac1_1926_BN123_NABA0s25e05038g.tr:0.0736609070,jgi_Nakdel1_4821_BN124_NADE0s09e02486g.tr:0.1119248585)83:0.0446790984,((jgi_Sacce1_3801_YKL035W:0.0000021702,((((jgi_SacceM3707_1_35103_fgenesh1_kg.8___265___NP_012889.1:0.0000000000,jgi_SacceM3839_1_112825_fgenesh1_kg.7___145___NP_012889.1:0.0000000000):0.0000000000,jgi_SacceM3837_1_35253_fgenesh1_kg.8___208___NP_012889.1:0.0000000000):0.0000000000,jgi_SacceM3838_1_35583_fgenesh1_kg.8___266___NP_012889.1:0.0000000000):0.0000029583,jgi_SacceM3836_1_112405_fgenesh1_kg.7___266___NP_012889.1:0.0000029583)97:0.0032302233)86:0.0032448452,Characterised_CAA81872.1:0.0000024906)100:0.0938487984)63:0.0225841172)88:0.0406854334,jgi_Kazaf1_192_KAFR_0A02010:0.0593903503)86:0.0656431939,jgi_Hanva1_1_22037_e_gw1.4.253.1:0.6739817418)92:0.0915153387)65:0.0481853895,(jgi_Cybja1_165198_fgenesh1_kg.1___83___Locus622v1rpkm538.75:0.1722097024,jgi_Wican1_32962_e_gw1.4.1489.1:0.0725978217)99:0.1003871857)90:0.0598662654,(jgi_Babin1_159036_fgenesh1_kg.1___225___Locus879v1rpkm229.84:0.1943575517,((((jgi_Canalb1_54790_CAALFM_CR04660CAT0:0.0850793119,jgi_Lodelo1_3582_LELG_03263T0:0.1185230646)100:0.0767387975,((jgi_Canta1_49059_e_gw1.3.701.1:0.0858263284,(((jgi_Clalu1_2_3159_CLUG_03162:0.0645999097,((jgi_Metbi1_33737_fgenesh1_kg.9___22___Locus188v1rpkm1124.10:0.0800950063,jgi_Metfru2_2454_MFRU_03403R0:0.0342872229)97:0.0429981182,jgi_Metbi_SCcomb_26224_gm1.1057_g:0.1428344165)96:0.0413592690)96:0.0291714032,jgi_Meygui1_4266_PGUG_04266T0:0.2492414569)46:0.0477428653,jgi_Hypbu1_119867_estExt_Genewise1.C_2_t20105:0.0548041960)46:0.0411263980)50:0.0214238957,(jgi_Picst3_40866_e_gwh1.2.1.734.1:0.0894326103,jgi_Spapa3_134841_genewise1plus.e_gw0.2.1755.1:0.0714560850)44:0.0176955679)24:0.0151239686)49:0.0182641873,jgi_Debha1_6179_DEHA2G22990g:0.1074895757)72:0.0425886130,jgi_Cante1_109055_gwp2.e_gw0.00021.985.1:0.1735639574)99:0.0553798902)81:0.0539924513)72:0.0301102432,(((((jgi_Canar1_5804_gm1.852_g:0.1162681385,jgi_Hanpo2_17354_fgenesh1_kg.7___42___contig01218:0.0737358043)84:0.0452230196,(jgi_Dekbr2_23904_fgenesh1_kg.1___652___Locus456v1rpkm356.85:0.2552359556,jgi_Picme2_10404_fgenesh1_pg.2___355:0.1981683208)99:0.0769883392)97:0.0569704620,jgi_Kurca1_4823_KUCA_T00004848001T0:0.1326722755)46:0.0283255469,jgi_Picpa1_35401_PAS_chr13_0122.t01:0.1884382088)99:0.0778141360,jgi_Pacta1_2_51886_fgenesh1_kg.8___130___Locus490v1rpkm337.23:0.1514590351)44:0.0070476399)100:0.2357187544)91:0.0550841667,jgi_Canca1_31221_fgenesh1_kg.2___253___Locus614v1rpkm265.55:0.2353896220)67:0.0354573586,jgi_Lipst1_1_68284_fgenesh1_kg.2___402___Locus860v1rpkm201.02:0.2391525545)100:0.1222529143)92:0.0888627153,(jgi_Neoirr1_1094_NEOLI_001519T0.1:0.0271496722,jgi_Neoirr1_1095_NEOLI_001519T0:0.0000025977)100:0.3403979896)43:0.0529081581,(((jgi_Prola1_393841_gm1.3762_g:0.0816401265,jgi_Tapde1_1_2445_TAPDE_002681g.01:0.1494442688)100:0.2642208304,((((jgi_Schcy1_3371_SPOG_00828T0:0.0271995148,jgi_Schoc1_4256_SOCG_01205T0:0.0268973454)96:0.0594869261,jgi_Schpo1_4676_SPCC1322.04:0.0991120987)100:0.0857591958,jgi_Schja1_786_SJAG_01089T0:0.0960301449)99:0.1006523684,(((jgi_Schcy1_4542_SPOG_03502T0:0.0702964629,jgi_Schoc1_2089_SOCG_03736T0:0.1051697261)100:0.1985190946,jgi_Schpo1_4298_SPCC794.10:0.1779703429)100:0.6216550271,jgi_Schja1_54_SJAG_02178T0:0.5485347009)100:0.3802426628)99:0.1325754202)45:0.0528070687,jgi_Saico1_97327_estExt_Genewise1Plus.C_270013:0.2805193890)27:0.0305177342)82:0.0841009693,jgi_Pneji1_63_PNEJI1_002915g.01:0.5207346003)100:0.1986481489)93:0.3926744088,((jgi_Antlo1_623_1586:0.4372458686,(((jgi_Enccu1_744_ECU03_0280m.01:0.1091964176,(jgi_Enche1_665_EHEL_030160m.01:0.0467530040,jgi_Encro1_648_EROM_030180m.01:0.0650989666)82:0.0303574531)90:0.0549198803,jgi_Encin1_664_Eint_030170m.01:0.1410613541)100:0.2583881151,jgi_Nosce1_585_NCER_100663m.01:0.5100079145)97:0.1955212234)100:0.3112835853,jgi_Nempa1_1323_NEPG_01270T0:0.7520119443)96:0.2184072239)95:0.6265895424,((jgi_Sacce1_2927_YHL012W:0.0069892576,((jgi_SacceM3707_1_35581_fgenesh1_kg.9___335___NP_011851.1:0.0000000000,jgi_SacceM3837_1_35862_fgenesh1_kg.9___334___NP_011851.1:0.0000000000):0.0000029583,jgi_SacceM3836_1_116443_fgenesh1_kg.26___66___NP_011851.1:0.0000029583)89:0.0000027667)88:0.0142774653,(jgi_SacceM3838_1_39046_fgenesh1_kg.23___69___NP_011851.1:0.0000029583,jgi_SacceM3839_1_113836_fgenesh1_kg.9___335___NP_011851.1:0.0000029583)100:0.0000024853)99:1.5842053670)100:2.9208513040,(((((((((((((((((jgi_Absrep1_344328_estExt_Genewise1.C_3_t30161:0.1759247087,(jgi_Hesve2finisherSC_1381477_estExt_fgenesh1_pg.C_60144:0.2066952729,jgi_Hesve2finisherSC_339561_Hesve1.MIX8610_1_4:0.1584367614)75:0.0549073390)82:0.0490907514,(jgi_Absrep1_410525_fgenesh1_kg.7___974___TRINITY_DN9392_c2_g1_i2:0.0065618649,jgi_Absrep1_419699_fgenesh1_kg.18___102___TRINITY_DN9392_c2_g1_i2:0.0000020742)100:0.0690775188)59:0.0470318037,((jgi_Liccor1_8658_LCOR_07861.1m.02:0.0000029583,jgi_Liccor1_8659_LCOR_07861.1:0.0000029583)100:0.1175975036,(((jgi_Mucci2_171756_estExt_Genewise1.C_040839:0.1207686410,(jgi_Rhior3_1338_RO3G_10152:0.0683503461,jgi_Rhior3_8763_RO3G_13030:0.1146110782)80:0.0374291298)42:0.0260534455,(jgi_Rhich1_4471_A04509:0.0133216892,((jgi_Rhimi1_1_239705_gm1.7416_g:0.0000029583,jgi_Rhimi_ATCC52814_1_238690_fgenesh1_pg.12___20:0.0066360328)73:0.0066395166,jgi_Rhimi_ATCC11559_1_212469_estExt_Genewise1Plus.C_390080:0.0000029583)61:0.0000028844)97:0.0332636672)100:0.1289507813,(jgi_Sakvas1_1013_SVAS_02132R0:0.1167430911,(jgi_Synrac1_463709_estExt_Genewise1.C_11_t10221:0.0407526001,jgi_Synrac1_482383_fgenesh1_kg.1___1332___Locus769v1rpkm228.59:0.1721127090)92:0.0718171427)22:0.0090065470)44:0.0432266173)35:0.0300266638)68:0.0219344458,jgi_Liccor1_239_LCOR_00220.1:0.1195797144)84:0.0365676181,(((jgi_Mucci2_156918_fgenesh1_kg.07___71___1879_1_CCIA_CCIB_EXTA:0.0979953020,(jgi_Rhior3_1387_RO3G_09233:0.0338455445,jgi_Rhior3_5957_RO3G_04394:0.0109333144)100:0.0564374448)57:0.0360199267,((jgi_Rhich1_1000_A00945:0.0123140507,(jgi_Rhimi1_1_285301_fgenesh1_pm.11___51:0.0000029583,jgi_Rhimi_ATCC52814_1_242051_fgenesh1_pg.71___35:0.0000029583)99:0.0076034703)69:0.0063919967,(jgi_Rhich1_950_A00895:0.0000029583,jgi_Rhimi_ATCC11559_1_239503_fgenesh1_pg.303___5:0.0000029583)96:0.0000020156)100:0.0661452702)97:0.0945206677,jgi_Phybl2_120862_estExt_Genewise1.C_11103:0.1500774121)55:0.0169715614)100:0.2106743050,((jgi_Basme2finSC_215375_e_gw1.126.140.1:0.0000021312,jgi_Basme2finSC_363659_gm1.20170_g:0.0000021764)100:0.2545922671,jgi_Basme2finSC_242630_e_gw1.736.8.1:0.1192182114)97:0.1312059226)52:0.0449877194,jgi_Basme2finSC_347034_gm1.3545_g:0.4382135315)40:0.0395469655,(jgi_Conco1_43195_e_gw1.239.19.1:0.3078920023,((((((jgi_Gloin1_256407_CE156395_959:0.0000000000,jgi_RhiirA1_1_425466_fgenesh1_kg.1084___28___TR8708_c0_g1_i1:0.0000000000):0.0000000000,jgi_RhiirC2_699668_estExt_Genewise1Plus.C_10450005:0.0000000000):0.0000000000,jgi_RhiirB3_360058_estExt_Genewise1.C_22040003:0.0000000000):0.0000000000,jgi_RhiirA5_275749_estExt_Genewise1.C_8290005:0.0000000000):0.0000029583,jgi_Rhiir2_1_1757073_estExt_Genewise1Plus.C_2520004:0.0000029583)95:0.0066464199,jgi_RhiirA4_362138_estExt_Genewise1Plus.C_13340002:0.0000026409)100:0.2184971561)71:0.0702172840)82:0.0476815081,(jgi_Lobtra1_363769_fgenesh1_kg.66___14___Locus1432v1rpkm118.76:0.0240729526,jgi_Morel2_136026_Morel1.fgenesh1_kg.19___61___Locus1080v1rpkm206.34:0.0585095692)100:0.2987971173)58:0.0420253652,((((((((jgi_Aciri1_iso_150794_fgenesh1_kg.41___4___Locus306v1rpkm506.44:0.0000029583,jgi_Aciri1_meta_84058_fgenesh1_kg.5WFSArich_Contig_00127___4___Locus306v1rpkm506.44:0.0000022922)100:0.0569659353,(jgi_Horwer1_6318_HWER_03245R0:0.0054623518,jgi_Horwer1_7791_HWER_03311R0:0.0075304421)100:0.1164251833)76:0.0346555070,jgi_Clasph1_3157_CSPH_06743R0:0.1636140634)14:0.0111342579,(jgi_Bauco1_146867_gm1.2829_g:0.1244491162,(((jgi_Clafu1_185675_scf7180000127785_G13006:0.0429758263,jgi_Dotse1_52701_estExt_Genemark1.C_4_t10498:0.0513554614)94:0.0649318420,((jgi_Mycgr3_108572_estExt_fgenesh1_pg.C_chr_30340:0.0000000000,jgi_Zymps1_804238_Zp221_scaffold_689_00001:0.0000000000):0.0000029583,(jgi_Zymar1_770531_Za111_scaffold_307_0028:0.0000029583,jgi_Zymbr1_9749_TI39_contig624g00001T0:0.0065025944)2:0.0000025272)100:0.1049271379)91:0.0569947226,(jgi_Mycfi2_88680_Mycfi1.estExt_fgenesh1_pg.C_170357:0.0792955921,(jgi_Sepmu1_148604_estExt_fgenesh1_kg.C_4_t10186:0.0033143211,jgi_Seppo1_20094_gm1.5701_g:0.0223796048)100:0.1360391030)93:0.0501911935)71:0.0574621875)21:0.0130997785)95:0.0509079224,((((((((((((((jgi_Altal1_1061411_gm1.5646_g:0.0741831859,jgi_Altbr1_AB04888.1:0.0157172021)99:0.0522090057,(jgi_Pyrtr1_PTRG_01489:0.0000029583,jgi_Pyrtt1_9913_PTTG_18576.1:0.0179277243)100:0.0937211481)80:0.0193565543,((((jgi_Cocca1_38657_fgenesh1_pm.134___1:0.0000021897,((jgi_CocheC4_1_58931_fgenesh1_pm.7___209:0.0000029051,jgi_Cocmi1_41347_fgenesh1_pm.259___4:0.0240899009)79:0.0063071589,jgi_Cocsa1_167379_fgenesh1_pm.2___212:0.0110848162)72:0.0044964640)65:0.0000024860,jgi_Cocvi1_36908_fgenesh1_pm.33___32:0.0034005765)98:0.0178949417,jgi_Coclu2_141492_estExt_Genewise1Plus.C_1_t40151:0.0630382574)89:0.0261193089,(jgi_CocheC5_3_1171155_estExt_Genewise1Plus.C_5_t20238:0.0000022580,(jgi_Settu3_133795_Settu1.estExt_Genewise1Plus.C_1_t40131:0.0197248198,jgi_Stely1_6992_TW65_07380T0:0.0188210099)84:0.0316746577)21:0.0000024343)76:0.0268824414)94:0.0302975521,(jgi_Lepmu1_5489_Lema_T014630.1:0.0271062659,jgi_Pyrsp1_371232_CE371231_25429:0.0390676754)63:0.0131461468)86:0.0301427952,jgi_Stasp1_257421_estExt_Genewise1.C_16_t20328:0.0610479480)74:0.0471151903,jgi_Ascra1_367_ST47_g2439T0:0.0561879135)93:0.0683051351,(jgi_Cloaq1_586801_fgenesh1_pg.45___67:0.0713948539,(jgi_Parsp1_100977_CE100976_39736:0.0686102713,jgi_Perma1_618128_fgenesh1_kg.210___16___Locus729v1rpkm246.45:0.0723891371)93:0.0415715621)90:0.0568215578)74:0.0438477217,jgi_Corca1_578771_fgenesh1_kg.19___76___Locus1130v1rpkm142.21:0.0409159531)99:0.0911942867,(((jgi_Cenge3_683694_fgenesh1_pm.2___97:0.0694084879,jgi_Glost2_229718_NODE_774_length_29654_cov_52.8.g3301.t1:0.0585414213)67:0.0282205913,jgi_Leppa1_393093_fgenesh1_pg.158___6:0.0312353528)99:0.1135201696,(jgi_Hyspu1_1_120973_NODE_8253_length_347971_cov_26.g11300.t1:0.0479611364,jgi_Rhyru1_1_119974_NODE_1307_length_3918_cov_80.7.g6016.t1:0.1043858304)46:0.0231258192)77:0.0470732938)68:0.0349076927,jgi_Conap1_100531_W97_08384T0:0.1005847654)56:0.0423476828,((((((((jgi_Amore1_68354_estExt_fgenesh1_pm.C_9_t10416:0.0147563457,jgi_Oidma1_44510_fgenesh1_pm.15___30:0.0878127149)72:0.0199825927,jgi_Pseudest1_4167_VC83_07409T0:0.2412906154)51:0.0072630792,((jgi_Botci1_7885_BC1T_06124:0.0814704984,jgi_Sclsc1_164_SS1G_00164T0:0.1821525030)77:0.0250657763,jgi_Glalo1_10424_GLAREA_02941m.01:0.0559948080)82:0.0306487180)76:0.0162808612,(jgi_Ascsa1_3247_3247_t:0.0871630772,((jgi_Cadsp1_7850_CE7849_11984:0.0318158281,jgi_Marbr1_4199_MBM_01043:0.0706769017)90:0.0439084502,jgi_Phisc1_681182_fgenesh1_kg.4___183___Locus2154v1rpkm62.62:0.0293197940)84:0.0250154885)91:0.0288594469)79:0.0321897123,((jgi_Blugr1_21975_BGHDH14_bgh00945:0.0000021587,jgi_Blugra1_665_BGT96224_1440T0:0.0149721694)100:0.2390491592,jgi_Erynec1_3425_EV44_g0022T0:0.1141357620)65:0.0780667276)20:0.0165983380,((jgi_Melbi2_426105_CE426104_37304:0.0212602724,jgi_Rhier1_702976_gm1.7151_g:0.0273336046)77:0.0161268144,jgi_Melva1_209095_CE209094_27909:0.0188637984)98:0.0693593980)84:0.0534988623,((((((((jgi_Chagl_1_18938_CHGT_09114:0.0739626569,(jgi_Spoth2_2306594_fgenesh_kz1_kg.chromosome_4___875___86102:0.0687475634,jgi_Thite2_2169612_fgenesh_454_kg.chromosome_1___524___336_1_CCPH_CCPI_EXTA:0.0983477339)45:0.0312457621)87:0.0392043332,((jgi_Neucr2_9331_NCU06003T0:0.0000000000,jgi_Neute_matA2_88199_estExt_Genewise1Plus.C_61629:0.0000000000):0.0000029583,jgi_Neucr_trp3_1_9331_Neucr2.NCU06003T0:0.0000029583)100:0.1016267858)84:0.0266269783,jgi_Podan3_207351_mRNA_6179:0.0955731220)98:0.0685480496,jgi_Conlig1_82289_CE82288_37836:0.0675010030)77:0.0348776365,(jgi_Grocl1_3415_CMQ_3224m.01:0.1742082923,(jgi_Ophnu1_1981580_OphioH327g3008:0.0525077500,jgi_Ophpic1_2474_rna2473:0.0360693640)95:0.0703623551)99:0.0962459126)67:0.0372073027,((((((((jgi_Colfi1_279681_mRNA4501:0.0000000000,jgi_Colsi1_977372_mrna_5492:0.0000000000):0.0000029583,jgi_Colny1_1010027_mrna_1747:0.0000024773)88:0.0000024276,jgi_Colsa1_937246_mrna_2:0.0066175809)73:0.0066180628,jgi_Color1_6399_CORC01_14140T0:0.0000026250)96:0.0333330898,(jgi_Colgr1_10727_GLRG_10956T0:0.1052088872,jgi_Colhig2_9405_CH63R_08197T0:0.0195844313)74:0.0172151493)100:0.1139888925,(jgi_Veral1_2081_VDBG_08025T0:0.0077837362,jgi_Verda1_1119_VDAG_05601T0:0.0000020421)100:0.1250749585)41:0.0404098771,jgi_Sodal1_341446_fgenesh1_pm.9___285:0.0758201753)71:0.0160072904,((((((((((jgi_Fusfu1_8964_FFUJ_06282m.01:0.0000000000,jgi_Fusve2_9504_FVEG_01888T0:0.0000000000):0.0000029583,jgi_Fusox2_16840_FOXG_03030T0:0.0000029583)100:0.0000022746,(jgi_Fusgr1_9441_FGSG_08773T0:0.0000023943,jgi_Fusps1_4724_FPSE_10040T0:0.0000024742)100:0.1345259507)59:0.0000025713,((jgi_Fusox2_16841_FOXG_03030T2:0.0000000000,jgi_Fusve2_9505_FVEG_01888T1:0.0000000000):0.0000000000,jgi_Fusve2_9503_FVEG_01888T2:0.0000000000):0.0000028324)32:0.0000020366,jgi_Fusox2_16842_FOXG_03030T1:0.0000029583)99:0.0197639409,jgi_Necha2_67302_estExt_Genewise1Plus.C_sca_2_chr3_3_00687:0.0331983752)96:0.0267471850,jgi_Neodi1_374_AK830_g6866T0:0.0705023816)65:0.0107809888,jgi_Ilysp1_251831_CE251830_9502:0.0691680601)98:0.0614030687,((((jgi_Trias1_65776_fgenesh1_pm.3___231:0.0000029583,(jgi_Triasp1_441337_fgenesh1_kg.195___7___c4514_g1_i4:0.0000029583,(jgi_Triat2_300596_estExt_fgenesh1_kg.C_contig_250473:0.0195619450,jgi_Trigam1_3929_TGAM01_04714T0:0.0065106448)74:0.0065192311)10:0.0000025248)99:0.0248842622,jgi_TriviGv29_8_2_111632_Trive1.estExt_fgenesh2_kg.C_140025:0.0123924649)86:0.0150567618,(jgi_Triha1_507812_fgenesh1_kg.5___861___Locus1122v2rpkm7.48_PRE:0.0000029583,jgi_Trihar1_816338_estExt_Genemark1.C_3640001:0.0000029583)94:0.0066443117)83:0.0147069994,(jgi_Trici4_1114657_e_gw1.4.1384.1:0.0172041370,(jgi_Trire2_122551_estExt_fgenesh5_pg.C_130115:0.0000029583,jgi_TrireRUTC30_1_25421_estExt_Genemark1.C_120129:0.0000029583)97:0.0304200832)58:0.0249272555)90:0.0374513081)64:0.0132980168,(((jgi_Metac1_2646_MAC_02646m.01:0.0163403926,jgi_Metro1_1363_MAA_02156T0:0.0862141991)98:0.0371860357,jgi_Pocchl1_1961_VFPPC_01523T0:0.0342797994)97:0.0539743154,jgi_Tolinf1_198834_TINF09209mRNA1:0.0527652279)95:0.0335774523)100:0.1786487068)52:0.0224982317)59:0.0179863600,(((((jgi_DalEC12_1_130858_CE52096_39968:0.0419249109,jgi_HypCI4A_1_81975_CE4762_30835:0.0788761030)68:0.0196656575,(jgi_HypCO275_1_222497_CE133886_6389:0.0000029583,jgi_HypEC38_3_434100_gm1.6630_g:0.0000029583)100:0.0279495550)68:0.0491672413,jgi_Micbo1_199834_gm1.724_g:0.1114728784)99:0.1278575065,jgi_Pseve2_459140_fgenesh1_pm.10___1:0.1282119564)100:0.1220443530,(jgi_Diaam1_7529_rna7619:0.2887589531,((jgi_Gaegr1_51_GGTG_00050T0:0.0084813133,jgi_Magpo1_8157_MAPG_05407T0:0.0312139781)98:0.0757810897,jgi_Maggr1_119377_MGG_01288T0:0.0960234139)77:0.0579350845)72:0.0324227569)83:0.0386896990)58:0.0173900390,jgi_Phaal1_3554_UCRPA7_4671m.01:0.1172171927)93:0.0728834752)94:0.0915680259,((((((((((jgi_Botdo1_1_296224_NODE_2694_length_114889_cov_61.g7235.t1:0.0120379540,jgi_Macph1_4288_MPH_04393m.01:0.0295994275)97:0.0437355492,jgi_Neopa1_2252_UCRNP2_10265m.01:0.0273501303)45:0.0140399387,jgi_Dipse1_2608_rna2607:0.0323126072)98:0.0967596894,jgi_Phycit1_410585_fgenesh1_kg.1___408___Locus445v1rpkm353.99:0.0000026531)57:0.0065849300,jgi_Phycpc1_477795_fgenesh1_kg.49___45___TRINITY_DN4533_c1_g1_i5:0.0396115053)1:0.0000020601,(jgi_Phy27169_217718_CE217717_32893:0.0000029583,jgi_Phycitr1_629675_gm1.8425_g:0.0000029583)77:0.0000021010)61:0.0130732271,jgi_Phcitr1_309397_gm1.3732_g:0.0000024016)49:0.0065255681,jgi_Phcit1_260499_gm1.1578_g:0.0000026219)56:0.0067897628,jgi_Phycap1_102919_CE102918_10550:0.0206024086)97:0.1044778224,jgi_Clagr3_1889_CLAGR_001879RA:0.1831319699)46:0.0392118575)38:0.0439728529)39:0.0292649892,(((((((((((jgi_Artbe1_4131_FLIJena_ARB_02355:0.0020007559,jgi_Triver1_3125_FLIJena_TRV_04667:0.1093765295)99:0.0760527495,jgi_Triru1_8613_TERG_07269T0:0.0614820608)100:0.1047090060,jgi_Micca1_6526_MCYG_06340T0:0.0258262698)100:0.0900021384,(jgi_Cocim1_1320_CIMG_01576T0:0.0185597076,jgi_Uncre1_5163_URET_05300:0.0628238324)85:0.0323665975)28:0.0499646690,(jgi_Bysni1_75237_gm1.4213_g:0.0202686349,(jgi_Byssp1_2670_PVAR5_5737:0.0334097649,jgi_Paevar1_295908_CE295907_44648:0.0386299690)84:0.0238360706)80:0.0245890949)7:0.0154620080,((((((((((((((((jgi_Aspac1_112626_fgeneshO_kg.2___1674___Locus_1042_Transcript_1_5_Confidence_0.733:0.0000000000,jgi_Aspfij1_454481_fgenesh1_pg.1___247:0.0000000000):0.0000029583,jgi_Aspbru1_437410_fgenesh1_pg.134___7:0.0000029583)83:0.0000029582,jgi_Asphom1_402075_fgenesh1_kg.1___247___Locus152v1rpkm821.13:0.0194948168)65:0.0056624974,jgi_Aspsac1_339390_estExt_Genewise1Plus.C_12_t10466:0.0136599053)27:0.0000530923,jgi_Aspacu1_410305_fgenesh1_pm.16___22:0.0000029583)61:0.0007720826,(((jgi_Aspind1_413076_fgenesh1_pg.14___78:0.0000000000,jgi_Aspuva1_399599_gm1.2678_g:0.0000000000):0.0000000000,jgi_Aspvio1_409943_fgenesh1_pg.10___24:0.0000000000):0.0000024570,jgi_Aspjap1_376107_fgenesh1_pg.5___258:0.0000029583)79:0.0000025968)84:0.0190028979,(((jgi_Aspbom1_2625_ABOM_011567T0:0.0133555264,(jgi_Aspfl1_29169_7000001155794560:0.0246581411,jgi_Aspor1_3632_AO090003001069_mRNA:0.0000029583)54:0.0000025140)100:0.0374841087,jgi_Aspzo1_140330_fgenesh1_pg.3___601:0.0953390924)38:0.0225609563,((jgi_Aspcal1_762568_ASPCAL01923:0.0243807706,(jgi_Aspnid1_10304_AN5586:0.0351074822,(jgi_Aspsy1_870341_CE655303_38428:0.0000029583,jgi_Aspve1_193838_estExt_Genewise1Plus.C_5_t40109:0.0000029583)100:0.0242812714)96:0.0400594543)89:0.0201382646,((jgi_Penant1_9126_PENANT_c005G04310T0:0.0388554451,(((jgi_Pench1_37540_fgenesh1_pm.5___313:0.0000000000,jgi_Penfla1_2554_PENFLA_c016G01661T0:0.0000000000):0.0000029583,(((jgi_Pencop1_5086_PENCOP_c003G04228T0:0.0147899079,jgi_Pengri1_3570_PGRI_064160T0:0.0294105001)74:0.0155388136,((((jgi_Pendi1_8517_PDIG_87930m.01:0.0000029583,jgi_Pendig1_2135_PDIP_33950:0.0000029583)99:0.0131449088,jgi_Penexp1_6794_PEXP_080340T0:0.0000020449)82:0.0066091994,jgi_Penita1_7141_PITC_068160T0:0.0198393535)68:0.0064982855,((jgi_Penpol1_8785_PENPOL_c006G03508T0:0.0000029583,(jgi_Pensol1_9332_PENSOL_c057G09443T0:0.0197443213,jgi_Penth1_194648_estExt_Genemark1.C_6090005:0.0131630418)52:0.0000025661)64:0.0000024694,jgi_Penvul1_7661_PENVUL_c005G07875T0:0.0263595319)81:0.0133017395)86:0.0184814525)84:0.0146030651,jgi_Pennal1_348_PENNAL_c0001G11701T0:0.0000024405)64:0.0065512850)1:0.0000029262,jgi_PenchWisc1_1_147798_PCH_Pc22g06040:0.0000029583)91:0.0250227517)99:0.0469661480,(jgi_Penox1_8427_EPS33496:0.0451268978,jgi_Pensub1_1602_scaffold_177.142:0.0773701584)90:0.0337125630)94:0.0334713200)87:0.0257076241)50:0.0432957366)30:0.0000020040,(jgi_Aspoch1432_1_4449_AOCH_005727T0:0.0000029583,(jgi_Aspoch1_535196_gm1.8116_g:0.1019866805,jgi_Aspram1_2205_ARAM_004472T0:0.0000029583)23:0.0000029582)100:0.0679997299)45:0.0472972707,((jgi_Aspca3_205360_fgenesh_isotigs_kg.4___410___isotig06524:0.0000029583,jgi_Aspscl1_532319_fgenesh1_kg.6___16___Locus152v1rpkm862.49:0.0000029583)96:0.0065197588,(jgi_Aspibe1_448207_gm1.8273_g:0.0000029583,jgi_Aspscle1_115925_CE115924_18795:0.0000029583)98:0.0130412055)68:0.0064917479)9:0.0000026384,jgi_Aspbr1_196573_gm1.6472_g:0.0129850155)13:0.0108242752,(((((((((((((jgi_Aspcos1_251410_gm1.2185_g:0.0000000000,jgi_Asptu1_193067_gm1.7258_g:0.0000000000):0.0000000000,jgi_Aspni_DSM_1_159185_An04g04990m.01:0.0000000000):0.0000000000,jgi_Aspni_NRRL3_1_7837_NRRL3_07837:0.0000000000):0.0000000000,jgi_Aspwel1_133551_fgenesh1_kg.1___1510___TRINITY_DN4795_c0_g1_i3:0.0000000000):0.0000000000,jgi_Aspka1_1_12505_AKAW_01033:0.0000000000):0.0000000000,jgi_Asppip1_459966_fgenesh1_pm.10___248:0.0000000000):0.0000000000,jgi_Aspfo1_59901_fgenesh1_pm.5___393:0.0000000000):0.0000000000,jgi_Aspph1_272825_fgenesh1_kg.2___316___Locus226v1rpkm670.73:0.0000000000):0.0000000000,jgi_Aspni_bvT_1_280287_estExt_Genewise1Plus.C_170148:0.0000000000):0.0000000000,jgi_Aspni7_204833_Aspni5.estExt_Genewise1.C_170455:0.0000000000):0.0000000000,jgi_Asplac1_443516_gm1.3293_g:0.0000000000):0.0000029583,(jgi_Aspneo1_358750_estExt_Genewise1Plus.C_15_t20085:0.0000029583,jgi_Aspvad1_421931_fgenesh1_pm.2___340:0.0686616677)97:0.0000029582)7:0.0000021560,((jgi_Aspell1_403993_fgenesh1_kg.312___1___Locus2022v1rpkm79.44:0.0261205814,jgi_Asphet1_394467_gm1.3044_g:0.0130154542)97:0.0261454749,jgi_Aspeuc1_431413_gm1.9353_g:0.0000029583)0:0.0000027004)80:0.0066003571)49:0.0580271632,(jgi_Aspte1_7494_ATET_03931:0.0356130566,jgi_Aspwe1_34003_fgenesh1_kg.1___683___Locus3965v1rpkm40.06:0.0328503064)31:0.0064295223)15:0.0000026825,(jgi_Aspcri1_575_SI65_00576T0:0.0000024502,(jgi_Aspgl1_1063230_CE880545_5438:0.0000029583,jgi_Eurhe1_380285_gm1.7000_g:0.0000029583)97:0.0200598061)100:0.0736432843)33:0.0224749716,(((jgi_Aspcam1_298496_fgenesh1_pm.9___304:0.0261077832,jgi_Aspcand1_111244_fgenesh1_kg.53___80___TRINITY_DN2055_c0_g1_i1:0.0000029583)64:0.0064788825,jgi_Asptaic1_97872_CE97871_17313:0.0064903636)99:0.0590925255,jgi_Aspste1_442973_fgenesh1_pm.1___1093:0.0272829645)36:0.0068227581)37:0.0252370924,((((jgi_Aspcl1_5060_7000001156855458:0.0722660623,jgi_Neofi1_586_7000001156963254:0.0313703853)94:0.0174134043,((jgi_Aspfu1_5593_Afu4g11510_mRNA:0.0240143997,jgi_Aspfu_A1163_1_105823_CADAFUBT00006801m.01:0.0059636047)89:0.0196257770,Characterised_AAY40351.1:0.0000029583)27:0.0000023403)89:0.0097466282,jgi_Aspnov1_461172_fgenesh1_pm.5___318:0.0131561988)61:0.0097186164,jgi_Aspuda1_6239_AUD_2387:0.0131265508)54:0.0281124862)91:0.0564873566,(jgi_Talabor1_4310_gi_212542283_ref_XP_002151296.1_:0.0558149954,jgi_Talma1_2_282_PMAA_041460:0.0000025017)100:0.0452750810)95:0.0458775728)12:0.0347025411,jgi_Thelan1_3638_TLAN_04826R0:0.1461218915)24:0.0194462806,(((jgi_Blade1_185083_BDBG_07224T0:0.0539141125,jgi_Hisca1_1650_HCAG_01552T0:0.0357124803)55:0.0154412729,(jgi_Parbr1_5194_PABG_03197m.01:0.1064915178,jgi_Parbra1_3227_PADG_01745T0:0.0355455366)100:0.0718642164)83:0.0506731759,jgi_Xylhe1_252221_fgenesh1_pm.2___12:0.1180932652)31:0.0270428571)91:0.0624621101,(((((jgi_Capcor1_7364_A1O1_06891T0:0.0184975755,(((((((jgi_Capse1_368651_PV04_10497T0:0.0000029583,jgi_Capse1_368652_PV04_10497T1:0.0000029583)100:0.0184592839,(jgi_Claca1_110178_G647_08231T0:0.0293036439,jgi_Claye1_9981_A1O7_10039T0:0.0054720138)63:0.0170846250)100:0.1400408874,jgi_Fonmu1_3356_Z520_07992T0:0.0203496942)83:0.0210647421,jgi_Claim1_154178_PV07_12350T0:0.0195204520)57:0.0069322212,(jgi_Fonnu1_9065_AYO20_01615T0:0.0205259902,jgi_Fonpe1_12245_Z517_12178T0:0.0000029611)95:0.0204906031)79:0.0213045382,(jgi_Claba1_139564_Z519_06096T0:0.0000029583,jgi_Claps1_2147_A1O5_07534T0:0.0065662812)56:0.0059616790)97:0.1272592977,(jgi_Exoaq1_12514_A1O9_08811T0:0.1732365974,((jgi_Exome1_104513_PV10_00925T4:0.0000029583,jgi_Exome1_104515_PV10_00925T3:0.0000029583)100:0.1588831209,((jgi_Exome1_104514_PV10_00925T2:0.0329104423,jgi_Exome1_104516_PV10_00925T0:0.0065581552)0:0.0000020802,(jgi_Exome1_104517_PV10_00925T1:0.0000029583,jgi_Exome1_104518_PV10_00925T5:0.0000029583)35:0.0000029582)62:0.0049322249)100:0.1714269909)100:0.1516511121)56:0.0781507486)33:0.0241435748,jgi_Exode1_1781_HMPREF1120_01741T0:0.0330584895)43:0.0406842789,jgi_Capep1_2506_A1O3_10242T0:0.0496140402)27:0.0279762722,(((jgi_Exool1_143155_PV06_07159T0:0.0000029583,jgi_Exool1_143156_PV06_07159T1:0.0141152633)100:0.0626836946,jgi_Exosp1_7502_PV08_07104T0:0.0088316357)83:0.0291800520,(jgi_Exosi1_117581_PV11_05889T0:0.0915113344,(jgi_Exoxe1_135074_PV05_02929T0:0.0000029583,jgi_Exoxe1_135075_PV05_02929T1:0.0000029583)100:0.0265393098)95:0.0518894157)81:0.0334133781)54:0.0782584934,(jgi_Cypeu1_112363_HMPREF1541_02449T0:0.0906988763,jgi_Phiatt1_8989_AB675_4873T0:0.1576460600)100:0.1308627894)99:0.1028949823)28:0.0489034295,jgi_Phach1_6632_rna6631:0.1578436309)30:0.0611428406,(((((jgi_Artol1_4664_AOL_s00078g50m.01:0.0521185108,jgi_Monha1_4050_H072_4082m.01:0.0695751787)100:0.1643317029,(jgi_Pyrco1_12956_PCON_13956m.01:0.1266367530,jgi_Terbo2_284968_CE284967_36747:0.1894221528)51:0.0168824659)62:0.0236309885,((jgi_Chove1_1810063_fgenesh1_kg.56___86___Locus5823v1rpkm26.99:0.0356540622,(jgi_Tubbor1_1089408_fgenesh1_kg.210___40___Locus1661v1rpkm92.62:0.0332083123,jgi_Tubme1_5434_GSTUMT00008935001:0.0670423251)63:0.0205068443)100:0.0846071037,((jgi_Chove1_314456_CE314455_9142:0.0296173104,jgi_Tubme1_5407_GSTUMT00008894001:0.0465879957)59:0.0100467329,jgi_Tubbor1_1084380_fgenesh1_kg.125___14___Locus1498v1rpkm102.40:0.0000020485)100:0.1309462480)70:0.0363536876)63:0.0365345123,(jgi_Morco1_65576_CE65575_16480:0.0000029583,jgi_Morimp1_298572_CE298571_10220:0.0000029583)100:0.0516779141)91:0.0875678806,(jgi_Ascim1_412442_fgenesh1_RNNotator_kg.13___21___Locus1311v1rpkm122.72:0.2909338471,jgi_EndpusZ1_7172_EPUS_08011T0:0.1739509326)31:0.0287289496)40:0.0358221295)79:0.0697462309)86:0.0441883936,(jgi_Aurpu_var_mel1_70049_fgenesh1_pg.33___44:0.0211883313,((jgi_Aurpu_var_nam1_67620_fgenesh1_pg.23___16:0.0169929525,jgi_Aurpu_var_sub1_35153_fgenesh1_kg.0___938___Locus5524v2rpkm4.14:0.0419847237)65:0.0126577266,jgi_Aurpu_var_pul1_342560_fgenesh1_kg.3___14___Locus332v1rpkm485.62:0.0093273184)95:0.0294621121)100:0.1614429310)61:0.0378741845,((jgi_Venin1_21894_atg7631.t1:0.0000020681,jgi_Venpi1_212446_VP.s25.g5215.t1:0.0261981517)100:0.2026930474,jgi_Verga1_117836_PV09_06195T0:0.0640565505)99:0.0781634186)53:0.0175988844)99:0.1610790722,((((jgi_Arxad1_5263_rna_ARAD1D31350g:0.1484041464,(jgi_Yarli1_66348_YALI0C06490g:0.0065928629,jgi_Yarlip1_162754_MIX699_4891_23:0.0000026533)100:0.2174516654)63:0.0976422083,jgi_Nadfu1_83018_estExt_fgenesh1_kg.C_40479:0.2826414036)100:0.2411409509,((((jgi_Ascru1_76652_fgenesh1_kg.9___119___Locus212v1rpkm739.73:0.0000020115,jgi_Ascru1_8931_gm1.3673_g:0.0360199062)100:0.2278020654,(((((jgi_Ashgo1_1_3822_AGOS_AFR599W:0.1365256407,(jgi_Klula1_3022_KLLA0E05435g:0.1298422941,(jgi_Torde1_3042_TDEL_0E01400:0.0857356182,jgi_Zygro1_878_ZYRO0B07150g:0.1396617001)56:0.0276137172)12:0.0074066599)35:0.0401193913,(jgi_Nakbac1_2341_BN123_NABA0s27e01782g.tr:0.0874357836,(jgi_Nakdel1_1008_BN124_NADE0s15e01078g.tr:0.3310913615,(((((jgi_Sacce1_961_YDL055C:0.0000000000,jgi_SacceM3837_1_30625_fgenesh1_kg.1___290___NP_010228.1:0.0000000000):0.0000000000,jgi_SacceM3839_1_109025_fgenesh1_kg.1___816___NP_010228.1:0.0000000000):0.0000000000,jgi_SacceM3836_1_110777_fgenesh1_kg.4___444___NP_010228.1:0.0000000000):0.0000000000,jgi_SacceM3838_1_31303_fgenesh1_kg.1___821___NP_010228.1:0.0000000000):0.0000029583,jgi_SacceM3707_1_30430_fgenesh1_kg.1___292___NP_010228.1:0.0000029583)100:0.0591868837)85:0.0299051928)43:0.0216818880)23:0.0246086834,(jgi_Kazaf1_4649_KAFR_0G03160:0.1298531338,jgi_Nakdel1_4951_BN124_NADE0s09e04004g.tr:0.1114047348)34:0.0093466706)98:0.0744467415,((jgi_Babin1_141995_CE73674_176641:0.3191815781,jgi_Hanva1_1_52028_fgenesh1_kg.6___142___Locus236v1rpkm934.23:0.2369931949)43:0.0643684137,(jgi_Cybja1_164897_fgenesh1_pg.25___22:0.1653986411,jgi_Wican1_31237_e_gw1.3.1508.1:0.1962419857)50:0.0305860638)80:0.0616551758)93:0.1071880862,jgi_Pacta1_2_35495_fgenesh1_pg.7___174:0.1644630505)77:0.0723540797)47:0.0511362372,((((jgi_Canalb1_58044_CAALFM_C307950CAT0:0.0375735875,((((jgi_Clalu1_2_2506_CLUG_02509:0.2581631900,((jgi_Metbi1_185883_CE96544_143292:0.0600325145,(jgi_Metfru2_4370_MFRU_05232R0:0.0000023433,jgi_Metfru2_4638_MFRU_05513R0:0.0000023268)100:0.0494763049)96:0.0814678838,jgi_Metbi_SCcomb_27434_gm1.2267_g:0.2633887461)100:0.1986941382)96:0.0744400389,jgi_Lodelo1_3267_LELG_02948T0:0.0901882510)80:0.0240942713,jgi_Meygui1_3970_PGUG_03970T0:0.0635161762)61:0.0260256092,jgi_Spapa3_62494_fgenesh1_kg.5___741___isotig03400:0.0331212555)75:0.0277372844)69:0.0312397192,(jgi_Canta1_20308_fgenesh1_pg.2___279:0.0528884507,(jgi_Cante1_99828_fgenesh2_pm.00022___344:0.1684735063,jgi_Hypbu1_153739_fgenesh1_kg.7___37___Locus628v1rpkm292.80:0.0419569299)78:0.0351860764)45:0.0156044917)43:0.0248748935,jgi_Debha1_4046_DEHA2F01056g:0.1618371150)46:0.0140500562,jgi_Picst3_74665_estExt_genewise1_worm.C_chr_1.10735:0.0619848717)100:0.1503408768)85:0.0763614899,((((jgi_Canar1_212652_estExt_fgenesh1_pg.C_60270:0.0853198818,jgi_Hanpo2_92206_estExt_Genemark12.C_1_t20137:0.0685775698)78:0.0580802475,(jgi_Dekbr2_7644_gm1.4053_g:0.2772262087,jgi_Picme2_13946_fgenesh1_kg.1___39___Locus1776v2rpkm11.37:0.1784560888)64:0.0499804242)99:0.0975335741,jgi_Kurca1_5914_KUCA_T00005948001T0:0.1539063194)70:0.0318856012,jgi_Picpa1_39043_PAS_chr3_0870.t01:0.2127073603)100:0.1032648988)99:0.1644878394)55:0.0883825620,(jgi_Canca1_32918_fgenesh1_kg.3___845___Locus2295v2rpkm16.33:0.3192023704,jgi_Lipst1_1_54184_e_gw1.7.760.1:0.1992363617)65:0.0962581312)96:0.0961816365)96:0.0732533086,(((jgi_Prola1_409909_estExt_fgenesh1_pm.C_80097:0.0840472860,jgi_Tapde1_1_2958_TAPDE_003654g.01:0.0948584365)100:0.1795764340,jgi_Saico1_18967_estExt_Genemark1.C_100169:0.2891749569)83:0.1088001244,(((jgi_Schcy1_2953_SPOG_02390T0:0.0770838078,jgi_Schoc1_174_SOCG_02790T0:0.0320873701)100:0.0675085739,jgi_Schpo1_4960_mpg1:0.0515110649)99:0.0692046584,jgi_Schja1_2093_SJAG_03188T0:0.0945311215)100:0.2576668999)39:0.0704493772)74:0.0497147614,(jgi_Neoirr1_6541_NEOLI_001815T0:0.5178847494,(jgi_Pneji1_2_PNEJI1_003818g.01:0.2538400467,jgi_Pneji1_982_PNEJI1_003029g.01:0.0000027148)100:0.5865403605)81:0.1285843908)95:0.1272045148)79:0.0586672450,(((((((jgi_Anasp1_281172_gm1.7438_g:0.0207472262,jgi_Pirfi3_579565_fgenesh2_kg.2___278___Locus427v1rpkm132.58:0.0275802892)58:0.0226980626,jgi_Neosp1_425392_e_gw1.185.38.1:0.0095524678)44:0.0105039608,(jgi_Neosp1_108989_CE108988_12280:0.0150445536,jgi_Orpsp1_1_1180992_evm.model.c7180000075420.1:0.0000025373)76:0.0135987381)47:0.0176919052,jgi_PirE2_1_46241_e_gw1.289.4.1:0.0153016380)99:0.3147876935,jgi_Catan2_127504_Catan1.e_gw1.137.27.1:0.4074936798)37:0.0834272106,((((jgi_Blyhe1_23477_e_gw1.5763.6.1:0.3832240783,((jgi_Caupr1_29192_fgenesh1_pm.9___4:0.0000029603,jgi_Caupr_SCcomb_10172_fgenesh1_pm.2143___1:0.0000029583)100:0.6053038446,(jgi_Hompol1_5678_HPOL_004625RA:0.1251418522,jgi_Rhihy1_783113_gm1.4297_g:0.3856759829)82:0.0909688623)55:0.1104568272)85:0.0931415635,jgi_Spipu1_2249_SPPG_06917T0:0.3315121950)100:0.2431313550,jgi_Ganpr1_58624_fgenesh1_kg.48___20___Locus5548v1rpkm32.10:0.6686312916)76:0.0780273359,((((jgi_Caupr1_29067_fgenesh1_pm.2___4:0.0000023168,jgi_Caupr_SCcomb_2543_gw1.2234.1.1:0.0000029583)100:0.5511830504,(jgi_Rozal1_1_5976_O9G_001080:0.0000029583,jgi_Rozal_SC1_27196_fgenesh1_kg.54___4___5976_A:0.0000029583)100:0.4604089206)61:0.1346699724,jgi_Spipu1_7239_SPPG_03657T0:0.2763668525)35:0.0527444395,(jgi_Hompol1_4948_HPOL_004048RA:0.5393593828,jgi_Rhihy1_757960_estExt_fgenesh1_pm.C_190029:0.3552085596)73:0.1580607579)87:0.1110014222)70:0.0852679078)76:0.1639642007,(jgi_Synps1_27113_fgenesh1_pg.NODE_139___3:0.1232041962,jgi_Thasp1_12886_e_gw1.32.19.1:0.1006823507)100:0.1684794540)51:0.0385718247)19:0.0159130750,((((jgi_Calco1_81656_CE81655_15172:0.0146217503,jgi_Calvi1_370232_CE370231_17489:0.0302133897)37:0.0177890013,jgi_Dacsp1_80266_estExt_Genewise1Plus.C_10_t20151:0.0222031701)100:0.3693150233,((((((((jgi_Croqu1_54418_e_gw1.339.1.1:0.0000029583,jgi_Croqu1_663937_fgenesh1_kg.182___15___Locus325v1rpkm338.69:0.0000029583)99:0.0000022252,jgi_Croqu1_666504_fgenesh1_kg.385___23___Locus325v1rpkm338.69:0.0000029583)99:0.0812651421,(jgi_Melli1_197371_MELLI_sc_1203.2:0.0261624604,jgi_Melli1_208179_MELLI_sc_5254.2:0.1822885225)47:0.0227795458)38:0.0115505580,(jgi_Melli1_204050_MELLI_sc_3012.1:0.1402778877,((((((jgi_PuccoNC29_1_10928_PCA_NC_18254T1:0.0000000000,jgi_PuccoSD80_1_7155_PCA_SD_16306T1:0.0000000000):0.0000029583,jgi_PuccoNC29_1_27019_PCA_NC_24650T1:0.0259005518)0:0.0000028847,jgi_PuccoSD80_1_16418_PCA_SD_19523T1:0.0000029583)99:0.0299361975,jgi_Pucgr2_8928_PGTG_11653T0:0.0131327752)66:0.0196706843,((((jgi_PuccoNC29_1_22534_PCA_NC_15752T1:0.0000000000,jgi_PuccoSD80_1_8039_PCA_SD_08586T1:0.0000000000):0.0000029583,jgi_PuccoSD80_1_21622_PCA_SD_16198T1:0.0065894969)3:0.0000027397,jgi_PuccoNC29_1_25741_PCA_NC_17612T1:0.0000029583)89:0.0198943439,jgi_Puctr1_15325_PTTG_06073T0:0.0388884686)89:0.0000024483)98:0.0475604689,(((jgi_Pucst1_501821_makerPST130_8370snapgene0.2mRNA1:0.0000000000,jgi_Pucstr1_22500_evm.model.scaffold_52.98:0.0000000000):0.0000000000,jgi_Pucstr1_6804_evm.model.scaffold_156.50:0.0000000000):0.0000029583,jgi_Pucst_PST78_1_7822_PSTG_04503T0:0.0000029583)95:0.0126709681)100:0.0706098349)69:0.0229692999)100:0.3838327125,(jgi_Mixos1_97355_fgenesh1_pm.15___37:0.4889592851,jgi_Rhomi1_144860_e_gw1.4.663.1:0.1958822769)79:0.1163961988)68:0.0796365257,(((jgi_Leucr1_291115_estExt_Genewise1Plus.C_230050:0.3939843322,jgi_Micld1_5628_MVLG_04636T0:0.4211444591)47:0.0783841089,((jgi_Rhoba1_1_31859_fgenesh1_pm.7___82:0.1730726826,((((jgi_Rhoto1_2454_RHTO_02463:0.0000000000,jgi_Rhoto_IFO0880_2_5802_mRNA_6.414:0.0000000000):0.0000000000,jgi_Rhoto_IFO1236_1_45411_mRNA_12.122:0.0000000000):0.0000000000,jgi_Rhoto_IFO0880_4_14956_fgenesh1_kg.6___1572___TRINITY_DN2347_c0_g1_i1_mRNA:0.0000000000):0.0000029583,jgi_Rhoto_IFO0559_1_7531_mRNA_7.363:0.0000029583)100:0.0832598302)85:0.0459387220,jgi_Rhosp1_31358_gm1.668_g:0.0912285499)100:0.3364967368)80:0.0858329699,(jgi_Leucr1_295205_estExt_Genewise1Plus.C_660016:0.2183855823,jgi_Micld1_3663_MVLG_00622T0:0.3408133622)69:0.0939345247)96:0.1482263259)42:0.0921769676,(((jgi_Cryne_H99_1_1619_CNAG_01813T0:0.0664793000,jgi_Cryne_JEC21_1_3140_CNC03020.t01:0.0087678111)100:0.1057780359,(jgi_Kocim1_612681_fgenesh1_kg.1___1940___TRINITY_DN2760_c0_g2_i10:0.0832333335,(jgi_Treen1_480239_estExt_Genewise1.C_160092:0.1096027975,jgi_Treme1_38768_estExt_Genewise1.C_40646:0.1324922909)94:0.0504174520)75:0.0452907247)57:0.0334728724,((jgi_Trias2479_2751_A1Q1_02767T0:0.0000029583,jgi_Trias8904_6035_A1Q2_06379T0:0.0000029583)100:0.1195020535,jgi_Triol1_242501_e_gw1.11.60.1:0.1702950320)68:0.0277922355)100:0.2020260685)19:0.0392865111,(jgi_Walic1_2814_J056_002814m.01:0.1765033468,jgi_Walse1_58889_estExt_fgenesh1_pg.C_340004:0.1265825004)100:0.5577183475)19:0.0581977004)100:0.2763225798,(((jgi_Coere1_40445_e_gw1.8.114.1:0.1879148651,jgi_Linpe1_225605_e_gw1.12.89.1:0.1365877525)89:0.0849148671,(((jgi_SmiculW2_1_1747_AYI69_g4608T0:0.0000029664,jgi_SmiculW2_1_9693_AYI69_g10764T0:0.0000029583)97:0.0245411795,jgi_SmicuMNP_2_7648_AYI70_g9707T0:0.0142068068)100:0.1358890270,jgi_Smimuc2_2153_AYI68_g734T0:0.1094632401)100:0.3728531886)54:0.0443997373,jgi_Zancul2_5629_AX774_g3631T0:0.2686100886)96:0.1508195996)73:0.0686101872)39:0.0493474117,jgi_DimcrSC1_36007_gm1.2017_g:0.2822576135)54:0.1397522326,jgi_Pipcy3_1_20190_gm1.2026_g:0.1794713320)97:0.5478095406,((jgi_Antlo1_205_800:1.5360889295,(((jgi_Enccu1_418_ECU11_0690m.01:0.2636176214,jgi_Encin1_359_Eint_110560m.01:0.2013595600)66:0.0607909270,(jgi_Enche1_366_EHEL_110570m.01:0.1168197984,jgi_Encro1_348_EROM_110560m.01:0.0518343981)85:0.0685048530)98:0.6962381064,(jgi_Entbi1_2706_EBI_24671m.01:2.5550267044,jgi_Nosce1_582_NCER_100660m.01:0.8134254505)75:0.2280391639)98:0.4668392032)94:0.4296379632,jgi_Nempa1_2122_NEPG_02059T0:1.3938305343)79:0.1988525610)97:0.9937176263,(((((((((((((((((((jgi_Absrep1_360537_estExt_Genewise1.C_340170:0.0487217568,jgi_Hesve2finisherSC_1380544_estExt_fgenesh1_pg.C_30347:0.6051014700)28:0.0237716950,jgi_Absrep1_374216_estExt_Genewise1Plus.C_10_t10477:0.1312240540)51:0.1056624329,jgi_Sakvas1_7084_SVAS_01553R0:0.1166900428)21:0.0234944565,jgi_Phybl2_181949_estExt_Genemark1.C_140241:0.1306888383)29:0.0417323684,(jgi_Liccor1_6712_LCOR_06122.1:0.1971703533,jgi_Synrac1_486062_fgenesh1_kg.2___1678___Locus1794v1rpkm100.21:0.1001375995)84:0.0834295398)46:0.0607292176,(jgi_Mucci2_175614_estExt_Genewise1Plus.C_010978:0.2502142135,(jgi_Rhich1_12579_A12539:0.0099690782,((jgi_Rhich1_9372_A09363:0.0052669501,jgi_Rhimi_ATCC11559_1_175917_e_gw1.38.131.1:0.0000027640)74:0.0104702037,(jgi_Rhimi1_1_287184_fgenesh1_pm.5___46:0.0000029583,jgi_Rhimi_ATCC52814_1_197139_e_gw1.3.221.1:0.0000029583)91:0.0053623135)45:0.0060106009)99:0.3056561069)98:0.1811871934)43:0.0870101274,(((((jgi_Rhich1_948_A00893:0.0000023243,jgi_Rhimi_ATCC11559_1_216192_estExt_Genewise1Plus.C_910003:0.0000029583)91:0.0105838911,jgi_Rhimi1_1_285296_fgenesh1_pm.11___46:0.0000029583)5:0.0000023897,jgi_Rhimi_ATCC52814_1_328852_MIX18068_2024_31:0.0000029583)15:0.0000025568,jgi_Rhich1_998_A00943:0.0054049609)100:0.1291612667,jgi_Rhior3_14994_RO3G_16790:0.1179447887)100:0.3591910958)100:0.2851609184,(jgi_Lobtra1_349827_fgenesh1_kg.10___372___Locus1940v1rpkm81.72:0.0843307077,jgi_Morel2_138181_Morel1.fgenesh1_kg.33___79___Locus3090v1rpkm68.61:0.0958749309)100:0.4184643516)57:0.0967039203,((((((((jgi_Anasp1_324242_fgenesh2_kg.4___31___Locus2445v1rpkm21.48:0.0585797481,(jgi_PirE2_1_66369_fgenesh1_pm.205___2:0.0379629665,jgi_Pirfi3_580985_fgenesh2_kg.7___225___Locus2372v1rpkm12.21:0.0484185544)98:0.0465105202)63:0.0216227392,jgi_Neosp1_465698_estExt_Genewise1Plus.C_4470051:0.0519492425)100:0.6336539376,jgi_Ganpr1_118349_estExt_Genewise1.C_1_t10333:0.9005994873)94:0.2307404427,((((jgi_Blyhe1_18679_e_gw1.587.2.1:0.4132821899,jgi_Spipu1_7618_SPPG_04008T0:0.3503582685)64:0.1534177183,jgi_Rhihy1_657744_e_gw1.12.72.1:0.5824702170)60:0.0939217959,(jgi_Caupr1_8505_e_gw1.2.85.1:0.0000024800,jgi_Caupr_SCcomb_8812_e_gw1.1719.2.1:0.0000029583)100:0.7993128310)80:0.1203055443,jgi_Hompol1_6408_HPOL_000951RA:0.7151383744)100:0.3065770198)97:0.2644320518,jgi_Rozal1_1_1011_O9G_003672:1.0313415852)75:0.1472517680,(((jgi_Coere1_37396_e_gw1.2.604.1:0.2312660696,jgi_Linpe1_28110_CE28109_14306:0.1928067339)100:0.3089990612,((((jgi_SmiculW2_1_4017_AYI69_g6478T0:0.0000029583,jgi_SmiculW2_1_6267_AYI69_g8223T0:0.0000029583)100:0.0193322808,(jgi_SmicuMNP_2_2457_AYI70_g5569T0:0.0000029583,jgi_SmicuMNP_2_9400_AYI70_g2309T0:0.0000029583)100:0.0255534206)100:0.1252831135,jgi_Smimuc2_1368_AYI68_g3732T0:0.2093737465)100:0.3878471653,jgi_Zancul2_8024_AX774_g5464T0:0.5410885643)100:0.3063911532)100:0.5237201934,jgi_DimcrSC1_40927_gm1.6937_g:0.6565438591)98:0.2085647038)48:0.0820243980,jgi_Conco1_60367_estExt_Genewise1Plus.C_1700020:1.1183822569)27:0.0940952546,(jgi_Basme2finSC_206626_e_gw1.42.7.1:0.7687877933,(jgi_Catan2_121917_Catan1.e_gw1.42.10.1:1.1336298695,(jgi_Pipcy3_1_12399_e_gw1.912.1.1:0.7854964337,(jgi_Synps1_16084_e_gw1.752.5.1:0.2890044651,jgi_Thasp1_19635_e_gw1.666.1.1:0.1409409784)100:0.2755196084)94:0.2380425780)83:0.1441936557)63:0.0935027158)21:0.0402522953)44:0.0869979988,((((((jgi_Gloin1_189621_CE89609_938:0.0000000000,jgi_RhiirB3_349885_estExt_Genewise1.C_1510012:0.0000000000):0.0000000000,jgi_RhiirA1_1_371661_estExt_Genewise1Plus.C_40048:0.0000000000):0.0000000000,jgi_RhiirC2_823743_MIX17991_7792_84:0.0000000000):0.0000000000,jgi_RhiirA5_270006_estExt_Genewise1.C_2130011:0.0000000000):0.0000029583,jgi_Rhiir2_1_1858186_estExt_Genewise1.C_1200029:0.0000029583)100:0.0519968309,jgi_RhiirA4_528917_MIX35559_2029_99:0.0373414304)100:0.4145377671)97:0.2088514856,((((jgi_Calco1_500472_fgenesh1_kg.112___20___Locus7320v2rpkm4.90:0.0722824780,jgi_Calvi1_537288_fgenesh1_kg.19___191___Locus5964v1rpkm12.75:0.0357360623)99:0.0934516174,jgi_Dacsp1_21558_fgenesh1_kg.6___233___isotig05421:0.0828484590)100:0.5504027282,((((jgi_Cryne_H99_1_2969_CNAG_03320T0:0.0501830728,jgi_Cryne_JEC21_1_5449_CNG02580.t01:0.0299984943)100:0.2583837400,((jgi_Kocim1_620831_fgenesh1_kg.4___1048___TRINITY_DN2556_c1_g1_i2:0.2010478742,jgi_Treen1_555659_gm1.204_g:0.2399235816)51:0.0693323908,jgi_Treme1_39749_estExt_Genewise1.C_80099:0.2833096120)98:0.1382084129)93:0.1292905359,((jgi_Trias2479_1286_A1Q1_01429T0:0.1118853604,jgi_Trias8904_7026_A1Q2_07370T0:0.0000026954)100:0.6428422842,jgi_Triol1_289621_fgenesh1_kg.145___2___Locus755v1rpkm265.83:0.4345648211)72:0.1473266551)100:0.4866117463,(jgi_Walic1_1935_J056_001935m.01:0.4207103055,jgi_Walse1_48843_estExt_Genewise1.C_260069:0.1218188922)100:1.1590466300)76:0.1631614653)72:0.1020837473,((((jgi_Croqu1_666445_fgenesh1_kg.375___2___Locus10903v2rpkm5.08:0.0670997887,jgi_Melli1_196615_MELLI_sc_1081.6:0.0639163354)100:0.1536524469,(((jgi_PuccoNC29_1_18899_PCA_NC_20230T1:0.0000020038,jgi_PuccoSD80_1_13948_PCA_SD_18446T1:0.0000029413)100:0.0440972855,((jgi_Pucst1_503756_makerPST130_9386snapgene0.3mRNA1:0.0000022396,jgi_Pucstr1_13356_evm.model.scaffold_25.323:0.0000029583)51:0.0000024148,(jgi_Pucst_PST78_1_8795_PSTG_04886T0:0.0000000000,jgi_Pucstr1_1801_evm.model.scaffold_11.15:0.0000000000):0.0000024851)100:0.0993795388)49:0.0067628106,((jgi_Pucgr2_15818_PGTG_17834T0:0.0000028151,jgi_Pucgr2_15903_PGTG_17414T0:0.0000029114)100:0.0210694189,jgi_Puctr1_15522_PTTG_06019T0:0.0270808582)94:0.0198818227)100:0.1397894677)100:0.3754833808,jgi_Mixos1_95671_fgenesh1_pm.7___381:0.4641376492)63:0.0582576139,(((jgi_Leucr1_301618_fgenesh1_kg.10___129___Locus426v1rpkm319.73:0.1208331450,jgi_Micld1_5633_MVLG_04640T0:0.2221803092)89:0.1266467000,(jgi_Rhoba1_1_22398_fgenesh1_pg.11___34:0.3123049306,(jgi_Rhosp1_16365_e_gw1.8.119.1:0.2554823646,((jgi_Rhoto1_7559_RHTO_07587:0.0000023141,jgi_Rhoto_IFO0559_1_2119_mRNA_14.93:0.0000027373)100:0.0154849455,((jgi_Rhoto_IFO0880_2_2288_mRNA_14.195:0.0000029583,jgi_Rhoto_IFO1236_1_45891_mRNA_135.11:0.0000029583)100:0.0000029474,jgi_Rhoto_IFO0880_4_10964_MIX8710_64402_84_mRNA:0.0000020613)85:0.0000027225)100:0.1566478902)88:0.0892052721)100:0.4283030436)100:0.2114274856,jgi_Rhomi1_65894_CE65893_4510:0.4435927356)82:0.1041457001)100:0.2753101706)100:0.3716276212)100:0.3241794360,((jgi_Neoirr1_107_NEOLI_002749T0:0.4695798669,jgi_Saico1_57765_e_gw1.14.49.1:0.5513481623)59:0.0563363360,((jgi_Pneji1_3288_PNEJI1_002338g.01:0.5638068321,(((jgi_Schcy1_660_SPOG_03079T0:0.0464724110,jgi_Schoc1_4391_SOCG_01337T0:0.0315313952)100:0.1374346796,jgi_Schpo1_3878_SPBC13G1.02:0.0642183838)100:0.2058706843,jgi_Schja1_986_SJAG_00890T0:0.3842026101)100:0.6878340989)81:0.0997086855,jgi_Prola1_393946_gm1.3867_g:0.5281857901)91:0.1520057242)87:0.1494787210)99:0.2615855197,(((((((((((((((jgi_Aciri1_iso_314995_CE136929_33020:0.0000029583,jgi_Aciri1_meta_314682_CE120940_30706:0.0000029583)100:0.1094399931,jgi_Horwer1_6061_HWER_12370R0:0.1371245565)76:0.0499593226,jgi_Clasph1_209_CSPH_04575R0:0.0787876083)64:0.0445955979,jgi_Bauco1_145086_gm1.1048_g:0.1497060999)86:0.0284985225,(jgi_Clafu1_197368_scf7180000130988_G11126:0.0682342682,jgi_Dotse1_163115_estExt_Genewise1Plus.C_1_t40050:0.0128035796)100:0.0380161140)61:0.0197955323,jgi_Mycfi2_54977_Mycfi1.estExt_Genewise1Plus.C_11239:0.1234290658)54:0.0091075906,(jgi_Sepmu1_146711_estExt_fgenesh1_kg.C_1_t30297:0.0086458039,jgi_Seppo1_37691_fgenesh1_pg.21___42:0.0005316573)100:0.0879168302)85:0.0361291042,(((jgi_Mycgr3_71147_estExt_Genewise1Plus.C_chr_40830:0.0000000000,jgi_Zymps1_800916_Zp221_scaffold_305_00014:0.0000000000):0.0000029583,jgi_Zymbr1_4034_TI39_contig4101g00021T0:0.0000029583)100:0.0043750009,jgi_Zymar1_766043_Za111_scaffold_102_0024:0.0089469231)100:0.0547712777)95:0.0847456445,(((jgi_Aurpu_var_mel1_54919_e_gw1.21.128.1:0.0060018434,jgi_Aurpu_var_nam1_43918_e_gw1.6.337.1:0.0282667107)60:0.0085479344,jgi_Aurpu_var_pul1_292104_estExt_Genewise1.C_4_t20295:0.0066587370)87:0.0088011079,jgi_Aurpu_var_sub1_2380_gm1.2380_g:0.0282640503)100:0.2623157572)96:0.0778698150,((jgi_Venin1_20372_atg5779.t1:0.0145144349,jgi_Venpi1_214480_VP.s4.g10938.t1:0.0172035124)100:0.1737467096,jgi_Verga1_115398_PV09_04641T0:0.2006398583)100:0.1440085712)64:0.0300666955,((((((((((((jgi_Altal1_963014_estExt_Genewise1.C_10_t20216:0.0264520305,((((jgi_Cocca1_6875_gm1.6875_g:0.0000000000,jgi_Cocvi1_25779_gm1.4383_g:0.0000000000):0.0000029583,((jgi_CocheC4_1_133332_e_gw1.7.1267.1:0.0000029583,jgi_CocheC5_3_1171203_estExt_Genewise1Plus.C_5_t20293:0.0000029583)98:0.0042024961,jgi_Cocmi1_105254_e_gw1.168.34.1:0.0000029583)5:0.0000020235)88:0.0042228595,jgi_Cocsa1_196126_estExt_fgenesh1_pm.C_2_t10225:0.0041852284)99:0.0141886058,(jgi_Coclu2_61248_estExt_fgenesh1_pg.C_1_t20063:0.0333804281,jgi_Settu3_162434_Settu1.fgenesh1_kg.1___449___isotig06440:0.0273570617)82:0.0149260547)97:0.0206996831)50:0.0093951022,((jgi_Pyrtr1_PTRG_01478:0.0042565040,jgi_Pyrtt1_9922_PTTG_18585.1:0.0127712557)97:0.0219379967,jgi_Stely1_8063_TW65_08358T0:0.0256208766)51:0.0045074582)94:0.0343950468,jgi_Lepmu1_534_Lema_T005340.1:0.1607628410)74:0.0155665994,jgi_Pyrsp1_585423_fgenesh1_kg.6___27___Locus3624v1rpkm39.10:0.0699515198)86:0.0343040602,(jgi_Ascra1_2044_ST47_g3995T0:0.1290657232,(jgi_Stano2_12137_SNOG_06386.3:0.0138107890,jgi_Stasp1_380490_estExt_Genemark1.C_160021:0.0116281854)96:0.0368249352)69:0.0154813929)100:0.0605612587,jgi_Corca1_569186_fgenesh1_kg.2___925___Locus1185v1rpkm135.32:0.0465248249)96:0.0345590548,(jgi_Parsp1_1159548_fgenesh1_kg.1___798___Locus2451v1rpkm41.19:0.1409628523,jgi_Perma1_610924_fgenesh1_kg.17___19___Locus2117v1rpkm88.13:0.0865714048)64:0.0243239273)94:0.0358384009,jgi_Cloaq1_541952_estExt_Genewise1Plus.C_990013:0.0446017126)97:0.0300618726,(jgi_Hyspu1_1_118930_NODE_2083_length_630363_cov_26.g9740.t1:0.1287614544,jgi_Rhyru1_1_117993_NODE_818_length_52592_cov_39.6.g4294.t1:0.1700563290)99:0.0733347506)100:0.0646117364,((jgi_Cenge3_654480_fgenesh1_kg.7___264___Locus1954v1rpkm91.99:0.0328896776,jgi_Glost2_370840_gm1.510_g:0.0349829742)100:0.0586887719,jgi_Leppa1_429037_estExt_Genemark1.C_4500002:0.0410236597)89:0.0270910719)100:0.1562039799,(((jgi_Botdo1_1_287919_NODE_12994_length_198091_cov_6.g13359.t1:0.0172123773,jgi_Macph1_9822_MPH_10042m.01:0.0147358240)85:0.0105339276,(jgi_Dipse1_4389_rna4388:0.0429767026,jgi_Neopa1_687_UCRNP2_8790m.01:0.0409198493)77:0.0169439930)98:0.0274433573,(((jgi_Phcit1_220596_fgenesh1_kg.3___1568___TRINITY_DN1289_c0_g1_i1:0.0043551179,jgi_Phcitr1_312410_gm1.6745_g:0.0000020942)86:0.0051583255,(((jgi_Phy27169_299996_e_gw1.20.148.1:0.0000000000,jgi_Phycpc1_415768_e_gw1.3.49.1:0.0000000000):0.0000000000,jgi_Phycitr1_563687_e_gw1.28.51.1:0.0000000000):0.0000029796,jgi_Phycit1_356111_e_gw1.2.104.1:0.0000027786)100:0.0122748785)76:0.0145014718,jgi_Phycap1_316887_fgenesh1_kg.6___1265___TRINITY_DN1497_c0_g1_i1:0.0081376098)92:0.0343285932)100:0.1361686820)52:0.0323533052,jgi_Conap1_99801_W97_07868T0:0.1913474812)84:0.0371559695)100:0.0836346367,((((((((((jgi_Artbe1_3714_FLIJena_ARB_01933:0.0000000000,jgi_Triver1_3226_FLIJena_TRV_04759:0.0000000000):0.0000029583,jgi_Triru1_62_TERG_00061T0:0.0000029583)100:0.0158259426,jgi_Micca1_524_MCYG_00519T0:0.0198581325)100:0.0955293210,((jgi_Cocim1_1591_CIMG_01304T1:0.0317683668,jgi_Cocim1_1592_CIMG_01304T0:0.0000029583)87:0.0237243894,jgi_Uncre1_1079_URET_01231:0.0910427198)100:0.1104518408)68:0.0181593320,((jgi_Blade1_190854_BDBG_03451T0:0.0207100064,jgi_Hisca1_7710_HCAG_05711T0:0.0504754347)73:0.0251333372,(jgi_Parbr1_2685_PABG_07399m.01:0.0000024545,jgi_Parbra1_2635_PADG_08474T0:0.0088184895)100:0.1143633084)96:0.0386021126)95:0.0351441838,((((((((((jgi_Aspac1_115320_fgeneshO_kg.4___964___Locus_2311_Transcript_2_2_Confidence_1.000:0.0000000000,jgi_Aspfij1_451845_fgenesh1_kg.61___15___Locus3646v1rpkm26.17:0.0000000000):0.0000000000,jgi_Aspbru1_441858_fgenesh1_kg.25___175___Locus3632v1rpkm24.64:0.0000000000):0.0000021339,jgi_Aspacu1_425485_estExt_fgenesh1_pg.C_30066:0.0000020871)94:0.0000021014,jgi_Aspsac1_341130_estExt_Genewise1Plus.C_16_t10226:0.0090462234)75:0.0047494443,(jgi_Asphom1_361198_estExt_Genewise1.C_3_t10363:0.0181396385,(((jgi_Aspind1_393000_estExt_Genewise1Plus.C_240159:0.0000000000,jgi_Aspuva1_318060_estExt_Genewise1.C_590131:0.0000000000):0.0000000000,jgi_Aspvio1_395045_estExt_Genewise1Plus.C_1160022:0.0000000000):0.0000020399,jgi_Aspjap1_366994_estExt_Genewise1Plus.C_470026:0.0000029583)91:0.0000022313)62:0.0042827372)92:0.0218079355,(((((((jgi_Aspbom1_6372_ABOM_000931T0:0.0138688915,jgi_Aspnom13137_1_6180_ANOM_009660T0:0.0131552573)86:0.0090807507,(jgi_Aspfl1_29982_7000001155791461:0.0000029583,jgi_Aspor1_2873_AO090003000189_mRNA:0.0000029583)100:0.0093716787)100:0.0574257499,((((jgi_Aspcam1_271213_estExt_Genewise1Plus.C_8_t20018:0.0091585242,jgi_Aspcand1_65807_CE65806_1282:0.0000029583)100:0.0223732067,jgi_Asptaic1_167687_fgenesh1_kg.36___25___TRINITY_DN8729_c0_g1_i1:0.0045540467)100:0.0764898646,jgi_Aspwe1_55062_fgenesh1_pm.9___288:0.0671094078)51:0.0083784456,jgi_Aspste1_506103_estExt_Genemark1.C_1_t40359:0.0138949780)64:0.0205083470)67:0.0096321989,(jgi_Aspcri1_9902_SI65_07189T0:0.0090282587,(jgi_Aspgl1_122021_e_gw1.6.475.1:0.0090709369,jgi_Eurhe1_456259_e_gw1.13.280.1:0.0136858483)100:0.0274633862)100:0.0950978070)71:0.0102589964,((((jgi_Aspcal1_768377_ASPCAL06385:0.0278457278,(jgi_Aspnid1_7604_AN1911:0.0617335673,(jgi_Aspsy1_141038_e_gw1.1.958.1:0.0054249183,jgi_Aspve1_37878_fgenesh1_kg.2___739___Locus2030v1rpkm74.52:0.0178804022)100:0.0462352667)77:0.0347319861)98:0.0334220633,((jgi_Aspoch1432_1_5652_AOCH_002988T0:0.0000000000,jgi_Aspram1_4771_ARAM_004547T0:0.0000000000):0.0000029583,jgi_Aspoch1_497490_fgenesh1_kg.1___682___Locus2228v1rpkm69.63:0.0000029583)100:0.0357549378)100:0.0344637131,jgi_Aspte1_9471_ATET_05908:0.0465534945)98:0.0242142282,(jgi_Aspcl1_8529_7000001156886708:0.0605964079,((((jgi_Aspfu1_7837_Afu6g07620_mRNA:0.1596763265,jgi_Aspfu_A1163_1_106313_CADAFUBT00007298m.01:0.1281432370)79:0.0808481751,jgi_Neofi1_9669_7000001157008495:0.0064519324)73:0.0131646764,jgi_Aspnov1_440204_fgenesh1_kg.3___653___Locus3957v1rpkm25.83:0.1472494656)57:0.0053002780,jgi_Aspuda1_1115_AUD_6778:0.0135287193)99:0.0310535416)87:0.0303865754)56:0.0169284295)75:0.0274221212,((jgi_Aspbr1_244258_CE32143_39907:0.0072627985,(((((((((((((jgi_Aspcos1_201209_estExt_Genewise1Plus.C_320277:0.0000000000,jgi_Aspneo1_376707_fgenesh1_kg.16___172___Locus3180v1rpkm32.85:0.0000000000):0.0000000000,jgi_Aspfo1_146798_e_gw1.17.243.1:0.0000000000):0.0000000000,jgi_Aspwel1_138038_fgenesh1_kg.6___228___TRINITY_DN4126_c0_g1_i2:0.0000000000):0.0000000000,jgi_Aspni7_1035270_CE35270_100:0.0000000000):0.0000000000,jgi_Aspni_bvT_1_374810_estExt_Genemark1.C_600037:0.0000000000):0.0000000000,jgi_Aspni_DSM_1_163489_An11g02380m.01:0.0000000000):0.0000000000,jgi_Aspph1_241029_estExt_Genewise1.C_250167:0.0000000000):0.0000000000,jgi_Asppip1_372240_e_gw1.9.869.1:0.0000000000):0.0000000000,jgi_Aspni_NRRL3_1_9951_NRRL3_09951:0.0000000000):0.0000000000,jgi_Asptu1_123391_e_gw1.5.1093.1:0.0000000000):0.0000029583,jgi_Aspeuc1_369482_estExt_Genewise1Plus.C_320001:0.0000029583)49:0.0000029582,(jgi_Aspka1_1_13583_AKAW_02111:0.0278797601,jgi_Asplac1_412243_fgenesh1_kg.12___161___Locus3055v1rpkm33.22:0.0000029583)96:0.0000029582)49:0.0000029582,jgi_Aspvad1_347858_e_gw1.24.546.1:0.0045153399)74:0.0017636213)71:0.0108007146,((jgi_Aspca3_204763_fgenesh_isotigs_kg.3___626___isotig08610:0.0044909843,(jgi_Aspibe1_467594_estExt_Genemark1.C_420085:0.0134923828,jgi_Aspscle1_393302_fgenesh1_kg.4___100___Locus3476v1rpkm35.69:0.0045063881)93:0.0134923751)0:0.0000021523,jgi_Aspscl1_488644_estExt_Genewise1.C_8_t20109:0.0000029583)95:0.0282520858)79:0.0154099506)63:0.0229248192,(jgi_Aspell1_356820_estExt_Genewise1.C_1140027:0.0215784575,jgi_Asphet1_363175_fgenesh1_kg.17___90___Locus2954v1rpkm47.99:0.0100582819)98:0.0406792185)55:0.0232165420)96:0.0600882127,((((jgi_Penant1_2976_PENANT_c016G07501T0:0.0289159986,(((jgi_Pench1_76025_e_gw1.3.266.1:0.0000029583,jgi_PenchWisc1_1_137995_PCH_Pc12g09190:0.0000029583)87:0.0000021251,(((((((jgi_Pencop1_279_PENCOP_c001G02974T0:0.0317465531,jgi_Pensol1_3337_PENSOL_c018G05932T0:0.0000029583)68:0.0043069462,jgi_Penita1_929_PITC_096020T0:0.0230756419)67:0.0046396677,((jgi_Penexp1_3388_PEXP_084690T0:0.0138630058,jgi_Penpol1_6960_PENPOL_c033G02226T0:0.0044565305)66:0.0044815168,jgi_Penth1_189516_estExt_Genemark1.C_350010:0.0089644362)14:0.0000020776)50:0.0000022119,(jgi_Pendi1_8627_PDIG_08450m.01:0.0000029583,jgi_Pendig1_2440_PDIP_36470:0.0000029583)100:0.0414704043)81:0.0134492970,jgi_Penvul1_1016_PENVUL_c011G02907T0:0.0499314926)83:0.0135187184,jgi_Pennal1_2872_PENNAL_c0017G09716T0:0.0089580130)45:0.0000021048,jgi_Penfla1_7417_PENFLA_c004G06555T0:0.0089596580)61:0.0044860740)87:0.0229441008,jgi_Pengri1_6320_PGRI_020410T0:0.0583557394)97:0.0455250141)97:0.0381391563,(jgi_Penox1_8858_EPS33927:0.0745107033,jgi_Pensub1_9384_scaffold_673.129:0.0139582607)100:0.0638620218)71:0.0166871380,jgi_Penste1_8438_PENSTE_c005G03539T0:0.0582708906)68:0.0171021037,jgi_Pendec1_1197_PENDEC_c012G04614T0:0.0736261349)97:0.0522954134)57:0.0242882463,jgi_Aspzo1_69802_e_gw1.11.104.1:0.0665926333)99:0.0759636338,((jgi_Bysni1_45190_e_gw1.33.26.1:0.0766325909,jgi_Byssp1_3485_PVAR5_6240:0.0193881082)83:0.0248396514,jgi_Paevar1_461158_fgenesh1_kg.3___880___TRINITY_DN12621_c2_g1_i1:0.0035970885)100:0.0739755810)75:0.0148565613,((jgi_Talabor1_8514_gi_748559584_dbj_GAM34425.1_:0.0210213490,jgi_Talma1_2_5787_PMAA_032270:0.0393003095)100:0.0732202004,jgi_Thelan1_4179_TLAN_02722R0:0.2123369712)100:0.0427011691)90:0.0422709748)99:0.0675227379,jgi_EndpusZ1_7541_EPUS_07290T0:0.0906111992)39:0.0055784424,(jgi_Clagr3_7097_CLAGR_006371RA:0.1696791838,jgi_Phach1_6673_rna6672:0.2023789471)72:0.0451549454)73:0.0390001971,((((jgi_Capcor1_601_A1O1_00605T0:0.0504857318,jgi_Capep1_3578_A1O3_02601T0:0.0359039405)77:0.0396664626,jgi_Exode1_6424_HMPREF1120_06207T0:0.0720649681)99:0.0452841713,(((((jgi_Capse1_358929_PV04_01544T0:0.0176449177,jgi_Claca1_111985_G647_00560T0:0.0116934355)32:0.0058397063,jgi_Claye1_513_A1O7_00514T0:0.0000027296)100:0.0711467111,((jgi_Claba1_136456_Z519_02987T0:0.0044159595,jgi_Claps1_10308_A1O5_03666T0:0.0043056275)99:0.0330118522,(jgi_Claim1_151732_PV07_10149T0:0.0000020975,(((jgi_Fonmo1_10255_AYO21_08305T0:0.0000000000,jgi_Fonpe1_8380_Z517_08298T0:0.0000000000):0.0000029583,jgi_Fonnu1_3787_AYO20_03934T0:0.0000029583)99:0.0131199827,jgi_Fonmu1_3753_Z520_08389T0:0.0000029948)52:0.0043548826)72:0.0076512670)79:0.0259817840)99:0.0610245010,(jgi_Exoaq1_8287_A1O9_04822T0:0.2025291903,jgi_Exome1_111967_PV10_07596T0:0.0956890026)81:0.0349738813)86:0.0250978259,(((jgi_Exool1_138981_PV06_03801T0:0.0144612459,jgi_Exosp1_6872_PV08_06469T0:0.0253378757)100:0.0438501753,jgi_Exoxe1_144053_PV05_11155T0:0.0427209362)93:0.0285125823,jgi_Exosi1_119907_PV11_08044T0:0.0705468443)83:0.0227655621)27:0.0000020444)96:0.0779745683,(jgi_Cypeu1_115508_HMPREF1541_05609T0:0.0973908716,jgi_Phiatt1_9859_AB675_4062T0:0.0780947482)100:0.0981391722)98:0.0601153056)95:0.0790104064,jgi_Xylhe1_248954_fgenesh1_kg.8___230___Locus1898v1rpkm68.08:0.1603481019)73:0.0311623931)60:0.0167308098,(((((jgi_Acrchr1_6601_ACRE_052380T0:0.1221128372,(((((((jgi_Fusfu1_2842_FFUJ_04589m.01:0.0043212250,jgi_Fusox2_24716_FOXG_06420T0:0.0000029583)65:0.0000027240,jgi_Fusve2_15305_FVEG_04268T0:0.0043183768)96:0.0393405085,jgi_Necha2_91417_fgenesh1_pm.sca_26_chr2_2_0000020:0.0427194409)78:0.0188950951,(jgi_Fusgr1_6205_FGSG_05347T0:0.0606269914,jgi_Fusps1_7707_FPSE_09260T0:0.0000027611)100:0.0481466757)66:0.0205635746,(jgi_Ilysp1_1479766_e_gw1.7.2301.1:0.0412747527,jgi_Neodi1_7835_AK830_g3232T0:0.0669970946)99:0.0433722529)98:0.0517764200,((((((jgi_Trias1_59784_fgenesh1_kg.10___10___Locus1118v1rpkm130.12:0.0000029583,jgi_Triasp1_450024_fgenesh1_kg.2148___2___c4758_g1_i1:0.0000029583)100:0.0045777435,(jgi_Triat2_299591_estExt_fgenesh1_kg.C_contig_240001:0.0000026532,jgi_Trigam1_6101_TGAM01_01007T0:0.0044006442)96:0.0087874693)100:0.0471672397,((jgi_Triha1_8972_gm1.8972_g:0.0000029583,jgi_Trihar1_819741_estExt_Genemark1.C_16630001:0.0000029583)100:0.0271427838,jgi_TriviGv29_8_2_165875_estExt_Genewise1.C_10167:0.0044071161)87:0.0112906624)75:0.0135611015,jgi_Trici4_1169244_fgenesh1_pm.8___42:0.0077808457)73:0.0135465340,jgi_TrireRUTC30_1_104488_estExt_Genewise1Plus.C_330107:0.0000024209)69:0.0000024198,jgi_Trire2_5850_fgenesh1_pm.C_scaffold_31000014:0.0233971951)100:0.1447689671)43:0.0229294250,(((jgi_Metac1_7992_MAC_07992m.01:0.0223641912,jgi_Metro1_1617_MAA_01903T0:0.0163538499)100:0.0386825979,jgi_Pocchl1_2298_VFPPC_01804T0:0.0379296461)100:0.0852063187,jgi_Tolinf1_198638_TINF09171mRNA1:0.1089798624)85:0.0468206130)86:0.0725083053)90:0.0557694778,((((((jgi_Colfi1_281613_mRNA6433:0.0000000000,jgi_Color1_10672_CORC01_07119T0:0.0000000000):0.0000000000,jgi_Colsi1_976501_mrna_4621:0.0000000000):0.0000000000,jgi_Colsa1_942416_mrna_5172:0.0000000000):0.0000029583,jgi_Colny1_1009585_mrna_1305:0.0000029583)100:0.0286606588,((jgi_Colgr1_4493_GLRG_06573T0:0.0310499838,jgi_Colhig2_9715_CH63R_08507T0:0.0309031080)74:0.0145058952,jgi_Colto1_8370_CT0861_04911T0:0.0000024156)100:0.0410654605)100:0.0853486277,(jgi_Sodal1_289966_estExt_Genewise1.C_1_t80309:0.1079217133,(jgi_Veral1_4120_VDBG_10064T0:0.0126921155,jgi_Verda1_885_VDAG_05367T0:0.0003421003)100:0.1240921521)99:0.0792472705)100:0.0958788852)100:0.1067786436,(((((jgi_Chagl_1_19225_CHGT_09401:0.0618655997,jgi_Podan3_207627_mRNA_6455:0.2496252584)44:0.0153201760,jgi_Spoth2_2306158_fgenesh_kz1_kg.chromosome_4___439___82968:0.0724262499)69:0.0388396215,jgi_Thite2_2109502_fgenesh_kz1_kg.chromosome_1___3461___25018:0.0642394754)100:0.1042047900,(((jgi_Conlig1_94597_CE94596_28285:0.1138002022,(jgi_Grocl1_4150_CMQ_5889m.01:0.1061307143,(jgi_Ophnu1_1987154_OphioH327g8566:0.0312567792,jgi_Ophpic1_8603_rna8602:0.0169108223)100:0.1099076732)62:0.0167301720)86:0.0388581869,((jgi_Gaegr1_10339_GGTG_08907T0:0.0242486678,jgi_Magpo1_12334_MAPG_11976T0:0.0468385637)100:0.1745772325,jgi_Maggr1_117969_MGG_05936T0:0.0993680609)93:0.0459570990)69:0.0362690382,(jgi_Diaam1_7852_rna7899:0.2356451707,jgi_Phaal1_6714_UCRPA7_7264m.01:0.1001533346)71:0.0321346867)75:0.0340959036)76:0.0486927202,((jgi_Neucr2_9413_NCU05937T0:0.0000029583,jgi_Neucr_trp3_1_9413_Neucr2.NCU05937T0:0.0000029583)99:0.0039582435,jgi_Neute_matA2_118303_estExt_fgenesh1_kg.C_60307:0.0046594038)100:0.1500214589)67:0.0168616736)39:0.0339709263,((((jgi_DalEC12_1_320151_fgenesh1_kg.23___70___Locus1629v1rpkm85.58:0.0195407791,(jgi_HypCI4A_1_316008_fgenesh1_kg.1___144___Locus678v1rpkm188.56:0.0733850046,(jgi_HypCO275_1_398571_fgenesh1_kg.111___30___Locus2608v1rpkm42.85:0.0044218148,jgi_HypEC38_3_106579_CE106578_38765:0.0000020071)98:0.0317108363)63:0.0068661452)78:0.0296620584,jgi_Eutla1_3298_UCREL1_8118m.01:0.1238772657)71:0.0298149731,jgi_Pseve2_400120_estExt_Genewise1Plus.C_160117:0.1257171642)73:0.0378492123,jgi_Micbo1_138343_estExt_Genewise1.C_140274:0.0881827244)100:0.0790880163)92:0.0497813912,((jgi_Amore1_102085_e_gw1.6.794.1:0.0973771486,(((jgi_Ascsa1_9818_9818_t:0.1914484421,jgi_Marbr1_1621_MBM_05167:0.0665465657)83:0.0412293172,(((((jgi_Blugr1_19162_BGHDH14_bgh01497:0.0125476416,jgi_Blugra1_4181_BGT96224_1908T0:0.0050836175)100:0.1292310121,jgi_Erynec1_4291_EV44_g2221T0:0.1812302720)100:0.0739428603,(jgi_Cadsp1_544880_fgenesh1_pm.6___208:0.0664837967,(jgi_Melbi2_640363_fgenesh1_pm.16___172:0.0168314502,(jgi_Melva1_547001_fgenesh1_pm.16___328:0.1564973739,jgi_Rhier1_674771_fgenesh1_pm.67___1:0.1315587357)75:0.0543334364)99:0.0978371199)100:0.1817636856)27:0.0072331527,jgi_Phisc1_688092_fgenesh1_kg.21___105___Locus2657v1rpkm48.84:0.0466910465)14:0.0234485074,((jgi_Botci1_9035_BC1T_06429:0.0263157090,jgi_Sclsc1_8030_SS1G_13453T0:0.0182565694)100:0.1064201609,jgi_Glalo1_11264_GLAREA_01650m.01:0.0735365614)51:0.0242236515)9:0.0110641999)75:0.0278033363,jgi_Oidma1_198420_estExt_Genewise1.C_7_t20337:0.1166071929)63:0.0134709478)75:0.0413402823,jgi_Pseudest1_6395_VC83_09289T0:0.1927599067)79:0.0445902522)99:0.0786478485)100:0.3007303228,((jgi_Ascim1_419950_fgenesh1_RNNotator_kg.299___2___Locus1354v1rpkm119.39:0.3512668618,jgi_Terbo2_842421_fgenesh1_kg.59___57___Locus1197v1rpkm135.52:0.3604294034)49:0.0829612411,(((jgi_Chove1_1810901_fgenesh1_kg.61___133___Locus2420v1rpkm72.01:0.0215153655,(jgi_Tubbor1_1128548_gm1.10671_g:0.0261014323,jgi_Tubme1_384_GSTUMT00000129001:0.0156775703)71:0.0049795712)100:0.0936652504,(jgi_Morco1_521411_estExt_Genewise1Plus.C_180130:0.0000022579,jgi_Morimp1_527864_e_gw1.2.435.1:0.0000022893)100:0.1587629793)88:0.0621839668,jgi_Pyrco1_11511_PCON_12512m.01:0.1956956950)100:0.1870315079)79:0.0741417362)47:0.0613052025,(jgi_Artol1_10406_AOL_s00210g253m.01:0.1553907666,jgi_Monha1_4863_H072_4966m.01:0.1720763301)100:0.2526001854)99:0.1684031880)100:0.2393625207,jgi_Canca1_55378_fgenesh1_pm.1___64:0.8922297035)74:0.0850896466,jgi_Lipst1_1_3514_gm1.3514_g:0.3467501131)96:0.2604295688,jgi_Arxad1_3732_rna_ARAD1C41624g:0.3775064829)90:0.1783354075,(jgi_Yarli1_68755_YALI0E15125g:0.0000027113,jgi_Yarlip1_128251_fgenesh1_kg.10___38___TRINITY_DN83_c0_g1_i1:0.0000029583)100:0.2879082296)97:0.3055544643,jgi_Nadfu1_82116_estExt_fgenesh1_kg.C_30025:0.7793931463)97:0.3085898914,(jgi_Ascru1_32750_e_gw1.3.452.1:0.7636984568,((jgi_Babin1_162527_fgenesh1_kg.9___198___Locus3549v1rpkm44.30:1.4615435940,((jgi_Canalb1_60267_CAALFM_C113160WAT0:0.4899464484,jgi_Spapa3_61543_fgenesh1_kg.4___557___isotig03303:0.4658666076)100:0.3575920956,((jgi_Cante1_109366_gwp2.e_gw0.00021.1112.1:1.4149466537,(jgi_Debha1_3638_DEHA2E15862g:0.6498082281,jgi_Hypbu1_109142_e_gw1.4.117.1:0.7884635326)90:0.2341636961)43:0.1259384973,jgi_Picst3_53940_e_gww1.1.2.788.1:0.4600550811)95:0.2539255629)100:0.6270562118)88:0.3050373313,((((jgi_Canar1_177620_fgenesh1_pm.17___16:0.3217160535,(jgi_Hanpo2_16221_fgenesh1_kg.3___252___isotig04692:0.2961904873,jgi_Picme2_16808_fgenesh1_kg.4___8___Locus1277v1rpkm116.98:0.8609451846)77:0.1120127191)70:0.1103833640,jgi_Dekbr2_24966_fgenesh1_kg.3___333___Locus1719v1rpkm90.32:0.7933483544)97:0.2738807727,jgi_Kurca1_1373_KUCA_T00001383001T0:0.4485379518)63:0.1272152381,jgi_Picpa1_36912_PAS_chr21_0093.t01:0.6413531675)100:0.5787692324)86:0.2054386931)84:0.2445181657)98:1.4463757490)98:2.7245556090,(((((((((((jgi_Acain1_225725_e_gw1.1.248.1:0.1590942252,jgi_Meimi1_159753_fgenesh1_kg.1___785___Locus2041v1rpkm67.79:0.2161023299)100:0.1670753926,(((((jgi_Psean1_1_83484_PANT_19c00089:0.0865830648,((jgi_Psehu1_4633_PHSY_005104m.01:0.1362780924,jgi_Ustma2_2_10196_mRNA_UMAG_10326:0.0599417287)84:0.0442268105,jgi_Spore1_5921_sr13997m.01:0.0829644742)76:0.0319342860)70:0.0257345498,jgi_Usthor1_85915_UHOR_04631:0.0605323104)91:0.0764339725,jgi_Tescy1_201035_fgenesh1_kg.8___211___Locus806v1rpkm238.66:0.1847172403)100:0.2700121811,jgi_Ustsp1_316649_e_gw1.301.10.1:0.2024935269)51:0.0669713787,jgi_Tilan2_258562_fgenesh1_kg.88___16___Locus2499v1rpkm67.10:0.6028936492)85:0.0890731792)71:0.0812310706,(jgi_Cersp1_105469_CE105468_11529:0.3194925954,jgi_Tilwa1_335606_fgenesh1_pm.28___17:0.1861778674)99:0.1778487204)77:0.0981800351,(jgi_Jamsp1_216801_e_gw1.2.843.1:0.2306844010,jgi_Rhodsp1_245594_e_gw1.2.889.1:0.2224827596)100:0.2371602574)97:0.1549495921,(jgi_Malgl1_80_MGL_0079:0.2965533917,jgi_Malsy1_1_1495_MSY001_0469m.01:0.2494804074)100:0.2946499712)98:0.2544086178,(jgi_Rhodsp1_253094_e_gw1.17.60.1:0.7717126373,jgi_Tilwa1_318708_estExt_Genewise1Plus.C_100493:0.7111629415)100:0.8955413477)97:0.2975857736,(jgi_Aurde3_1_1146795_e_gw1.3.566.1:0.1626306998,jgi_Exigl1_729246_fgenesh1_kg.420___12___Locus4090v1rpkm67.86:0.1736248473)98:0.2026551573)87:0.0927228940,(((((((((((((jgi_Agabi_varbisH97_2_192474_estExt_fgenesh2_kg.C_50212:0.0000021070,jgi_Agabi_varbur_1_112506_estExt_fgenesh1_kg.C_40193:0.0252423729)100:0.1123516731,jgi_Leugo1_1_49737_g957.t1:0.1677078746)100:0.1099974838,jgi_Crula1_593792_e_gw1.1.1484.1:0.2157070507)54:0.0431612871,((jgi_Amamu1_10281_gm1.4291_g:0.2046293480,jgi_Amath1_57915_fgenesh1_kg.14___328___isotig22240:0.1383015964)78:0.0439936432,jgi_Volvo1_114700_Mannose1phosphate:0.2484862966)39:0.0266125840)58:0.0410650687,((((jgi_Copci1_1753_CC1G_02033T0:0.0227361439,jgi_Copci_AmutBmut1_448649_fgenesh1_kg.6___122___Locus6235v1rpkm54.74:0.0030871031)100:0.1068557049,jgi_Copmar1_620511_estExt_Genewise1.C_690120:0.1438921468)89:0.0718075710,jgi_Copmic2_1682306_estExt_Genewise1Plus.C_4_t10361:0.1890476340)93:0.0701761378,((((jgi_Galma1_70079_e_gw1.15.1052.1:0.0579564675,jgi_Hebcy2_441720_fgenesh1_kg.5___53___Locus2209v1rpkm31.30:0.0814558236)79:0.0342715708,jgi_Psicub1_1_44196_e_gw1.6244.461.1:0.1394919165)53:0.0155842677,jgi_Hypsu1_42904_fgenesh1_kg.47___156___Locus5306v2rpkm14.19:0.1500342005)99:0.0696904014,(jgi_Lacam2_676405_Lacam1.fgenesh1_kg.40___56___Locus2220v1rpkm66.04:0.0272544455,jgi_Lacbi2_586240_e_gw1.3.6289.1:0.0187645521)100:0.1246799554)62:0.0255556421)74:0.0548388085)66:0.0578271419,(((jgi_Armcep1_11179_mRNA_ARCE_12226_g_ARCE_12226_g:0.0136795346,((jgi_Armga1_1015397_fgenesh1_kg.26___75___Locus2579v1rpkm72.75:0.0000020644,jgi_Armme1_1_2160_g16662:0.0515851157)88:0.0104945802,(jgi_Armost1_964477_fgenesh1_kg.57___10___Locus1180v1rpkm159.40:0.0057097501,jgi_Armosto1_264532_mRNA_AROS_06508_AROS_06508:0.0040893001)62:0.0033063490)66:0.0053055047)100:0.1804588025,(jgi_Cylto1_377516_estExt_Genewise1.C_1200030:0.2854696197,jgi_Cylto1_423647_fgenesh1_kg.132___13___Locus1618v1rpkm115.07:0.2574818396)100:0.1773382146)80:0.0593540038,((jgi_Denbi1_710874_estExt_Genewise1.C_7_t10146:0.1509568158,(jgi_Gymlu1_34964_fgenesh1_kg.3___159___Locus3600v2rpkm17.63:0.1785578617,jgi_Ompol1_954_MUStwsD_GLEAN_10005881:0.1341364288)87:0.0684558784)97:0.0808692437,jgi_Plucer1_833032_fgenesh1_kg.9___30___Locus8646v1rpkm12.30:0.3108802271)70:0.0774248603)70:0.0630803122)38:0.0584467718,(((jgi_Auramp1_549070_fgenesh1_pm.16___33:0.1113932740,jgi_Schco3_2567361_estExt_Genewise1Plus.C_2_t80286:0.0802855979)100:0.2994870447,jgi_Punst1_50823_fgenesh1_kg.3___585___isotig01010:0.2275226389)9:0.0529917983,(jgi_Fishe1_32342_e_gw1.2.203.1:0.0000029583,jgi_Fishe1_53808_e_gw1.531.20.1:0.0000029583)100:0.3478004837)7:0.0451273091)9:0.0436538088,(((jgi_Fibsp1_1050071_estExt_Genemark1.C_1690003:0.1241832307,jgi_Fibsp1_965247_gm1.22961_g:0.0098673822)100:0.3022986677,(jgi_Lopni1_605875_fgenesh1_kg.1___383___Locus2313v1rpkm69.24:0.0087310738,jgi_Ricme1_657617_fgenesh1_kg.238___15___Locus1945v1rpkm75.91:0.0266881405)100:0.3500379534)22:0.0747042618,jgi_Ptegra1_529459_estExt_Genewise1.C_11_t10329:0.3286088663)9:0.0464861182)14:0.0177988336,((((((((((jgi_Bjead1_1_120281_e_gw1.30.175.1:0.0866852812,jgi_Phlgi1_126636_estExt_Genemark1.C_340055:0.0964376727)79:0.0291184578,(jgi_Phaca1_260195_fgenesh2_kg.7___1103___isotig05375:0.0658738130,jgi_Phchr2_3052_Phchr1.fgenesh1_pg.C_scaffold_4000311:0.0526778895)84:0.0495859852)67:0.0438906981,(jgi_Phlbr1_26687_fgenesh1_kg.5___104___isotig02848:0.1211364497,jgi_Phlcen1_8590_scaffold_2709.10:0.0656472537)70:0.0236826690)100:0.1119961667,(((((jgi_Dicsq1_177706_estExt_Genemark1.C_3_t10019:0.0029817830,jgi_Dicsqu18370_1_752096_fgenesh1_kg.13___102___Locus2782v1rpkm74.80:0.0000024252)31:0.0000024062,(jgi_Dicsqu463_1_950390_fgenesh1_kg.28___128___Locus1844v1rpkm118.69:0.0000022940,jgi_Dicsqu464_1_914641_fgenesh1_kg.3___343___Locus1501v1rpkm140.02:0.0060151988)89:0.0030976692)97:0.0252880767,jgi_Gansp1_115890_fgenesh1_kg.3___244___isotig09508:0.0733490792)98:0.0425558253,(jgi_Polar1_487041_e_gw1.118.49.1:0.0182879588,jgi_Polbr1_1478456_gm1.2037_g:0.0297878053)100:0.0546600303)87:0.0133374855,(jgi_Pycci1_10042_scf185042.g82:0.0932778626,(jgi_Trapub1_306_scaffold_1027.26:0.0173717777,jgi_Trave1_69034_estExt_Genemark1.C_2_t10329:0.0040347142)100:0.0775467296)85:0.0338667676)93:0.0242131821)66:0.0298967995,(jgi_Cersu1_117696_estExt_fgenesh1_kg.C_150027:0.0980539144,jgi_Obbri1_791251_fgenesh1_kg.39___61___Locus178v2rpkm266.46:0.0951421931)100:0.1483320041)47:0.0156617084,(((jgi_Daequ1_730881_fgenesh1_kg.66___59___Locus1345v1rpkm141.58:0.0559721557,jgi_Fompi3_1032485_fgenesh1_pm.70___11:0.0638329669)99:0.0506213162,jgi_Laesu1_697365_estExt_Genewise1Plus.C_11_t10395:0.1415813347)36:0.0183215118,((jgi_Fibra1_9052_FIBRA_01875m.01:0.1039163628,jgi_Wolco1_26009_fgenesh1_kg.7___147___isotig05936:0.0987098769)100:0.1521217270,jgi_PosplRSB12_1_1043948_fgenesh1_pm.2___626:0.0704590328)45:0.0194943940)96:0.0479984531)100:0.1247906489,((jgi_Glotr1_1_110659_estExt_fgenesh1_kg.C_000040369:0.0964495184,(jgi_Helsul1_1642537_fgenesh1_pg.4___5:0.0665048518,jgi_Neole1_1143791_fgenesh1_kg.154___27___Locus1084v1rpkm182.74:0.0395094283)99:0.0597421967)100:0.0595216971,jgi_Jaaar1_165670_estExt_Genewise1.C_790053:0.1720444291)90:0.0403592180)69:0.0169497006,(jgi_Densp1_843897_fgenesh1_kg.48___96___Locus1718v1rpkm107.12:0.1841246233,(jgi_Hetan2_475859_estExt_Genewise1Plus.C_060086:0.1102283240,(jgi_Stehi1_143058_estExt_fgenesh1_pg.C_220073:0.2178025728,jgi_Stehi1_50858_e_gw1.3.2040.1:0.1991807422)99:0.1186519989)73:0.0408922040)99:0.0894710753)87:0.0254656466,(((((jgi_Hydpi2_25943_gm1.3098_g:0.1063674805,(jgi_Paxin1_166977_fgenesh1_kg.5___177___isotig08809:0.0563106276,jgi_Paxru2_833062_Paxru1.fgenesh1_kg.1037___5___Locus2072v1rpkm83.27:0.0804051365)95:0.0484807010)98:0.0549334131,((jgi_Pismi1_92318_e_gw1.10.437.1:0.0383035147,jgi_Pisti1_143390_e_gw1.28.522.1:0.1049108179)100:0.0878951512,jgi_Sclci1_429302_CE282687_16929:0.1188662283)100:0.1388701949)90:0.0640135948,((jgi_Rhives1_10085_makerNODE_57127_length_94761_cov_49252E294659augustusgene0.88mRNA1:0.0144028897,jgi_Rhivi1_692155_e_gw1.192.50.1:0.0235729004)100:0.0786804388,(jgi_Suibr2_834989_Suibr1.fgenesh1_kg.89___27___Locus2630v1rpkm95.06:0.0146968492,jgi_Suilu4_2834892_fgenesh1_pg.2___613:0.0655081452)100:0.0431965019)100:0.0844539426)71:0.0680182641,(jgi_SerlaS7_3_2_179689_estExt_fgenesh1_kg.C_60144:0.0000025022,jgi_SerlaS7_9_2_1213282_estExt_Genemark1.C_6_t20354:0.0000024632)100:0.0920729404)99:0.1051061888,(jgi_Pilcr1_830436_fgenesh1_kg.00397___2___Locus4831v1rpkm41.72:0.2141310086,jgi_Plicr1_180536_gm1.11297_g:0.1483408195)88:0.0385963851)62:0.0323906156)62:0.0265105895,(jgi_PleosPC15_2_1065319_estExt_Genewise1Plus.C_051493:0.0000022243,jgi_PleosPC9_1_77389_estExt_Genewise1Plus.C_31558:0.0181058514)100:0.2721692079)8:0.0043010185)54:0.0392894494,(jgi_Conol1_292838_CE292837_4300:0.0771205447,jgi_Conpu1_100931_estExt_Genewise1.C_4_t10124:0.0409746075)100:0.2307847294)98:0.0775285333,((((jgi_Beaba1_7601_BBA_07601m.01:0.0672572999,jgi_Cormi1_8742_CCM_08766m.01:0.1691953331)100:0.3906130238,(((jgi_Metac1_5998_MAC_05998m.01:0.0109219583,jgi_Metro1_4999_MAA_09151T0:0.0125750513)64:0.0156814631,jgi_Pocchl1_10619_VFPPC_13928T0:0.0723424656)75:0.0248264983,jgi_Ustvir1_2402_UVI_02040630:0.3991983494)100:0.3430125057)82:0.1363143277,((((jgi_Trias1_435821_CE229725_8880:0.0194790907,jgi_Triasp1_368785_e_gw1.91.35.1:0.0142085912)68:0.0075603642,(jgi_Triat2_141763_Triat1.estExt_Genewise1.C_80687:0.0223808237,jgi_Trigam1_3162_TGAM01_00525T0:0.0190207468)60:0.0046921355)100:0.1032779030,((jgi_Triha1_445644_CE275795_8284:0.0000029583,jgi_Trihar1_708635_e_gw1.385.10.1:0.0000020838)100:0.0403017331,jgi_TriviGv29_8_2_194527_fgenesh1_pm.87___180:0.1307997694)73:0.0266247175)76:0.0267835869,((jgi_Trici4_1198554_MIX25221_563_59:0.0456677505,(jgi_Trire2_56690_e_gw1.3.707.1:0.0000029603,jgi_TrireRUTC30_1_33481_fgenesh1_pg.3___359:0.0000021082)98:0.0164309446)63:0.0252984407,jgi_Trilo3_1422466_gm1.4848_g:0.0239776644)92:0.0413227779)100:0.3020028038)100:0.2168877416,((jgi_Fomme1_73233_e_gw1.1.3415.1:0.2911969865,jgi_Fomme1_87147_e_gw1.7.849.1:0.1581583668)99:0.1127570650,((jgi_Ricmel1_790841_fgenesh1_kg.32___112___Locus2006v1rpkm81.30:0.0123509253,((jgi_Ricmel1_808035_fgenesh1_pg.86___3:0.0057754155,jgi_Ricmel1_845366_gm1.11991_g:0.0306941249)100:0.2506442922,jgi_Ricmel1_855077_MIX7718_1_8:0.1799514596)100:0.1353382586)100:0.3552621256,jgi_Schpa1_863703_estExt_Genewise1Plus.C_00002_t10063:0.3131445520)59:0.0329077879)78:0.0578344553)100:0.1259353470)99:0.2133438991,(jgi_Sphst1_231587_estExt_Genewise1Plus.C_930056:0.0091554743,jgi_Sphst1_785519_estExt_Genemark1.C_3330005:0.0113930803)100:0.3892875740)39:0.0549550950,(jgi_Sisni1_485644_gm1.5320_g:0.0150719674,jgi_Sissu1_977688_e_gw1.3.421.1:0.1237063239)100:0.3559871365)65:0.0908532069)77:0.1067779200,jgi_Botbo1_39515_fgenesh1_kg.116___2___Locus1599v2rpkm101.69:0.3383861778)40:0.0551184317,((jgi_Pirin1_77746_mRNA_PIIN_06940:0.1935744165,jgi_Sebve1_329470_fgenesh1_kg.17___60___Locus4344v1rpkm36.59:0.2405092825)97:0.3548675192,jgi_Tulca1_245640_fgenesh1_kg.213___8___Locus1062v1rpkm298.92:0.4766415938)54:0.0898823589)80:0.1114322444,jgi_Rhiso1_2008_g2008.t1:0.2637982565)97:5.7127908620)100:3.0847081550)99:1.7485267280)58:0.3617679417)63:0.5942944702,jgi_Aspzo1_75904_e_gw1.24.95.1:1.6876325947)99:0.7530622048,(((jgi_Schcy1_3809_SPOG_00915T0:0.2138764246,jgi_Schoc1_3643_SOCG_01103T0:0.2184772121)100:0.3989570945,jgi_Schpo1_4166_uap1:0.7194385040)100:0.5119921088,jgi_Schja1_4220_SJAG_01443T0:1.2131954796)100:0.5489578550)92:0.2941129717,jgi_Hanva1_1_48847_fgenesh1_pg.13___76:1.2259091348)14:0.3340927011,((jgi_Ashgo1_1_3029_AGOS_AFL192C:0.6452907977,jgi_Klula1_2854_KLLA0E01673g:0.4670696920)28:0.1520487426,((jgi_Kazaf1_1386_KAFR_0K02470:0.5075511168,((jgi_Nakdel1_2130_BN124_NADE0s27e01353g.tr:0.4854640833,((jgi_Sacce1_911_YDL103C:0.0038699993,jgi_SacceM3707_1_30356_fgenesh1_kg.1___218___NP_010180.1:0.0000028709)74:0.0053810626,((((jgi_SacceM3836_1_110851_fgenesh1_kg.4___518___NP_010180.1:0.0000000000,jgi_SacceM3838_1_31377_fgenesh1_kg.1___895___NP_010180.1:0.0000000000):0.0000000000,jgi_SacceM3839_1_109099_fgenesh1_kg.1___890___NP_010180.1:0.0000000000):0.0000029583,jgi_SacceM3837_1_30551_fgenesh1_kg.1___216___NP_010180.1:0.0000029583)74:0.0016796517,Characterised_DAA11757.1:0.0164962062)71:0.0075295368)100:0.3834039244)41:0.0865047835,(jgi_Torde1_4304_TDEL_0G02780:0.3902598521,jgi_Zygro1_310_ZYRO0A07458g:0.4708645729)47:0.0867352254)43:0.0876719247)73:0.1057497227,jgi_Nakbac1_1814_BN123_NABA0s25e03729g.tr:0.6040517499)90:0.0957428791)25:0.2166142421)7:0.1432429396,(((((jgi_Ascru1_38167_e_gw1.14.174.1:0.7185055108,jgi_Picpa1_38842_PAS_chr3_0676.t01:0.4134818674)90:0.2057990954,(((jgi_Canar1_198135_e_gw1.5.477.1:0.4546660220,jgi_Hanpo2_6888_gm1.1146_g:0.5121887647)91:0.1450701978,(jgi_Dekbr2_5410_gm1.1819_g:0.5595901902,jgi_Picme2_17548_fgenesh1_kg.5___178___Locus533v1rpkm314.46:0.6942105342)91:0.1506347974)100:0.1819716548,jgi_Kurca1_1203_KUCA_T00001210001T0:0.6351872926)62:0.0779332684)41:0.0573952350,jgi_Pacta1_2_73669_fgenesh1_pm.1___454:0.7340716622)81:0.0933085730,(jgi_Babin1_160885_fgenesh1_kg.4___141___Locus679v1rpkm289.56:0.6922985231,(jgi_Cybja1_168437_fgenesh1_kg.10___31___Locus3683v1rpkm42.37:0.2198873330,jgi_Wican1_83681_fgenesh1_pm.3___34:0.3238357055)100:0.2402390297)89:0.1839267896)36:0.0829330853,(((((jgi_Canalb1_56373_CAALFM_C502530WAT0:0.0000024727,Characterised_AOW29678.1:0.0229523162)100:0.2595525644,jgi_Lodelo1_4470_LELG_04151T0:0.3223536380)92:0.0913422820,(jgi_Canta1_7022_gm1.3582_g:0.4724705740,(jgi_Picst3_61206_e_gww1.5.1.535.1:0.2525144887,jgi_Spapa3_62941_fgenesh1_kg.6___446___isotig01958:0.2636138056)44:0.0442137147)72:0.0834212333)87:0.1097410385,((jgi_Cante1_117003_fgenesh2_kg.00022___1048___isotig01984:0.4442702309,(jgi_Debha1_6236_DEHA2G24354g:0.2946942897,jgi_Meygui1_1074_PGUG_01074T0:0.4962749152)63:0.0519658391)51:0.0593170373,jgi_Hypbu1_109028_e_gw1.4.625.1:0.3917578098)70:0.0568339215)80:0.0967374314,(jgi_Clalu1_2_1896_CLUG_01896:0.4804507827,((jgi_Metbi1_29786_fgenesh1_kg.1___540___Locus1012v1rpkm173.13:0.1974439096,(jgi_Metfru2_4070_MFRU_05016R0:0.0084230660,jgi_Metfru2_5919_MFRU_02116R0:0.0000025201)100:0.2232118193)100:0.2620354563,jgi_Metbi_SCcomb_22227_fgenesh1_pg.12___34:0.4811341606)67:0.1295936638)98:0.1619467518)99:0.1534704493)74:0.1277230517)88:0.4029751871,jgi_Canca1_31478_fgenesh1_kg.2___510___Locus3530v2rpkm0.36:0.8109004806)61:0.1569272049,((jgi_Arxad1_4011_rna_ARAD1D02288g:0.7231330715,jgi_Nadfu1_82975_estExt_fgenesh1_kg.C_40435:0.4796679800)77:0.1207970724,(jgi_Yarli1_68267_YALI0E03146g:0.0000029583,jgi_Yarlip1_125672_fgenesh1_kg.5___225___TRINITY_DN8080_c0_g1_i1:0.0000029583)100:0.5875297862)59:0.1165232458)54:0.1578286088)100:0.3828640677)84:0.1030250048,jgi_Ganpr1_94379_e_gw1.5.245.1:0.8237793187)31:0.0716439552,(jgi_Catan2_33327_Catan1.fgenesh1_kg.1___4___Locus1852v1rpkm123.55:0.7826429714,(jgi_Caupr1_27412_gm1.4374_g:0.0000020396,jgi_Caupr_SCcomb_12225_fgenesh1_pg.1301___1:2.0479431882)100:0.7215755414)77:0.1896598811)79:0.1037055664,jgi_Basme2finSC_290565_estExt_Genewise1Plus.C_5280005:0.7506009163)19:0.0383691328,((jgi_Conco1_10339_gm1.8579_g:0.2172277114,jgi_Conco1_10340_gm1.8580_g:0.0421185821)100:0.8428410395,jgi_Conco1_78666_fgenesh1_kg.75___16___Locus1264v1rpkm96.45:0.4277199544)99:0.2895182324)30:0.0907395603,((((jgi_Coere1_82778_fgenesh1_kg.33___6___isotig01209:0.3253578250,jgi_Linpe1_138991_CE138990_55267:0.2722118131)100:0.3679997072,(((jgi_SmiculW2_1_588_AYI69_g3611T0:0.0449482232,jgi_SmicuMNP_2_597_AYI70_g681T0:0.0168364731)100:0.1797106433,jgi_Smimuc2_8070_AYI68_g2478T0:0.3513936902)100:0.6253550920,(jgi_Zancul2_2949_AX774_g7707T0:0.0076932870,jgi_Zancul2_7399_AX774_g5067T0:0.0000026646)100:0.4462802224)100:0.5800925689)99:0.2421093431,(jgi_Lobtra1_358904_fgenesh1_kg.35___176___Locus10178v2rpkm0.00_PRE:0.3675519615,jgi_Morel2_147845_Morel1.estExt_fgenesh1_pm.C_70022:0.6184541035)100:0.8984808568)28:0.0842557051,(jgi_Hompol1_1123_HPOL_001599RA:1.2213126666,((((jgi_Rhihy1_724519_fgenesh1_kg.85___12___Locus2319v1rpkm99.54:0.4696005767,jgi_Rhihy1_857905_estExt_Genemark1.C_920017:0.2200237949)86:0.0662668492,jgi_Rhihy1_724906_fgenesh1_kg.92___11___Locus2411v1rpkm95.38:0.1913670055)95:0.1202223343,jgi_Rhihy1_756825_estExt_fgenesh1_pm.C_10023:0.2803714970)100:0.4657397611,jgi_Spipu1_6980_SPPG_03405T0:0.4512951785)82:0.0987653231)94:0.1417400552)23:0.0351288082)80:0.0808716742,((((((((jgi_Gloin1_335273_fgenesh1_kg.1868___9___ACTTGA_L001_R1_paired_contig_7441:0.0000000000,jgi_RhiirA5_347305_fgenesh1_kg.36___28___ACTTGA_L001_R1_paired_contig_7441:0.0000000000):0.0000000000,jgi_RhiirC2_733163_fgenesh1_kg.160___34___TR8581_c0_g2_i1:0.0000000000):0.0000029583,jgi_RhiirB3_399095_fgenesh1_kg.32___44___ACTTGA_L001_R1_paired_contig_7441:0.0035033735)7:0.0000021988,jgi_RhiirA1_1_420777_fgenesh1_kg.568___29___ACTTGA_L001_R1_paired_contig_7441:0.0000023119)94:0.0107183049,jgi_Rhiir2_1_1495529_fgenesh1_kg.4___403___ACTTGA_L001_R1_paired_contig_7441:0.0000029778)70:0.0062106548,jgi_RhiirA4_398040_fgenesh1_kg.223___30___ACTTGA_L001_R1_paired_contig_7441:0.0008339310)100:0.3263522425,((jgi_Lobtra1_346529_fgenesh1_kg.4___68___Locus1315v1rpkm131.16:0.1410282441,jgi_Morel2_135700_Morel1.fgenesh1_kg.17___71___Locus2769v1rpkm77.51:0.2447317959)86:0.0642177183,(jgi_Lobtra1_346686_fgenesh1_kg.4___225___Locus318v1rpkm604.24:0.0757876785,jgi_Morel2_142617_Morel1.fgenesh1_kg.105___2___Locus1515v1rpkm150.77:0.1858695803)95:0.0638346713)100:0.4825128629)72:0.0741912984,((((jgi_Neosp1_448607_estExt_Genewise1Plus.C_60128:0.0333256725,(jgi_Orpsp1_1_1179742_evm.model.c7180000070604.1:0.0227958669,(jgi_PirE2_1_42058_e_gw1.99.18.1:0.0451752219,jgi_Pirfi3_348929_estExt_Genewise1Plus.C_12_t20221:0.0448664672)100:0.0733975052)95:0.0321465743)69:0.0218169006,jgi_Neosp1_704267_fgenesh2_kg.131___19___Locus1097v1rpkm110.17:0.0000021537)100:0.4938839948,(jgi_Pipcy3_1_7652_e_gw1.36.2.1:0.7468529756,(jgi_Rozal1_1_1941_O9G_003634:0.0342661651,jgi_Rozal_SC1_29631_fgenesh1_kg.595___1___1941_A:0.0000021138)100:0.6722490276)71:0.1815456665)44:0.0668592123,jgi_Synps1_33154_fgenesh1_pm.NODE_955___1:0.7149457256)69:0.0958117891)36:0.0573962605)46:0.0761222226,((jgi_Basme2finSC_313038_fgenesh1_kg.91___6___Locus337v1rpkm626.63:0.0055807652,jgi_Basme2finSC_321833_fgenesh1_kg.1110___1___Locus337v1rpkm626.63:0.0104911876)100:0.1485240739,jgi_Basme2finSC_320456_fgenesh1_kg.672___5___Locus1781v1rpkm104.16:0.1474945190)100:0.3257927018)100:0.2321353365,jgi_Mucci2_182291_estExt_Genemark1.C_010663:0.7325505783)100:0.1794412437)100:0.3279386565);
