# Supplementary material for: Phylogenomic Analyses of Nucleotide-Sugar Biosynthetic and Interconverting Enzymes Illuminate Cell Wall Composition in Fungi
Source: mBio. 2021 Apr 13;12(2):e03540-20. doi: 10.1128/mBio.03540-20 (PMC8092308; doi:10.1128/mBio.03540-20)
Supplement: DATA SET S2 [file mBio.03540-20-sd002.txt]

(jgi_Absrep1_385348_estExt_Genewise1Plus.C_560060_1-323:0.0000029352,jgi_Absrep1_421080_fgenesh1_kg.20___423___TRINITY_DN13736_c0_g1_i1_1-260:0.0613846451,(((((((((((((((((((((((((((((jgi_Agabi_varbisH97_2_194856_estExt_fgenesh2_kg.C_100134_1-329:0.0000029881,jgi_Agabi_varbur_1_114672_estExt_fgenesh1_kg.C_80129_1-329:0.0074433757)100:0.1567511906,jgi_Leugo1_1_51636_g2856.t1_1-306:0.2109684402)88:0.0901276556,jgi_Crula1_617688_e_gw1.98.53.1_1-329:0.3117800448)69:0.0607500622,jgi_Copmic2_1763773_estExt_fgenesh1_pm.C_140041_1-325:0.2428465020)65:0.0460080208,(jgi_Lacam2_682908_Lacam1.fgenesh1_kg.215___4___Locus2011v1rpkm71.21_1-329:0.0397945154,jgi_Lacbi2_665305_estExt_fgenesh1_pm.C_LG_1_t10237_1-329:0.0291687293)100:0.1486423454)61:0.0364120985,((jgi_Galma1_246313_fgenesh1_kg.11___367___Locus1395v1rpkm94.03_1-327:0.1110629637,jgi_Psicub1_1_80373_gm1.9234_g_1-330:0.0911469577)82:0.0413213573,(jgi_Hebcy2_445413_fgenesh1_kg.13___165___Locus3146v1rpkm21.36_1-327:0.0860397831,jgi_Hypsu1_39344_fgenesh1_kg.23___56___Locus1623v1rpkm77.10_1-327:0.1687835042)78:0.0433175788)51:0.0556848876)78:0.0463930299,(jgi_Copci1_8789_CC1G_10316T0_1-335:0.0000020742,jgi_Copci_AmutBmut1_484001_estExt_fgenesh1_pg.C_20022_1-207:0.8904113579)100:0.2883688408)41:0.0492995176,((((((jgi_Auramp1_484601_fgenesh1_kg.3___1916___TRINITY_DN5219_c0_g1_i1_1-331:0.1256870494,jgi_Schco3_2628322_fgenesh1_kg.7___736___Locus1140v1rpkm137.30_1-330:0.0524689029)100:0.1292803460,((jgi_Calco1_456620_estExt_Genewise1.C_1000007_1-335:0.2294407246,jgi_Dacsp1_67324_estExt_Genewise1.C_10_t10323_1-335:0.2930822126)47:0.0363263810,jgi_Calvi1_534598_fgenesh1_kg.8___67___Locus2399v1rpkm57.84_1-335:0.1140483230)100:0.5049454637)70:0.0354531564,jgi_Rhiso1_13537_g13537.t1_1-254:0.3836113902)48:0.0350030503,(jgi_Fishe1_40412_e_gw1.142.412.1_1-327:0.2960734833,(jgi_Pirin1_72016_mRNA_PIIN_01240_1-319:0.1493247123,jgi_Sebve1_329829_fgenesh1_kg.20___96___Locus3573v1rpkm48.31_1-325:0.1907647858)98:0.1334304221)74:0.0456175674)69:0.0713539989,(jgi_Gymlu1_35688_fgenesh1_kg.4___120___Locus1183v1rpkm156.38_1-330:0.1742818625,jgi_Ompol1_4671_MUStwsD_GLEAN_10003848_1-328:0.0932852625)94:0.1134778514)36:0.0218088526,(((jgi_Plicr1_173317_gm1.4078_g_1-327:0.1942796629,jgi_Tulca1_107234_CE19989_92856_1-328:0.5232716791)62:0.0726204381,(jgi_Sphst1_165368_e_gw1.32.158.1_1-313:0.0000029881,(jgi_Sphst1_194311_e_gw1.383.31.1_1-322:0.0000029881,jgi_Sphst1_195235_e_gw1.471.2.1_1-322:0.0000029881)100:0.0000029880)100:0.4805333302)40:0.0290991410,(jgi_Plucer1_885669_estExt_fgenesh1_pm.C_40055_1-327:0.2134766796,jgi_Volvo1_116608_GDP-L-fucose_1-329:0.2937599633)78:0.0954855700)84:0.0699467104)16:0.0178109565)38:0.0461135668,((jgi_Amamu1_177977_fgenesh1_pg.17___19_1-328:0.1691928213,jgi_Amath1_75116_fgenesh1_pm.23___14_1-328:0.1768706998)93:0.1120852142,(((jgi_Fibsp1_1043700_estExt_Genemark1.C_620054_1-325:0.2368533463,((jgi_Sisni1_446327_estExt_Genewise1Plus.C_480020_1-327:0.0000026501,jgi_Sissu1_1026967_estExt_Genewise1Plus.C_1970023_1-327:0.0077729756)100:0.1913073541,jgi_Walse1_49895_fgenesh1_pm.1___294_1-323:0.8123832148)68:0.1089251482)78:0.0438671984,jgi_Punst1_96336_estExt_Genewise1Plus.C_1_t70024_1-326:0.2544614081)35:0.0656547403,(jgi_Pilcr1_830510_fgenesh1_kg.00465___1___Locus1734v1rpkm113.20_1-326:0.1608138835,(jgi_Pilcr1_94947_fgenesh1_pm.00005___2_1-325:0.2882362484,jgi_Pilcr1_99361_fgenesh1_pm.00135___1_1-290:0.2389394016)99:0.1294792572)74:0.0892786608)30:0.0000026885)22:0.0343840403)29:0.0284322946,(jgi_Copmar1_668530_fgenesh1_kg.41___65___Locus4055v1rpkm31.98_1-327:0.2839338819,((((jgi_Daequ1_769969_gm1.9307_g_1-331:0.0809481424,jgi_Fompi3_1122425_e_gw1.27.94.1_1-331:0.1012211686)100:0.1448140912,jgi_PosplRSB12_1_1173649_estExt_Genewise1.C_15_t20097_1-327:0.1513503236)79:0.0729282916,((jgi_Fibra1_1809_FIBRA_07643m.01_1-325:0.1213368901,jgi_Wolco1_140914_estExt_fgenesh1_kg.C_190093_1-325:0.0960447518)47:0.0156287705,(jgi_Laesu1_685657_estExt_Genewise1.C_500010_1-327:0.0548423889,jgi_Laesu1_815976_estExt_Genemark1.C_620053_1-327:0.0155989976)100:0.1526714045)60:0.0236885317)96:0.1146734594,jgi_Jaaar1_164231_estExt_Genewise1.C_450076_1-328:0.2064339733)87:0.0375561931)52:0.0442069363)59:0.0340367184,((((((((jgi_Armcep1_20337_mRNA_ARCE_21406_g_ARCE_21406_g_1-318:0.0000028566,(jgi_Armga1_1171419_estExt_Genemark1.C_870047_1-326:0.0000029031,(jgi_Armme1_1_6712_g3395_1-329:0.1863493091,(jgi_Armost1_963483_fgenesh1_kg.46___176___Locus1891v1rpkm100.69_1-326:0.0158968201,jgi_Armosto1_253858_mRNA_AROS_13877_AROS_13877_1-318:0.0080970763)61:0.0080277887)71:0.0163686011)63:0.0084162118)100:0.3376911995,jgi_Cylto1_494511_estExt_Genemark1.C_3340003_1-328:0.4615634956)69:0.0815164841,jgi_Ptegra1_602348_estExt_Genemark1.C_60069_1-327:0.4329821830)88:0.0963884004,(jgi_Glotr1_1_80951_estExt_Genewise1Plus.C_00014_t10431_1-328:0.1358237343,(jgi_Helsul1_1351876_CE1351875_31145_1-326:0.0764939827,jgi_Neole1_1137318_fgenesh1_kg.40___110___Locus2172v1rpkm101.26_1-326:0.0601120569)80:0.0373635421)98:0.1514322386)92:0.1032424178,(((jgi_Bjead1_1_140128_estExt_Genewise1.C_250131_1-328:0.1480395636,jgi_Phlgi1_128887_estExt_Genemark1.C_1060027_1-327:0.2605360231)88:0.0709474091,(((jgi_Cersu1_114972_estExt_fgenesh1_kg.C_70405_1-325:0.0844433531,jgi_Obbri1_790939_fgenesh1_kg.35___42___Locus895v1rpkm158.81_1-325:0.0232918208)100:0.2287711769,(jgi_Phlbr1_30613_fgenesh1_kg.30___1___isotig07527_1-330:0.0000029881,jgi_Phlbr1_31089_fgenesh1_kg.302___1___isotig07527_1-330:0.0150678972)100:0.3947406484)72:0.0507172509,jgi_Phlcen1_1175_scaffold_1231.22_1-326:0.1609254486)67:0.0484754669)75:0.0442125381,(jgi_Phaca1_254031_fgenesh2_kg.4___783___isotig12113_1-328:0.0857083822,jgi_Phchr2_2979701_fgenesh1_kg.5___433___Locus3585v1rpkm72.86_1-328:0.0818477742)98:0.0987672130)91:0.0590176780)63:0.0533184481,jgi_Hetan2_388762_estExt_Genewise1.C_100498_1-330:0.2276229395)50:0.0156521577,jgi_Denbi1_749635_estExt_Genewise1Plus.C_450016_1-327:0.2909171040)54:0.0582351031,(jgi_PleosPC15_2_1060638_estExt_Genewise1Plus.C_010862_1-329:0.0000027647,jgi_PleosPC9_1_82567_fgenesh1_kg.1___1089___jgi_PleosPC15_1_37709_estExt_Genewise1Plus.C_12157_1-309:0.0480011306)100:0.3253455497)50:0.0511009253)35:0.0453173059,((jgi_Serla_varsha1_35451_fgenesh1_pg.1219___4_1-229:0.1440102169,jgi_Serla_varsha1_36418_fgenesh1_pg.2259___4_1-155:0.0000020630)80:0.0427382872,(jgi_SerlaS7_3_2_179042_estExt_fgenesh1_kg.C_50756_1-326:0.0000029881,jgi_SerlaS7_9_2_1082587_estExt_fgenesh1_pm.C_5_t20009_1-326:0.0000029881)100:0.0838271180)100:0.1382636081)19:0.0095246819,((jgi_Botbo1_176363_gm1.7898_g_1-332:0.3528296043,(jgi_Lopni1_586005_estExt_Genewise1Plus.C_1_t30001_1-330:0.0000025139,jgi_Ricme1_660011_fgenesh1_kg.545___2___Locus1405v1rpkm104.33_1-330:0.0000029881)100:0.3423217882)74:0.1060130051,(jgi_Densp1_840986_fgenesh1_kg.27___63___Locus2173v1rpkm82.94_1-331:0.1485606959,jgi_Stehi1_96614_estExt_Genewise1Plus.C_6_t20304_1-335:0.3949385503)77:0.0903506250)61:0.0366885136)76:0.1044596988,(((((jgi_Daequ1_769970_gm1.9308_g_1-330:0.2324022036,jgi_Fompi3_1030383_fgenesh1_pm.27___15_1-328:0.2025936746)100:0.1751548605,jgi_Wolco1_128552_estExt_Genewise1.C_19_t10375_1-326:0.3422893864)91:0.0786367477,jgi_PosplRSB12_1_1067550_estExt_fgenesh1_pm.C_150073_1-326:0.2273452476)98:0.1395402690,(((((jgi_Dicsq1_105592_estExt_Genewise1Plus.C_120433_1-326:0.0076091704,(jgi_Dicsqu18370_1_672127_e_gw1.98.71.1_1-322:0.0553771330,(jgi_Dicsqu463_1_954613_fgenesh1_kg.61___46___Locus1194v1rpkm178.82_1-327:0.0083790582,jgi_Dicsqu464_1_1038285_estExt_Genemark1.C_270068_1-326:0.0000028656)90:0.0083563746)87:0.0085244292)97:0.0541807186,(((jgi_Dicsq1_155778_estExt_fgenesh1_pm.C_200056_1-327:0.0394759423,jgi_Dicsqu18370_1_762440_fgenesh1_kg.60___41___Locus18344v2rpkm0.86_1-327:0.0000021305)88:0.0135443061,jgi_Dicsqu464_1_935969_fgenesh1_kg.106___84___Locus5231v2rpkm5.13_1-329:0.1800631163)54:0.0084407825,jgi_Dicsqu463_1_1018168_gm1.4576_g_1-307:0.0107447972)100:0.2865278869)72:0.0339179451,jgi_Gansp1_120798_fgenesh1_kg.9___134___isotig11569_1-326:0.0421324175)96:0.0845096651,(jgi_Polar1_548960_estExt_Genewise1Plus.C_1980019_1-326:0.0000020700,jgi_Polbr1_1559613_estExt_Genemark1.C_700004_1-326:0.0078748814)100:0.1778441702)100:0.1890929741,(jgi_Pycci1_1657_scf184692.g4_1-325:0.0200399065,(jgi_Trapub1_4246_scaffold_1516.8_1-324:0.0079378238,jgi_Trave1_155066_estExt_Genewise1.C_12_t20361_1-324:0.0169076227)100:0.1169841447)96:0.0760972692)100:0.1920544428)56:0.0758973315,(jgi_Hydpi2_92333_e_gw1.16.448.1_1-328:0.7512842553,(((jgi_Paxin1_168467_fgenesh1_kg.11___31___isotig10182_1-326:0.0248704789,jgi_Paxru2_828782_Paxru1.fgenesh1_kg.348___9___Locus591v1rpkm263.25_1-328:0.0488197012)93:0.0633264630,((jgi_Rhives1_3308_maker-NODE_20672_length_147506_cov_49252E342957-augustus-gene-0.74-mRNA-1_1-328:0.0000029881,jgi_Rhivi1_730919_estExt_Genewise1Plus.C_120066_1-328:0.0150881853)100:0.0691296846,(jgi_Suibr2_803865_Suibr1.estExt_Genewise1Plus.C_600047_1-328:0.0224721763,jgi_Suilu4_2866326_fgenesh1_kg.20___349___Locus454v1rpkm375.84_1-328:0.0225656436)100:0.0652465421)100:0.1198280511)95:0.1122035066,((jgi_Pismi1_205357_CE80905_18585_1-327:0.1089737258,jgi_Pisti1_836442_CE663549_29067_1-327:0.0868475833)88:0.0474832124,jgi_Sclci1_777294_CE630679_23233_1-327:0.2597128574)85:0.1136828735)83:0.1498769742)100:0.3785992575)13:0.0508213816)10:0.0402801526,((jgi_Conol1_879684_fgenesh1_kg.45___101___TRINITY_DN4851_c1_g1_i3_1-328:0.0397644849,jgi_Conpu1_106529_estExt_Genewise1.C_8_t20197_1-328:0.0986624104)100:0.5948515696,((jgi_Fomme1_78932_e_gw1.3.2513.1_1-324:0.3694412346,jgi_Schpa1_914413_fgenesh1_pm.00047___19_1-328:0.5113587159)92:0.1831663404,(jgi_Ricmel1_712641_e_gw1.3.375.1_1-332:0.4895330182,jgi_Ricmel1_829502_estExt_fgenesh1_pg.C_310004_1-327:0.3029321238)83:0.0974661048)100:0.4828343359)88:0.1712227385)17:0.0749410588,(jgi_Densp1_414378_CE414377_573_1-330:0.4897604843,jgi_Punst1_141527_estExt_Genemark1.C_2_t20332_1-324:0.7177445340)59:0.1123199191)20:0.1028624617,(jgi_Kocim1_584859_e_gw1.19.84.1_1-329:0.6479701657,jgi_Treen1_544863_fgenesh1_kg.60___124___TRINITY_DN3494_c1_g1_i3_1-337:0.7650328756)99:0.3930890859)63:0.0696280976,(jgi_Aurde3_1_1147289_e_gw1.3.290.1_1-324:0.1159244860,jgi_Exigl1_711260_fgenesh1_pm.20___6_1-324:0.1630424326)99:0.1974893301)99:0.2380068407,(((jgi_Croqu1_674397_fgenesh1_pm.205___5_1-336:0.2437443645,jgi_Melli1_204248_MELLI_sc_3087.1_1-335:0.1907762280)100:0.1589446384,(((((jgi_PuccoNC29_1_14657_PCA_NC_02292-T1_1-336:0.0000000000,jgi_PuccoSD80_1_4865_PCA_SD_09262-T1_1-336:0.0000000000):0.0000029881,jgi_PuccoNC29_1_7550_PCA_NC_09805-T1_1-336:0.0000029881)100:0.0000028093,jgi_PuccoSD80_1_141_PCA_SD_00143-T1_1-336:0.0368323801)100:0.2864453219,(jgi_Pucgr2_917_PGTG_18451T0_1-336:0.1282701395,jgi_Puctr1_14836_PTTG_10141T0_1-336:0.1430824652)100:0.1352744442)56:0.0857285530,((jgi_Pucst1_490261_maker-PST130_14191-snap-gene-0.2-mRNA-1_1-193:0.0293300986,jgi_Pucstr1_16701_evm.model.scaffold_33.11_1-336:0.0189336230)71:0.0001741474,(jgi_Pucst_PST78_1_13954_PSTG_07595T0_1-336:0.0000029881,jgi_Pucstr1_15928_evm.model.scaffold_303.5_1-336:0.0068612318)97:0.0014967443)100:0.4003485844)89:0.0621097682)100:0.2138994062,((jgi_Leucr1_307310_fgenesh1_kg.48___6___Locus324v1rpkm437.59_1-330:0.2074839584,((jgi_Rhoba1_1_65802_fgenesh1_kg.21___10___isotig07672_1-328:0.1101855720,((jgi_Rhoto1_4057_RHTO_04073_1-333:0.0000029881,jgi_Rhoto_IFO0559_1_591_mRNA_1.591_1-333:0.0000029881)100:0.0216072860,((jgi_Rhoto_IFO0880_2_1085_mRNA_10.263_1-333:0.0000000000,jgi_Rhoto_IFO1236_1_47431_mRNA_24.2_1-333:0.0000000000):0.0000026496,jgi_Rhoto_IFO0880_4_9604_fgenesh1_kg.10___977___TRINITY_DN1611_c0_g3_i1_mRNA_1-333:0.0000021201)100:0.0144133793)100:0.1867205479)82:0.0513660298,jgi_Rhosp1_36597_gm1.5907_g_1-327:0.1076859984)100:0.2507737727)62:0.0458861417,jgi_Micld1_3391_MVLG_03143T0_1-329:0.1549331814)99:0.1383857285)85:0.0967491788)62:0.0627826500,jgi_Mixos1_91849_fgenesh1_pm.1___577_1-331:0.3937720321)54:0.0823436884,jgi_Rhomi1_172650_fgenesh1_kg.5___361___comp3441_c0_seq4_1-330:0.5806686317)99:0.1877408567,((((((((jgi_Aspcri1_9287_SI65_06574T0_1-330:0.1088831197,jgi_Eurhe1_416516_fgenesh1_kg.36___2___Locus2766v1rpkm53.34_1-330:0.0950933403)76:0.0667203753,jgi_Aspgl1_160758_estExt_Genewise1.C_490038_1-327:0.0684982634)100:0.2608418493,(jgi_Aspwe1_176418_gm1.10353_g_1-325:0.2094096737,jgi_Penfla1_8320_PENFLA_c005G07270T0_1-316:0.3497953986)79:0.1218981156)100:0.5234154952,jgi_DalEC12_1_74766_fgenesh1_pm.10___118_1-328:0.9606455417)99:0.7222814015,((jgi_Blyhe1_15456_e_gw1.2205.1.1_1-314:0.1699355721,jgi_Blyhe1_20481_e_gw1.868.3.1_1-310:0.2117459374)100:1.7527987610,(jgi_Catan2_23403_Catan1.fgenesh1_pg.2___103_1-304:2.2413543026,((((((((((((((((((((((((jgi_Absrep1_365479_estExt_Genewise1Plus.C_2_t20066_1-374:0.0215165788,jgi_Absrep1_484135_estExt_fgenesh1_pm.C_250017_1-374:0.0402211922)91:0.0422247533,(jgi_Absrep1_416812_fgenesh1_kg.13___565___TRINITY_DN9339_c0_g1_i6_1-374:0.1007342881,(jgi_Hesve2finisherSC_1328939_estExt_Genewise1Plus.C_460048_1-375:0.0615120949,jgi_Hesve2finisherSC_1336468_fgenesh1_kg.17___25___Locus3860v1rpkm39.79_1-372:0.1376841897)95:0.0550278516)65:0.0196090107)100:0.0720205055,(jgi_Phybl2_122081_estExt_Genewise1.C_30606_1-374:0.0751945822,jgi_Phybl2_17728_Phybl1.e_gw1.4.200.1_1-358:0.0276453940)97:0.0434830545)86:0.0207270179,jgi_Sakvas1_810_SVAS_04863-R0_1-374:0.0730629730)86:0.0250359653,jgi_Sakvas1_600_SVAS_07879-R0_1-366:0.0603732451)91:0.0285717449,(((jgi_Liccor1_1647_LCOR_01578.1_1-374:0.0479521599,jgi_Synrac1_490510_fgenesh1_kg.4___1172___Locus613v1rpkm289.30_1-373:0.0467589315)79:0.0189537435,(jgi_Liccor1_5009_LCOR_04589.1_1-372:0.0470043497,jgi_Liccor1_5010_LCOR_04589.1m.02_1-372:0.0000029881)100:0.0425876036)93:0.0520590837,jgi_Synrac1_245154_CE245153_1140_1-374:0.1330122772)69:0.0155804697)93:0.0540310286,(((jgi_Mucci2_141270_e_gw1.03.603.1_1-364:0.1033476625,jgi_Mucci2_34756_Mucci1.e_gw1.2.1678.1_1-358:0.0517049275)55:0.0371027831,(jgi_Rhior3_13056_RO3G_12052_1-375:0.0571232587,jgi_Rhior3_13831_RO3G_05643_1-375:0.0104510524)97:0.0802947622)78:0.0468439164,((((jgi_Rhich1_12793_A12786_1-375:0.0052150843,jgi_Rhimi1_1_203724_e_gw1.10.453.1_1-358:0.0000029881)40:0.0002756563,jgi_Rhimi_ATCC52814_1_116363_CE116362_18568_1-375:0.0000023486)72:0.0140841038,jgi_Rhimi_ATCC11559_1_110405_CE110404_14621_1-375:0.0080242204)69:0.0159597305,jgi_Rhior3_998_RO3G_15907_1-375:0.0921826233)65:0.0309032267)94:0.0673884902)100:0.2113286530,(jgi_Rozal1_1_3473_O9G_000428_1-369:0.0000026119,jgi_Rozal_SC1_28782_fgenesh1_kg.319___2___3473_A_1-369:0.0000021337)100:0.5117264794)95:0.0980122056,((jgi_Basme2finSC_261470_estExt_Genewise1.C_2040070_1-371:0.1454760459,jgi_Basme2finSC_363710_gm1.20221_g_1-369:0.1260291877)100:0.1458658559,((((((jgi_Gloin1_339007_fgenesh1_kg.6283___7___ACTTGA_L001_R1_paired_contig_2187_1-370:0.0000000000,jgi_RhiirA1_1_408611_fgenesh1_kg.41___16___ACTTGA_L001_R1_paired_contig_2187_1-370:0.0000000000):0.0000000000,jgi_RhiirA5_345526_fgenesh1_kg.2___78___ACTTGA_L001_R1_paired_contig_2187_1-370:0.0000000000):0.0000000000,jgi_RhiirB3_397416_fgenesh1_kg.3___76___ACTTGA_L001_R1_paired_contig_2187_1-370:0.0000000000):0.0000029881,jgi_Rhiir2_1_1616372_fgenesh1_kg.121___513___ACTTGA_L001_R1_paired_contig_2187_1-370:0.0000029881)84:0.0000021415,jgi_RhiirC2_723532_fgenesh1_kg.5___121___ACTTGA_L001_R1_paired_contig_2187_1-370:0.0057207765)78:0.0000029880,jgi_RhiirA4_391185_fgenesh1_kg.12___88___ACTTGA_L001_R1_paired_contig_2187_1-370:0.0057319867)100:0.2825352770)63:0.0697776231)55:0.0385507535,((((((((((((((((((jgi_Agabi_varbisH97_2_194857_estExt_fgenesh2_kg.C_100135_1-374:0.0061850673,jgi_Agabi_varbur_1_114673_estExt_fgenesh1_kg.C_80130_1-374:0.0171519829)100:0.1177866020,jgi_Leugo1_1_51635_g2855.t1_1-375:0.1228760623)100:0.1364776595,(((jgi_Copci1_8788_CC1G_10315T0_1-374:0.0000029881,jgi_Copci_AmutBmut1_503392_gm1.10898_g_1-374:0.0000029881)100:0.0704254428,jgi_Copmar1_668533_fgenesh1_kg.41___68___Locus3096v1rpkm45.87_1-373:0.1436972940)49:0.0296130308,jgi_Copmic2_1790400_gm1.6254_g_1-372:0.1363690985)100:0.1022943254)57:0.0294489750,(jgi_Plucer1_810486_estExt_Genewise1Plus.C_40218_1-375:0.1494659438,jgi_Volvo1_119820_GDP-mannose_1-374:0.1323300650)95:0.0557983608)41:0.0237904281,((jgi_Galma1_246314_fgenesh1_kg.11___368___Locus1512v1rpkm87.14_1-374:0.1028959071,((jgi_Hebcy2_445414_fgenesh1_kg.13___166___Locus6028v1rpkm7.78_1-375:0.0687372898,jgi_Psicub1_1_66172_fgenesh1_pg.NODE_5655___25_1-374:0.0781179270)62:0.0207237081,jgi_Hypsu1_39345_fgenesh1_kg.23___57___Locus8472v3rpkm0.17_PRE_1-374:0.1499874301)91:0.0520396121)82:0.0363486361,(jgi_Lacam2_679793_Lacam1.fgenesh1_kg.107___35___Locus1278v1rpkm101.73_1-374:0.0528772404,jgi_Lacbi2_183999_Lacbi1.estExt_GeneWisePlus_human.C_70111_1-351:0.1002746373)100:0.1083026393)52:0.0175655423)45:0.0215107380,((((jgi_Armcep1_20336_mRNA_ARCE_21405_g_ARCE_21405_g_1-374:0.0057532019,(jgi_Armost1_963481_fgenesh1_kg.46___174___Locus1329v1rpkm143.04_1-374:0.0000029881,jgi_Armosto1_253859_mRNA_AROS_13878_AROS_13878_1-374:0.0000029881)98:0.0057395564)92:0.0000024719,jgi_Armme1_1_6713_g3396_1-374:0.0406680885)67:0.0116305031,jgi_Armga1_1020311_fgenesh1_kg.87___30___Locus710v1rpkm227.79_1-374:0.0114364813)100:0.0682042480,jgi_Crula1_693033_fgenesh1_kg.98___35___Locus1144v1rpkm91.02_1-374:0.1603539162)75:0.0221332296)45:0.0132937718,(jgi_Cylto1_421877_fgenesh1_kg.79___9___Locus896v1rpkm187.20_1-374:0.2234226973,((jgi_PleosPC15_2_1073309_fgenesh1_pm.01___258_1-376:0.0000029881,jgi_PleosPC9_1_82568_fgenesh1_kg.1___1090___jgi_PleosPC15_1_21128_e_gw1.1.617.1_1-376:0.0000029881)100:0.1440527132,jgi_Ptegra1_503326_e_gw1.6.668.1_1-371:0.2324575953)74:0.0360427449)37:0.0337944403)51:0.0535213795,((((jgi_Fibsp1_798431_estExt_Genewise1.C_1610059_1-375:0.0000027824,jgi_Fibsp1_936645_estExt_fgenesh1_pg.C_1610035_1-375:0.2520985531)100:0.1010409616,jgi_Plicr1_106001_e_gw1.4.808.1_1-376:0.1763962425)89:0.0659447010,jgi_Pilcr1_810430_fgenesh1_kg.00001___652___Locus818v1rpkm222.13_1-373:0.1454487106)95:0.0543494679,((jgi_Fomme1_109175_estExt_Genewise1Plus.C_7_t20228_1-373:0.1780298872,jgi_Schpa1_824624_e_gw1.00047.104.1_1-374:0.2452348049)92:0.0761293296,jgi_Ricmel1_797156_fgenesh1_kg.179___2___Locus720v1rpkm217.39_1-373:0.1091563214)64:0.0324990805)79:0.0323121993)14:0.0145117528,((((((jgi_Bjead1_1_43286_fgenesh1_kg.25___91___Locus7691v1_medCvg1153.4s_1-379:0.1151187148,(jgi_Phlbr1_31141_fgenesh1_kg.400___1___isotig02836_1-300:0.0751780292,jgi_Phlcen1_1173_scaffold_1231.20_1-380:0.0865143880)94:0.0539147114)44:0.0211864005,jgi_Phlgi1_36442_estExt_fgenesh1_pg.C_1060022_1-379:0.1219495063)59:0.0232027096,(jgi_Phaca1_253996_fgenesh2_kg.4___748___isotig13928_1-380:0.0512553957,jgi_Phchr2_2979729_fgenesh1_kg.5___461___Locus2036v1rpkm140.58_1-380:0.0155902052)89:0.0318487826)58:0.0163507145,(((((jgi_Cersu1_114974_estExt_fgenesh1_kg.C_70407_1-379:0.0366814590,jgi_Obbri1_886019_estExt_Genemark1.C_350033_1-379:0.0953583218)91:0.0452395066,(jgi_Laesu1_664498_e_gw1.65.127.1_1-378:0.0167703445,jgi_Laesu1_686881_estExt_Genewise1.C_620121_1-378:0.0055285630)100:0.0573074153)69:0.0187117797,jgi_Wolco1_140910_estExt_fgenesh1_kg.C_190089_1-379:0.0812292739)74:0.0316277077,jgi_Fibra1_8604_FIBRA_06739m.01_1-379:0.0817602844)59:0.0204242062,((jgi_Daequ1_679126_e_gw1.109.39.1_1-379:0.0508049520,jgi_Fompi3_1122381_e_gw1.27.41.1_1-381:0.0917773649)91:0.0370114224,jgi_PosplRSB12_1_1153699_e_gw1.15.174.1_1-379:0.0437862112)92:0.0181996200)73:0.0207332965)70:0.0531787097,((jgi_Glotr1_1_109975_estExt_fgenesh1_kg.C_000030113_1-377:0.0611223773,((jgi_Helsul1_1653183_fgenesh1_kg.3___212___Locus1019v2rpkm50.37_1-377:0.0529933193,jgi_Neole1_1147224_fgenesh1_pg.16___113_1-376:0.0640021663)91:0.0247612835,jgi_Punst1_41670_fgenesh1_pg.1___866_1-377:0.2632445570)52:0.0214581593)82:0.0704778080,jgi_Jaaar1_31889_fgenesh1_kg.5___383___Locus845v2rpkm1.52_PRE_1-375:0.0854473270)64:0.0423917258)57:0.0194615401,((((jgi_Dicsq1_136370_fgenesh1_kg.12___154___isotig09033_1-374:0.0115557515,((jgi_Dicsqu18370_1_729835_estExt_Genewise1Plus.C_980032_1-374:0.0000000000,jgi_Dicsqu464_1_1038286_estExt_Genemark1.C_270069_1-374:0.0000000000):0.0000029881,jgi_Dicsqu463_1_916421_estExt_Genewise1Plus.C_610054_1-374:0.0000029881)99:0.0000024235)100:0.0728728044,jgi_Gansp1_120799_fgenesh1_kg.9___135___isotig04528_1-374:0.0769375221)91:0.0679779605,(jgi_Polar1_548963_estExt_Genewise1Plus.C_1980022_1-375:0.0000029881,jgi_Polbr1_1408938_fgenesh1_kg.70___3___Locus1851v1rpkm88.30_1-375:0.0000029881)100:0.1936762470)100:0.2251429398,(jgi_Pycci1_1658_scf184692.g5_1-378:0.0701324149,(jgi_Trapub1_4243_scaffold_1516.5_1-378:0.0160360772,jgi_Trave1_23861_fgenesh1_pg.12___263_1-378:0.0118925584)100:0.0737954406)86:0.0525012652)94:0.0847340819)85:0.0496286333)10:0.0157907676,((((jgi_Amamu1_1032044_MIX13123_15699_55_1-374:0.1455338735,jgi_Amath1_75115_fgenesh1_pm.23___13_1-374:0.1067621821)99:0.0854035752,((jgi_Auramp1_484585_fgenesh1_kg.3___1900___TRINITY_DN11713_c0_g2_i1_1-372:0.0884705890,jgi_Schco3_2628332_fgenesh1_kg.7___746___Locus1392v1rpkm141.41_1-372:0.0733715260)100:0.1129515481,jgi_Denbi1_360080_CE360079_10857_1-328:0.2386676873)57:0.0127988029)78:0.0313198686,(jgi_Serla_varsha1_44380_fgenesh1_pm.1219___3_1-376:0.0090003120,(jgi_SerlaS7_3_2_167198_estExt_fgenesh1_pm.C_50387_1-376:0.0000029881,jgi_SerlaS7_9_2_1184943_estExt_Genewise1Plus.C_5_t30254_1-376:0.0000029881)100:0.0197929592)100:0.1437321630)30:0.0175819505,((((jgi_Conol1_879756_fgenesh1_kg.45___173___TRINITY_DN4773_c1_g1_i3_1-372:0.0309921576,jgi_Conpu1_155251_gm1.7242_g_1-372:0.0638207386)100:0.3552266876,(jgi_Gymlu1_58133_fgenesh1_pg.19___3_1-389:0.2365086577,jgi_Ompol1_7272_MUStwsD_GLEAN_10002322_1-380:0.2213886018)99:0.1346196933)78:0.0829220039,((jgi_Densp1_840988_fgenesh1_kg.27___65___Locus2047v1rpkm89.09_1-375:0.1038804033,jgi_Hetan2_388763_estExt_Genewise1.C_100499_1-376:0.1357332236)78:0.0514927780,((jgi_Lopni1_707809_estExt_Genemark1.C_1_t20229_1-375:0.0000021772,jgi_Ricme1_646905_fgenesh1_kg.12___7___Locus1043v1rpkm139.02_1-375:0.0000029881)100:0.2768334860,jgi_Stehi1_121109_fgenesh1_kg.6___339___isotig00139_1-376:0.1864969270)69:0.0548833282)99:0.0897193936)76:0.0274932081,(((jgi_Hydpi2_175986_fgenesh1_pm.16___109_1-372:0.1115502890,(jgi_Paxin1_168468_fgenesh1_kg.11___32___isotig07020_1-372:0.0371490818,jgi_Paxru2_828783_Paxru1.fgenesh1_kg.348___10___Locus827v1rpkm197.31_1-372:0.0099789042)100:0.1115330893)99:0.0901513197,((jgi_Rhives1_8164_genemark-NODE_46978_length_6245_cov_46252E717533-abinit-gene-0.2-mRNA-1_1-373:0.0194098389,jgi_Rhivi1_768500_fgenesh1_kg.88___4___Locus884v1rpkm210.22_1-373:0.0096798001)100:0.0391064552,((jgi_Suibr2_732348_Suibr1.e_gw1.60.139.1_1-372:0.0058633184,jgi_Suilu4_2922129_gm1.10495_g_1-372:0.0000027932)100:0.0670363665,(jgi_Suibr2_798593_Suibr1.estExt_Genewise1Plus.C_300105_1-374:0.0057966685,jgi_Suilu4_2862821_fgenesh1_kg.15___239___Locus799v1rpkm216.51_1-374:0.0056227569)100:0.0351006909)98:0.0440965668)100:0.0815142289)49:0.0138433700,((jgi_Pismi1_632887_MIX5786_8165_31_1-372:0.0269623327,jgi_Pisti1_127572_e_gw1.7.1363.1_1-372:0.0593302454)85:0.0634767187,jgi_Sclci1_1214635_fgenesh1_kg.36___44___Locus1652v1rpkm83.42_1-374:0.0961669431)82:0.0468376805)97:0.1295677049)73:0.0273365607)43:0.0186266989)15:0.0278624279,jgi_Fishe1_40395_e_gw1.142.426.1_1-374:0.2413954408)96:0.0620236040,((jgi_Pirin1_72015_mRNA_PIIN_01239_1-372:0.2307525726,jgi_Sebve1_9116_fgenesh1_pg.20___82_1-372:0.0993894572)100:0.1414692363,(jgi_Sisni1_460242_fgenesh1_kg.48___8___Locus378v1rpkm422.61_1-374:0.0000021329,jgi_Sissu1_1053347_fgenesh1_kg.197___25___Locus378v1rpkm422.61_1-374:0.0000022473)100:0.1995237013)66:0.0439868014)83:0.0422645402,((jgi_Botbo1_34391_fgenesh1_kg.35___21___Locus9753v2rpkm3.82_1-375:0.1645199392,jgi_Rhiso1_14874_g14874.t1_1-371:0.2176469260)39:0.0091325530,((jgi_Calco1_499775_fgenesh1_kg.100___2___Locus6936v2rpkm5.55_1-377:0.0281702517,jgi_Calvi1_561477_gm1.2264_g_1-377:0.0226197134)90:0.0381330219,jgi_Dacsp1_22564_fgenesh1_kg.10___120___isotig03886_1-377:0.0888279745)100:0.3162640540)43:0.0231846033)29:0.0212226774,((jgi_Aurde3_1_1229878_estExt_Genewise1Plus.C_3_t20149_1-374:0.0833373384,jgi_Exigl1_667367_estExt_Genewise1Plus.C_200034_1-372:0.1260046242)100:0.1754309432,(jgi_Sphst1_37422_fgenesh1_kg.238___27___Locus1732v1rpkm121.16_1-376:0.2466810739,jgi_Tulca1_244047_fgenesh1_kg.99___1___Locus619v1rpkm587.91_1-377:0.2554572933)57:0.0497739025)43:0.0576624811)98:0.1240258301,(jgi_Treen1_598545_estExt_fgenesh1_pg.C_220051_1-388:0.2390358106,jgi_Treme1_35861_e_gw1.19.237.1_1-337:0.3922347199)100:0.3246244210)88:0.1222067658,((((jgi_Croqu1_131965_fgenesh1_pg.31___5_1-382:0.1528100464,((((jgi_PuccoNC29_1_18530_PCA_NC_18839-T1_1-385:0.0000000000,jgi_PuccoSD80_1_21123_PCA_SD_20676-T1_1-385:0.0000000000):0.0000029881,jgi_PuccoNC29_1_22789_PCA_NC_21254-T1_1-385:0.0000029881)100:0.0422865275,(jgi_Pucgr2_13601_PGTG_03607T0_1-385:0.0259567884,jgi_Puctr1_10857_PTTG_00868T0_1-383:0.0346121634)84:0.0272946014)98:0.0508448935,((jgi_Pucst1_502062_maker-PST130_8492-snap-gene-0.13-mRNA-1_1-381:0.0152065203,(jgi_Pucst_PST78_1_10821_PSTG_05710T0_1-385:0.0000029881,jgi_Pucstr1_5966_evm.model.scaffold_148.24_1-383:0.0000029906)81:0.0000022847)75:0.0052853635,jgi_Pucstr1_25275_evm.model.scaffold_66.102_1-385:0.0046306340)97:0.0524300995)98:0.1281432545)100:0.1833430707,((((jgi_Leucr1_317464_fgenesh1_pm.8___38_1-368:0.0261649788,jgi_Leucr1_331653_gm1.4141_g_1-381:0.0378936832)72:0.0484147038,(jgi_Micld1_2573_MVLG_02521T0_1-383:0.0246210176,jgi_Micld1_763_MVLG_06341T0_1-384:0.1672280746)100:0.1523093057)97:0.0941562678,(jgi_Rhoba1_1_42827_gm1.2392_g_1-340:0.0781936788,((jgi_Rhosp1_32832_gm1.2142_g_1-383:0.1663610982,jgi_Rhosp1_34295_gm1.3605_g_1-380:0.0402728742)89:0.0446277652,(((jgi_Rhoto1_540_RHTO_00540_1-386:0.0000021825,jgi_Rhoto_IFO0559_1_3318_mRNA_19.75_1-386:0.0000021832)100:0.0051872571,((jgi_Rhoto_IFO0880_2_2849_mRNA_17.74_1-386:0.0000000000,jgi_Rhoto_IFO1236_1_49939_mRNA_51.23_1-386:0.0000000000):0.0000029881,jgi_Rhoto_IFO0880_4_11623_estExt_fgenesh1_pm.C_170037_mRNA_1-386:0.0000029881)76:0.0000021448)100:0.0737854876,((jgi_Rhoto1_7592_RHTO_07620_1-381:0.0000023031,(jgi_Rhoto_IFO0559_1_2084_mRNA_14.58_1-373:0.0000021543,(jgi_Rhoto_IFO0880_2_2305_mRNA_14.212_1-373:0.0000023426,jgi_Rhoto_IFO1236_1_45232_mRNA_117.7_1-372:0.0000024024)82:0.0101851355)66:0.0050880202)85:0.0036968992,jgi_Rhoto_IFO0880_4_10989_e_gw1.14.136.1_mRNA_1-384:0.0275122811)100:0.1686517728)66:0.0511002571)71:0.0311361763)98:0.0706198117)80:0.0872361520,jgi_Mixos1_95214_fgenesh1_pm.6___400_1-386:0.4293838980)63:0.0671506739)65:0.0446395584,jgi_Rhomi1_182637_fgenesh1_pm.1___315_1-362:0.3338222273)92:0.0736785883,(jgi_Walic1_3159_J056_002952m.01_1-371:0.2475678656,jgi_Walse1_64474_gm1.2813_g_1-371:0.1289359083)100:0.3811719979)65:0.0457887136)86:0.1213182299,jgi_Conco1_58189_estExt_Genewise1Plus.C_810004_1-365:0.3097311893)54:0.0615765320,((jgi_Lobtra1_234127_CE234126_3424_1-349:0.1227185914,jgi_Lobtra1_360810_fgenesh1_kg.45___48___Locus295v1rpkm642.52_1-365:0.0247046847)72:0.0237075384,((jgi_Morel2_132777_Morel1.fgenesh1_kg.4___171___Locus323v1rpkm656.30_1-365:0.0117637241,jgi_Morel2_25164_Morel1.gm1.13102_g_1-365:0.0423066105)81:0.0259637233,(Characterised_ADC54120.1_Mortierella_alpina:0.0523852589,Characterised_ANT95329.1_Mortierella_alpina:0.0137054735)65:0.0182650892)67:0.0372520703)100:0.4119123661)45:0.0508947915)72:0.0721192862,(((jgi_Blyhe1_11219_gw1.5285.1.1_1-309:0.2706972932,jgi_Spipu1_3562_SPPG_08157T0_1-370:0.4156356713)51:0.0575173687,jgi_Rhihy1_717836_fgenesh1_kg.26___122___Locus5309v1rpkm42.92_1-376:0.3622854353)77:0.1157404742,jgi_Ganpr1_156098_estExt_fgenesh1_pm.C_400108_1-372:0.3485346177)45:0.0325281352)80:0.1497731092,((jgi_Anasp1_224839_estExt_Genewise1.C_3380007_1-355:0.0909519130,(jgi_Neosp1_453907_estExt_Genewise1Plus.C_570059_1-355:0.0746791018,(jgi_Orpsp1_1_1178975_evm.model.c7180000067448.1_1-272:0.0000029881,jgi_Orpsp1_1_1185980_evm.model.c7180000096305.1_1-272:0.0091626167)100:0.2420232418)85:0.0454774660)81:0.0476743846,jgi_Pirfi3_583657_fgenesh2_kg.22___107___Locus2738v1rpkm10.12_1-355:0.0692145651)100:0.3129119623)93:0.2629537573,Characterised_AAC77842.1_Escherichia_coli:0.9053394771)89:0.2008238022,(jgi_Blyhe1_18070_e_gw1.999.4.1_1-347:0.0994090608,jgi_Blyhe1_35954_fgenesh1_pm.NODE_446___1_1-312:0.3516765597)100:1.3323596550)90:0.2081142836,(((((((jgi_Aspcri1_9288_SI65_06575T0_1-264:0.0228963063,jgi_Eurhe1_416515_fgenesh1_kg.36___1___Locus2766v2rpkm4.36_PRE_1-352:0.0952429228)62:0.0482826840,jgi_Aspgl1_138852_e_gw1.49.3.1_1-353:0.1111918167)100:0.2287472891,jgi_Penfla1_8319_PENFLA_c005G01641T0_1-377:0.2628635217)84:0.1124353246,jgi_Aspwe1_45279_fgenesh1_kg.8___554___Locus16886v2rpkm0.00_PRE_1-353:0.2450097907)100:0.5033501295,jgi_DalEC12_1_74765_fgenesh1_pm.10___117_1-324:0.8732153583)99:0.4109156451,jgi_Pocchl1_14035_VFPPC_10643T0_1-350:1.3632783584)97:0.3288338183,((((jgi_Aspste1_484729_MIX3262_1_12_1-353:0.1553515563,jgi_Penpol1_10313_PENPOL_c009G05891T0_1-354:0.1429703181)100:0.2063293779,((jgi_Fusfu1_5332_FFUJ_03682m.01_1-352:0.0387069775,(jgi_Fusox2_12838_FOXG_18361T0_1-352:0.0427412947,jgi_Fusve2_17627_FVEG_05785T0_1-352:0.0608277157)77:0.0192676752)100:0.2002734823,(jgi_Triha1_501913_fgenesh1_pm.39___5_1-352:0.0000029881,jgi_Trihar1_843109_estExt_fgenesh1_pg.C_3460005_1-352:0.0000029881)100:0.1193879990)100:0.2970775835)86:0.0941373712,(jgi_Bysni1_67817_fgenesh1_pm.88___24_1-290:0.5612767890,jgi_Cocim1_7683_CIMG_10130T0_1-327:0.9404148268)81:0.0937548680)94:0.1593344839,((jgi_Eutla1_2527_UCREL1_7381m.01_1-257:0.1690220559,jgi_Perma1_699473_MIX20624_6_51_1-349:0.2664311919)87:0.0985560664,jgi_Talabor1_491_gi_629665993_ref_XP_007795267.1__1-288:0.1046037905)97:0.1793196047)100:0.7974704949)93:0.2299635690)96:0.5225708402,(jgi_Ilysp1_1739604_fgenesh1_pm.3___153_1-342:0.3241072361,jgi_Podan3_208612_mRNA_7440_1-302:0.8610630224)100:0.7921801697)100:2.8757010260,(((((((((((((((((((((((((jgi_Amore1_142658_estExt_Genewise1Plus.C_8_t20300_1-295:0.0852482657,jgi_Oidma1_162496_estExt_Genewise1Plus.C_6_t40194_1-295:0.1492957205)72:0.0395824409,jgi_Glalo1_5080_GLAREA_11900m.01_1-291:0.2857425892)21:0.0202879145,jgi_Oidma1_45649_fgenesh1_pm.20___102_1-295:0.1933741918)37:0.0572725025,((jgi_Blugr1_20145_BGHDH14_bgh01907_1-294:0.0487788083,jgi_Blugra1_6214_BGT96224_2262T0_1-294:0.0150617197)100:0.3064686806,jgi_Erynec1_2957_EV44_g4531T0_1-294:0.3161652255)99:0.1329752377)30:0.0261667769,(((jgi_Cadsp1_445476_estExt_Genewise1Plus.C_2_t20222_1-294:0.0697000318,jgi_Marbr1_6298_MBM_09222_1-294:0.0895252978)100:0.1463267989,jgi_Phisc1_582723_e_gw1.9.334.1_1-294:0.0372588800)98:0.1009054328,((jgi_Melbi2_573582_estExt_Genewise1.C_182_t20002_1-294:0.0522476266,jgi_Rhier1_613276_estExt_Genewise1.C_840070_1-294:0.0610496313)75:0.0343389217,jgi_Melva1_557674_estExt_fgenesh1_pm.C_190076_1-294:0.0000020349)87:0.0545040565)34:0.0383445543)67:0.0465016070,jgi_Pseudest1_2082_VC83_05743T0_1-299:0.2854817949)58:0.0599075908,(jgi_Ascsa1_10260_10260_t_1-294:0.3139911138,jgi_Phach1_4057_rna4056_1-304:0.4984382899)60:0.0686219112)56:0.0437700791,((jgi_Botci1_8319_BC1T_01271_1-293:0.0000029881,Characterised_AEH41996.1:0.0000029881)100:0.0419567775,jgi_Sclsc1_9114_SS1G_02529T0_1-293:0.1126435058)100:0.1292997308)96:0.1199522744,(((jgi_DalEC12_1_315841_fgenesh1_kg.7___10___Locus7010v1rpkm6.91_1-299:0.2068324350,(jgi_HypCI4A_1_65331_e_gw1.71.41.1_1-297:0.2354336362,(jgi_HypCO275_1_266616_CE178005_127_1-298:0.0488431372,jgi_HypEC38_3_363726_estExt_Genewise1Plus.C_3_t20043_1-298:0.0387253754)100:0.0902231951)78:0.0542206874)93:0.0982499901,jgi_Pseve2_501695_MIX10210_4863_72_1-298:0.1748392315)68:0.0687018448,(jgi_Eutla1_8678_UCREL1_2336m.01_1-292:0.1808587640,jgi_Micbo1_225131_MIX14544_56_61_1-304:0.2872880772)47:0.0307266187)100:0.2053502113)59:0.0514100924,((((((jgi_Colfi1_286186_mRNA11006_1-298:0.0000000000,jgi_Colsi1_985736_mrna_13856_1-298:0.0000000000):0.0000029881,jgi_Colny1_1012249_mrna_3969_1-298:0.0000029881)93:0.0000020924,jgi_Color1_7896_CORC01_04801T0_1-298:0.0167619576)90:0.0083930149,jgi_Colsa1_938151_mrna_907_1-298:0.0084855609)100:0.0747737747,(jgi_Colgr1_4938_GLRG_07003T0_1-298:0.0996576177,jgi_Colhig2_7428_CH63R_06220T0_1-298:0.0643312494)64:0.0438719338)90:0.0916597717,(jgi_Sodal1_332120_fgenesh1_kg.3___525___Locus1662v1rpkm99.07_1-303:0.3940955554,(jgi_Veral1_10103_VDBG_07303T0_1-304:0.0353660360,jgi_Verda1_1838_VDAG_06010T0_1-303:0.0290983113)100:0.1780964276)65:0.0888347859)57:0.0741822145)70:0.0551965299,(jgi_Grocl1_4515_CMQ_2313m.01_1-298:0.2377799285,(jgi_Ophnu1_1980307_OphioH327g1736_1-295:0.0644663962,jgi_Ophpic1_2021_rna2020_1-296:0.0491553613)94:0.1075335230)94:0.1006265806)60:0.0766748936,jgi_Conlig1_683075_gm1.7846_g_1-301:0.1059804686)51:0.0572280049,((jgi_Diaam1_3509_rna3551_1-304:0.1809862056,jgi_Phaal1_703_UCRPA7_2121m.01_1-301:0.1386776402)90:0.0676525106,((jgi_Gaegr1_12079_GGTG_10462T0_1-292:0.0925813379,jgi_Magpo1_3952_MAPG_11263T0_1-291:0.0000024645)90:0.0698717508,(jgi_Maggr1_113538_MGG_09238T0_1-292:0.0000024469,Characterised_AEH41994.1:0.0000020743)100:0.1867224162)96:0.0988318803)61:0.0414592141)79:0.0910356709,jgi_Podan3_208364_mRNA_7192_1-301:0.1255545192)60:0.0604553880,((jgi_Neucr2_10175_NCU10683T0_1-302:0.0000021570,jgi_Neucr_trp3_1_10175_Neucr2.NCU10683T0_1-301:0.0000028013)68:0.0080238668,jgi_Neute_matA2_85761_estExt_Genewise1Plus.C_51015_1-312:0.0083857374)100:0.2339683639)60:0.0438532280,(jgi_Chagl_1_20689_CHGT_10865_1-303:0.1594419316,(jgi_Spoth2_83475_Spoth1.estExt_Genewise1Plus.C_60741_1-302:0.1717245433,jgi_Thite2_2049831_e_gw1.3.1325.1_1-302:0.2149423258)61:0.0464479058)92:0.0603297391)97:0.1748030741,(((((jgi_Fusgr1_10055_FGSG_13414T0_1-291:0.0503496965,jgi_Fusps1_4152_FPSE_09569T0_1-290:0.0629497830)100:0.4442271043,jgi_Necha2_45826_e_gw1.22.250.1_1-309:0.4087730705)93:0.0992283715,(jgi_Fusox2_14344_FOXG_14692T0_1-314:0.2701363516,jgi_Fusve2_11970_FVEG_13508T0_1-303:0.1622408648)100:0.3178525310)92:0.0717485656,jgi_Tolinf1_198053_TINF08120-mRNA-1_1-295:0.3752013546)80:0.0985534775,(jgi_Tolinf1_194174_TINF04792-mRNA-1_1-304:0.3970868837,(((jgi_Trias1_37326_estExt_Genemark1.C_7_t10208_1-301:0.0202594168,jgi_Triasp1_511716_estExt_fgenesh1_pm.C_3980002_1-301:0.0369035767)98:0.0808060784,(jgi_Triat2_91570_Triat1.fgenesh1_pg.C_scaffold_11000023_1-301:0.0435355219,jgi_Trigam1_339_TGAM01_00339T0_1-301:0.0815750162)90:0.0531680733)54:0.0337194319,((jgi_Trici4_1138890_fgenesh1_pg.3___374_1-302:0.0983563730,(jgi_Trilo3_1403017_fgenesh1_kg.10___27___Locus9327v2rpkm0.85_1-302:0.0706470293,(jgi_Trire2_64836_e_gw1.14.201.1_1-302:0.0000029881,jgi_TrireRUTC30_1_83036_e_gw1.13.156.1_1-302:0.0000029881)100:0.0790607720)70:0.0361614434)99:0.1262209251,((jgi_Triha1_520242_estExt_fgenesh1_pm.C_6_t20057_1-302:0.0000029881,jgi_Trihar1_704813_e_gw1.270.13.1_1-302:0.0000029881)100:0.1377827999,jgi_TriviGv29_8_2_31920_Trive1.e_gw1.3.1161.1_1-302:0.0592245082)97:0.0624063180)91:0.0537321096)100:0.3072508015)77:0.1437420021)78:0.0665005516)90:0.0775350419,(jgi_Ascim1_226664_estExt_Genewise1.C_430019_1-257:0.9876989304,(((jgi_Bauco1_72815_e_gw1.8.951.1_1-307:0.7839833453,(jgi_Horwer1_10725_HWER_00832-R0_1-304:0.0964270443,jgi_Horwer1_7688_HWER_13241-R0_1-305:0.1654823562)100:0.2069794097)52:0.1019440251,(jgi_Clasph1_1712_CSPH_03939-R0_1-310:0.6665834606,(((jgi_Dotse1_80011_estExt_fgenesh1_pg.C_5_t10372_1-313:0.4421820407,(jgi_Sepmu1_70480_estExt_Genewise1Plus.C_8_t30362_1-312:0.0478942484,jgi_Seppo1_107564_e_gw1.66.86.1_1-195:0.0672195417)100:0.3124706892)74:0.1431875652,jgi_Mycfi2_34055_Mycfi1.e_gw1.7.1102.1_1-305:0.6197494047)55:0.1489742212,(((jgi_Mycgr3_42346_e_gw1.5.1327.1_1-302:0.0596057812,(jgi_Zymar1_773301_Za111_scaffold_585_0015_1-108:0.1736916729,jgi_Zymbr1_5534_TI39_contig4205g00017T0_1-302:0.0485939416)74:0.0250655918)95:0.0471322187,jgi_Zymps1_805079_Zp221_scaffold_845_00003_1-302:0.0000021573)90:0.0860726934,jgi_Zymar1_773322_Za111_scaffold_587_0001_1-142:0.1049687123)100:0.4081541411)100:0.3812508531)70:0.1187158316)100:0.3485048797,(jgi_Cenge3_685316_fgenesh1_pm.9___157_1-243:0.6591759124,jgi_Glost2_418653_MIX16716_48_76_1-304:0.1059026534)100:0.3918210656)83:0.2195762804)94:0.1684739732)64:0.0656851643,((((jgi_Artol1_104_AOL_s00004g103m.01_1-293:0.1769341876,jgi_Monha1_3894_H072_3926m.01_1-293:0.0954019716)100:0.3416234097,((jgi_Aurpu_var_mel1_48194_e_gw1.9.261.1_1-297:0.0997017488,(jgi_Aurpu_var_nam1_57396_e_gw1.24.36.1_1-297:0.1663564017,jgi_Aurpu_var_pul1_348127_fgenesh1_kg.19___17___Locus9262v1rpkm2.44_1-257:0.1793303735)77:0.0736985239)89:0.0686787314,jgi_Aurpu_var_sub1_30662_fgenesh1_pg.14___140_1-297:0.3523229037)99:0.2596520650)39:0.0284746775,(((jgi_Chove1_1829076_fgenesh1_pm.55___49_1-297:0.0292769728,(jgi_Tubbor1_1093751_fgenesh1_kg.324___63___Locus502v1rpkm307.70_1-297:0.0503297157,jgi_Tubme1_1433_GSTUMT00002612001_1-297:0.0420397162)95:0.0214991127)100:0.1685447978,(jgi_Morco1_546458_fgenesh1_pg.32___97_1-297:0.0083230493,jgi_Morimp1_628780_gm1.6811_g_1-297:0.0000029881)100:0.2425007138)97:0.1668472438,jgi_Terbo2_827889_estExt_Genewise1Plus.C_320154_1-297:0.3060955008)97:0.1450295638)65:0.0780580465,(((jgi_Blyhe1_35281_fgenesh1_pg.NODE_1350___1_1-306:0.5365108962,jgi_Spipu1_7047_SPPG_03470T0_1-299:0.4396713129)55:0.1313185539,(jgi_Prola1_205815_CE205814_54681_1-299:0.2966646661,jgi_Tapde1_1_615_TAPDE_000737g.01_1-297:0.1810859597)100:0.4158871488)99:0.2123141285,(jgi_Cypeu1_111654_HMPREF1541_01738T0_1-305:0.2728267135,jgi_Phiatt1_1046_AB675_8160T0_1-308:0.1799687195)100:0.5148515170)84:0.1264233456)45:0.0472300294)92:0.2114701873,((jgi_CocheC4_1_41113_gm1.5901_g_1-299:0.0000024513,jgi_CocheC5_3_1150873_fgenesh1_pm.1___759_1-299:0.0000029881)100:0.0460280924,jgi_Cocmi1_31392_fgenesh1_pm.0___49_1-299:0.0375358821)100:0.6168202152)100:0.6823601158,(((jgi_Aspcos1_216017_fgenesh1_pg.10___14_1-252:0.2217253943,(((jgi_Aspeuc1_341574_estExt_Genewise1.C_19_t10037_1-297:0.0818455561,jgi_Aspneo1_367961_estExt_Genewise1Plus.C_420017_1-266:0.0422581296)56:0.0269033551,(jgi_Aspfo1_73534_estExt_fgenesh1_pg.C_110030_1-266:0.0171548179,(jgi_Aspka1_1_19879_AKAW_08406_1-266:0.0103022374,jgi_Asppip1_471130_estExt_fgenesh1_pm.C_190019_1-264:0.0550556916)51:0.0091635269)97:0.0266404831)72:0.0498138857,(jgi_Asptu1_80990_estExt_fgenesh1_pm.C_140208_1-240:0.0198683163,jgi_Aspvad1_428210_fgenesh1_pm.23___19_1-264:0.0412996169)99:0.0519327634)88:0.1454037725)100:0.5589003008,(jgi_Aspell1_360485_estExt_Genewise1.C_1680045_1-299:0.4782727015,(jgi_Asphet1_371756_fgenesh1_pm.15___148_1-254:0.3436827580,jgi_Aspscle1_442485_MIX7906_215_58_1-293:0.2305537615)37:0.0506238181)100:0.2471454998)100:0.4184880353,((jgi_Aspgl1_64907_fgenesh1_pm.5___286_1-267:0.2588295520,jgi_Eurhe1_404003_fgenesh1_pg.20___4_1-226:0.3554315579)96:0.1516614795,(jgi_Bysni1_81000_gm1.9976_g_1-301:0.1545534328,jgi_Byssp1_4377_PVAR5_7026_1-298:0.0546230779)100:0.2021731218)98:0.4162297154)84:0.1492699463)85:0.6270981087,(jgi_Grocl1_1281_CMQ_4093m.01_1-227:0.6589217481,jgi_Spoth2_82772_Spoth1.estExt_Genewise1Plus.C_51802_1-312:0.4135058622)98:0.3725854364)32:0.2469292872,((((((jgi_Aspac1_78095_fgeneshN_kg.7___60___isotig05974_1-306:0.0000000000,jgi_Aspbru1_447147_fgenesh1_kg.81___67___Locus13403v2rpkm0.96_1-306:0.0000000000):0.0000000000,jgi_Aspfij1_446255_fgenesh1_kg.13___135___Locus5433v1rpkm12.24_1-306:0.0000000000):0.0000000000,jgi_Aspuva1_349545_fgenesh1_kg.1___30___Locus1452v2rpkm67.87_1-306:0.0000000000):0.0000029881,jgi_Aspacu1_393819_fgenesh1_kg.42___14___Locus5356v1rpkm13.18_1-306:0.0000023381)95:0.0000028892,((jgi_Aspind1_421965_fgenesh1_kg.5___67___Locus5915v1rpkm10.03_1-306:0.0000000000,jgi_Aspvio1_405083_fgenesh1_kg.69___30___Locus3324v1rpkm28.51_1-306:0.0000000000):0.0000029196,jgi_Aspjap1_392113_fgenesh1_kg.63___29___Locus3466v1rpkm21.18_1-306:0.0000028483)99:0.0075115750)89:0.0152414565,jgi_Asphom1_408828_fgenesh1_kg.61___3___Locus4275v1rpkm17.83_1-306:0.0000023389)100:0.6090853168)28:0.1403965742,(jgi_HypCO275_1_375756_MIX3163_36_92_1-294:0.0000025651,jgi_HypEC38_3_416353_estExt_fgenesh1_pm.C_310052_1-294:0.0000020355)100:0.4415353868)31:0.2108918368,((jgi_Aspste1_473318_gm1.4245_g_1-296:0.3037893772,jgi_Zymps1_800388_Zp221_scaffold_273_00060_1-296:0.6954497922)67:0.1337878869,jgi_EndpusZ1_9115_EPUS_08498T0_1-296:0.1664583616)93:0.5951641345)98:5.8552822880)34:0.1861972557,((((((((((((((((((((jgi_Absrep1_365202_estExt_Genewise1Plus.C_2_t10275_1-473:0.1942552658,(((jgi_Absrep1_374947_estExt_Genewise1Plus.C_11_t10321_1-472:0.0650593857,jgi_Absrep1_409967_fgenesh1_kg.7___416___TRINITY_DN8460_c0_g3_i5_1-472:0.0538201241)100:0.0700044879,jgi_Hesve2finisherSC_1336332_fgenesh1_kg.16___106___Locus205v1rpkm1167.37_1-472:0.0848202524)98:0.0526659679,(jgi_Phybl2_136881_estExt_Genewise1Plus.C_290176_1-472:0.1884677195,jgi_Sakvas1_6702_SVAS_06264-R0_1-474:0.0885840334)26:0.0485555748)17:0.0175177802)14:0.0255534674,(jgi_Liccor1_11498_LCOR_10503.1_1-472:0.0729913304,jgi_Liccor1_11644_LCOR_10647.1_1-538:0.0678952162)97:0.0543157018)46:0.0622354859,jgi_Synrac1_531956_fgenesh1_pm.7___288_1-471:0.1348083965)68:0.0556884590,(jgi_Mucci2_169747_estExt_Genewise1.C_020566_1-472:0.1445083066,((((jgi_Rhich1_2114_A02067_1-472:0.0000025419,jgi_Rhimi_ATCC11559_1_30460_CE30459_33529_1-472:0.0048354396)100:0.0290629363,jgi_Rhich1_6023_A05968_1-472:0.0000024618)76:0.0097057989,(jgi_Rhimi1_1_250577_fgenesh1_pg.6___55_1-472:0.0000029881,jgi_Rhimi_ATCC52814_1_56448_CE56447_17494_1-472:0.0000028565)99:0.0047836525)100:0.0619188375,jgi_Rhior3_7530_RO3G_07218_1-472:0.0776911820)99:0.0621499012)99:0.1000679486)88:0.0745102259,jgi_Hesve2finisherSC_1390361_MIX2969_3_13_1-465:0.4004560236)93:0.0978994012,((((jgi_Gloin1_27411_gm1.27411_g_1-245:0.0592249342,jgi_Rhiir2_1_1642255_fgenesh1_kg.162___119___TRINITY_DN8087_c0_g2_i1_1-467:0.0000029881)41:0.0000029880,((jgi_RhiirA1_1_496159_MIX8592_419_26_1-469:0.0000029881,jgi_RhiirB3_328865_e_gw1.238.13.1_1-470:0.0048458865)39:0.0000024765,jgi_RhiirA5_465539_MIX17285_457_64_1-470:0.0000029881)50:0.0000029905)70:0.0048407255,jgi_RhiirC2_740060_fgenesh1_kg.344___66___TR18605_c0_g1_i1_1-467:0.0048893299)57:0.0000021869,jgi_RhiirA4_319075_e_gw1.379.15.1_1-470:0.0048460872)100:0.3175270964)55:0.0683707990,((jgi_Lobtra1_356633_fgenesh1_kg.26___260___Locus1870v1rpkm86.74_1-462:0.1038892357,(jgi_Morel2_140151_Morel1.fgenesh1_kg.54___19___Locus984v1rpkm225.96_1-462:0.0917139986,jgi_Morel2_94496_Morel1.estExt_Genewise1.C_290230_1-462:0.0719625759)46:0.0492148147)43:0.0276220156,jgi_Lobtra1_365909_fgenesh1_kg.105___1___Locus400v1rpkm469.15_1-462:0.0598406909)100:0.3721103842)89:0.0979590007,(jgi_Basme2finSC_281569_estExt_Genewise1Plus.C_1430008_1-468:0.1749297565,jgi_Basme2finSC_319698_fgenesh1_kg.557___1___Locus644v1rpkm311.58_1-464:0.1514648165)100:0.1278831074)94:0.0995141904,jgi_Rhihy1_757219_estExt_fgenesh1_pm.C_60006_1-456:0.5946618266)29:0.0553454635,(((jgi_Blyhe1_22526_e_gw1.2064.2.1_1-462:0.2712192609,jgi_Hompol1_4884_HPOL_004024-RA_1-357:1.0018827355)69:0.0600117881,(jgi_Caupr1_27322_gm1.4284_g_1-465:0.4915650377,jgi_Spipu1_5739_SPPG_02255T0_1-462:0.2015450432)57:0.0529519961)96:0.1376675409,(jgi_Ganpr1_52421_fgenesh1_kg.6___156___Locus2304v1rpkm90.84_1-471:0.3682710331,(jgi_Rozal1_1_1340_O9G_003351_1-476:0.0000019950,jgi_Rozal_SC1_28511_fgenesh1_kg.254___2___1340_A_1-472:0.0093060961)100:0.4893578160)97:0.1709424369)54:0.0508696271)23:0.0707171812,(((((jgi_Anasp1_267922_estExt_fgenesh1_pg.C_1050012_1-517:0.2461561352,((((((jgi_Neosp1_431334_e_gw1.255.38.1_1-493:0.0940808434,jgi_Neosp1_442951_e_gw1.534.13.1_1-493:0.0956634750)100:0.1723115777,(jgi_Neosp1_437415_e_gw1.357.22.1_1-496:0.1071900500,(jgi_Neosp1_523048_fgenesh1_pm.56___3_1-493:0.0607966797,jgi_Neosp1_705054_fgenesh2_kg.158___1___Locus5044v2rpkm10.49_1-415:0.0838844324)85:0.0413984738)100:0.1765603489)89:0.0988289215,(jgi_Neosp1_627576_MIX8717_4_21_1-464:0.1208805962,jgi_Neosp1_628882_MIX10023_4_32_1-465:0.1034597668)100:0.1662438263)100:0.1402307451,jgi_Orpsp1_1_1177689_evm.model.c7180000062446.1_1-504:0.2483736592)95:0.0984769327,(jgi_Neosp1_513674_fgenesh1_pg.199___14_1-476:0.2811394563,jgi_PirE2_1_21261_estExt_Genemark1.C_3700005_1-495:0.2590960187)100:0.4931353426)56:0.1240978329,jgi_Orpsp1_1_1176727_evm.model.c7180000058760.1_1-446:0.2223389709)55:0.1224291857)46:0.0635205074,(jgi_PirE2_1_65831_fgenesh1_pm.13___3_1-519:0.2009250544,jgi_Pirfi3_337421_estExt_Genewise1.C_640036_1-507:0.1920547251)81:0.0653802633)100:0.7711219952,jgi_Conco1_76082_fgenesh1_pm.169___2_1-468:0.6628838314)82:0.1794628822,(jgi_Cersp1_338600_estExt_fgenesh1_pm.C_1620001_1-481:0.6040406482,(jgi_Rhodsp1_253619_e_gw1.19.226.1_1-480:0.5090444712,(jgi_Rhodsp1_313209_estExt_Genemark1.C_90118_1-474:0.1372760399,jgi_Rhodsp1_314399_estExt_Genemark1.C_140134_1-472:0.2840608344)100:0.4198734750)100:0.3117648516)100:0.4649421113)50:0.1174032961,jgi_Thasp1_16078_e_gw1.212.20.1_1-455:0.4558497694)36:0.1132287275)32:0.0814228060,((((((jgi_Acain1_275958_estExt_fgenesh1_pm.C_50152_1-476:0.2166791249,jgi_Meimi1_160780_fgenesh1_kg.2___706___Locus732v2rpkm91.26_1-489:0.4346975786)61:0.0773403495,(jgi_Cersp1_333046_fgenesh1_pm.2___29_1-485:0.2851277109,jgi_Tilwa1_330726_fgenesh1_kg.14___68___Locus7312v1rpkm2.03_1-474:0.2097149147)90:0.1004158834)93:0.1270268308,jgi_Tilan2_254078_fgenesh1_kg.9___4___Locus2834v1rpkm59.82_1-474:0.2201281417)56:0.0728040894,((((jgi_Moeaph1_4746_PaG_01656T0_1-493:0.0000024000,jgi_Psean1_1_80762_PANT_9d00064_1-493:0.0042587483)100:0.0512177215,(((jgi_Psehu1_3804_PHSY_004272m.01_1-566:0.1381853371,jgi_Usthor1_87225_UHOR_00189_1-493:0.0898925699)8:0.0081632482,jgi_Ustma2_2_6912_mRNA_UMAG_00118_1-493:0.0624080071)15:0.0218429993,jgi_Spore1_145_sr11459m.01_1-497:0.0948644473)60:0.0389180157)82:0.0899193686,jgi_Tescy1_153674_e_gw1.1.1443.1_1-488:0.1929733938)81:0.1304470560,jgi_Ustsp1_368176_gm1.2769_g_1-482:0.2680935282)100:0.1829534721)41:0.0500713540,((jgi_Jamsp1_244869_fgenesh1_pm.1___69_1-499:0.3323812497,jgi_Rhodsp1_115941_CE115940_123836_1-507:0.3845229769)100:0.2874420833,(jgi_Malgl1_2956_MGL_2955_1-477:0.1770934903,jgi_Malsy1_1_1451_MSY001_0425m.01_1-474:0.0599054589)100:0.5385902800)58:0.1144464739)100:0.2429452778,(((((jgi_Croqu1_651435_fgenesh1_kg.7___93___Locus1553v1rpkm68.92_1-480:0.4059112393,jgi_Melli1_198388_MELLI_sc_1386.3_1-479:0.1774127888)100:0.1416082995,((((((jgi_PuccoNC29_1_2848_PCA_NC_06017-T1_1-478:0.0046297054,jgi_PuccoSD80_1_12765_PCA_SD_02377-T1_1-479:0.0000021270)64:0.0050073442,jgi_PuccoNC29_1_3985_PCA_NC_06504-T1_1-470:0.0000020317)65:0.0050270187,jgi_PuccoSD80_1_14353_PCA_SD_13438-T1_1-470:0.0000029881)100:0.0595338383,jgi_Puctr1_4568_PTTG_08005T0_1-470:0.0188753353)45:0.0211268540,jgi_Pucgr2_14456_PGTG_03905T0_1-470:0.0688862540)66:0.0247285314,(jgi_Pucst1_492503_snap-PST130_18879-abinit-gene-0.0-mRNA-1_1-411:0.0287383948,((jgi_Pucst_PST78_1_17220_PSTG_09461T0_1-470:0.0000000000,jgi_Pucstr1_18060_evm.model.scaffold_37.230_1-470:0.0000000000):0.0000029881,jgi_Pucstr1_13980_evm.model.scaffold_27.3_1-470:0.0000029881)100:0.0000021196)100:0.0732781393)86:0.1021068705)100:0.4175808519,((jgi_Leucr1_10217_CE10216_19804_1-446:0.0627853530,(jgi_Micld1_7784_MVLG_06096T1_1-469:0.0000028750,jgi_Micld1_7785_MVLG_06096T0_1-446:0.0000028117)100:0.2496274090)100:0.1711583567,((jgi_Rhoba1_1_65032_fgenesh1_kg.6___131___isotig05824_1-469:0.1619850252,jgi_Rhosp1_35344_gm1.4654_g_1-469:0.1201903506)73:0.0350363230,(((jgi_Rhoto1_749_RHTO_00749_1-469:0.0000000000,jgi_Rhoto_IFO1236_1_46407_mRNA_15.112_1-469:0.0000000000):0.0000000000,jgi_Rhoto_IFO0880_4_11776_fgenesh1_kg.18___47___TRINITY_DN3012_c3_g1_i1_mRNA_1-469:0.0000000000):0.0000029881,jgi_Rhoto_IFO0559_1_3531_mRNA_2.126_1-469:0.0000029881)100:0.0366179830)100:0.1616228926)91:0.0742761230)60:0.0290184766,(jgi_Mixos1_86763_fgenesh1_kg.4___391___Locus250v1rpkm669.96_1-470:0.4025294507,jgi_Rhomi1_35104_CE35103_2363_1-481:0.2822497259)61:0.1061081414)90:0.0872043293,jgi_Saico1_63017_e_gw1.33.76.1_1-471:0.6647421901)74:0.0736932204)97:0.1352607737)18:0.0560330895,((((((((((((((((((jgi_Agabi_varbisH97_2_194839_estExt_fgenesh2_kg.C_100117_1-473:0.0097965466,jgi_Agabi_varbur_1_85991_fgenesh1_kg.8___115___2_2768_CFAF_CFAG_CFAH_EXTA_1-473:0.0000020906)100:0.1459039023,jgi_Leugo1_1_53538_g4758.t1_1-273:0.3281744907)93:0.0684796005,((((jgi_Copci1_6010_CC1G_06970T0_1-468:0.0000029881,jgi_Copci_AmutBmut1_62205_CE62204_18365_1-468:0.0000029881)100:0.1382452703,jgi_Copmar1_610114_estExt_Genewise1.C_40178_1-469:0.1157847928)74:0.0265765475,jgi_Copmic2_1662297_estExt_Genewise1.C_140016_1-470:0.1052457147)99:0.0631221664,(jgi_Lacam2_683609_Lacam1.fgenesh1_kg.250___21___Locus798v1rpkm151.27_1-471:0.0659474342,jgi_Lacbi2_317263_Lacbi1.eu2.Lbscf0007g03910_1-472:0.0038876275)100:0.1113151030)57:0.0181306496)29:0.0099941388,(((jgi_Galma1_246283_fgenesh1_kg.11___337___Locus1060v1rpkm120.44_1-472:0.0904034886,jgi_Psicub1_1_90335_fgenesh1_pm.NODE_5655___3_1-472:0.0644416789)60:0.0199839270,jgi_Hypsu1_184544_estExt_Genewise1Plus.C_230086_1-472:0.0544107978)88:0.0322637448,jgi_Hebcy2_445391_fgenesh1_kg.13___143___Locus1489v1rpkm46.70_1-472:0.0602069470)93:0.0472641895)69:0.0452714149,jgi_Crula1_693011_fgenesh1_kg.98___13___Locus569v2rpkm57.46_1-473:0.1657320626)75:0.0467724345,(((jgi_Amamu1_186166_fgenesh1_pm.17___47_1-469:0.2083018684,jgi_Amath1_59677_fgenesh1_kg.23___102___isotig03720_1-467:0.2263344615)99:0.0762168583,(jgi_PleosPC15_2_1098969_gm1.506_g_1-470:0.0000029881,jgi_PleosPC9_1_121759_genemark.1077_g_1-470:0.0000029881)100:0.1978270460)71:0.0461748278,((jgi_Gymlu1_44766_fgenesh1_kg.33___14___Locus1937v1rpkm98.74_1-470:0.2105404425,jgi_Ompol1_4675_MUStwsD_GLEAN_10003852_1-471:0.1642696631)93:0.0656748717,jgi_Monpe1_1_86796_MPER_11684m.01_1-380:0.3157392857)41:0.0457521731)8:0.0123017019)20:0.0346975251,((jgi_Denbi1_775703_fgenesh1_kg.45___34___Locus4042v1rpkm54.12_1-471:0.2177206003,(jgi_Plucer1_892112_gm1.1674_g_1-471:0.1710255861,jgi_Volvo1_116606_UDP-glucose_GDP-mannose_1-469:0.1527919421)92:0.0570117768)34:0.0475546573,((((jgi_Hydpi2_177660_fgenesh1_pm.45___7_1-469:0.0632189919,(jgi_Paxin1_168449_fgenesh1_kg.11___13___isotig08735_1-468:0.0051697099,jgi_Paxru2_1785330_fgenesh1_pg.3___75_1-469:0.0762595328)100:0.1122492162)91:0.0408550730,(jgi_Serla_varsha1_42437_fgenesh1_pm.408___1_1-471:0.0280332628,(jgi_SerlaS7_3_2_179014_estExt_fgenesh1_kg.C_50726_1-471:0.0000029881,jgi_SerlaS7_9_2_1057194_fgenesh1_kg.5___999___2118_1_CFOT_CFPN_1-471:0.0000029881)100:0.0350809989)100:0.0847585828)42:0.0341034482,((jgi_Pismi1_483936_CE359484_17150_1-469:0.0909344452,jgi_Pisti1_956964_MIX28815_36834_81_1-469:0.0632445266)100:0.0879821731,jgi_Sclci1_23376_gm1.4831_g_1-469:0.1655087409)100:0.1421777628)60:0.0396114519,((jgi_Rhives1_3316_maker-NODE_20672_length_147506_cov_49252E342957-augustus-gene-1.43-mRNA-1_1-469:0.0098488586,jgi_Rhivi1_707904_estExt_Genewise1.C_120092_1-469:0.0049344834)100:0.1096223893,(jgi_Suibr2_488215_Suibr1.CE488214_17476_1-469:0.0000029881,jgi_Suilu4_2866332_fgenesh1_kg.20___355___Locus544v1rpkm316.97_1-469:0.0049817053)100:0.1065118659)100:0.1254618715)98:0.0601403691)16:0.0239473053)30:0.0198879625,((((((jgi_Armcep1_12983_mRNA_ARCE_14031_g_ARCE_14031_g_1-470:0.0048941834,jgi_Armga1_1090442_gm1.20848_g_1-470:0.0000029881)87:0.0049150480,jgi_Armme1_1_12170_g11694_1-470:0.0247237552)62:0.0048787627,(jgi_Armost1_1021441_gm1.11182_g_1-470:0.0000029881,jgi_Armosto1_253526_mRNA_AROS_13545_AROS_13545_1-470:0.0000029881)98:0.0000026924)100:0.1985155516,(((jgi_Calco1_493835_fgenesh1_kg.29___66___Locus590v1rpkm377.09_1-471:0.0201124430,jgi_Calvi1_407281_CE407280_8064_1-471:0.0298394615)99:0.0304423198,jgi_Dacsp1_22677_fgenesh1_kg.10___233___isotig04766_1-471:0.0767780689)100:0.0877380957,(jgi_Sisni1_450556_fgenesh1_kg.5___252___Locus5217v1rpkm32.12_1-471:0.0000023012,jgi_Sissu1_1053591_fgenesh1_kg.207___1___Locus5217v2rpkm29.94_1-471:0.0000029718)100:0.1863462743)68:0.0402754127)66:0.0516996719,(jgi_Pilcr1_121615_CE22115_63980_1-471:0.1404415315,jgi_Plicr1_508703_CE327428_62045_1-471:0.2142280842)28:0.0517577060)43:0.0378910234,((jgi_Pirin1_80727_mRNA_PIIN_09911_1-473:0.2165044977,jgi_Sebve1_331507_fgenesh1_kg.43___3___Locus8318v1rpkm11.73_1-476:0.1880465184)100:0.2097431793,(jgi_Ricmel1_790589_fgenesh1_kg.31___19___Locus2119v1rpkm77.40_1-485:0.1643411406,jgi_Schpa1_902301_fgenesh1_kg.00047___29___Locus1500v1rpkm104.61_1-485:0.1597345499)67:0.0263170980)84:0.0599886669)17:0.0113699406)35:0.0341196488,jgi_Botbo1_134597_estExt_Genewise1.C_350073_1-477:0.3403445144)47:0.0225570016,((jgi_Fomme1_17672_fgenesh1_kg.3___28___isotig00251_1-485:0.2294797728,jgi_Jaaar1_60913_fgenesh1_pm.22___107_1-471:0.2032348094)61:0.0382733858,(jgi_Glotr1_1_80967_estExt_Genewise1Plus.C_00014_t10456_1-471:0.0762156611,(jgi_Helsul1_1657102_fgenesh1_kg.6___874___Locus241v1rpkm593.62_1-328:0.0613545750,jgi_Neole1_1137288_fgenesh1_kg.40___80___Locus524v1rpkm314.39_1-471:0.0441692785)95:0.0538099581)100:0.1178090325)45:0.0182822244)33:0.0361411648,((jgi_Aurde3_1_1272302_fgenesh1_kg.3___186___isotig06275_1-471:0.1541745977,jgi_Exigl1_667392_estExt_Genewise1Plus.C_200072_1-470:0.1076578623)100:0.1626701839,(jgi_Cylto1_376507_estExt_Genewise1.C_1010080_1-470:0.1336033215,jgi_Fishe1_65210_fgenesh1_pm.142___128_1-470:0.4574199981)85:0.0879951770)56:0.0384088467)34:0.0257439515,((((((jgi_Bjead1_1_156432_estExt_Genewise1Plus.C_16_t10118_1-471:0.1045792313,((jgi_Phaca1_254059_fgenesh2_kg.4___811___isotig10527_1-471:0.0737242163,jgi_Phchr2_2928973_estExt_Genewise1.C_5_t10196_1-471:0.0334858860)100:0.0754809530,jgi_Phlgi1_28302_estExt_fgenesh1_pm.C_140061_1-471:0.0947518200)66:0.0363377571)73:0.0128681728,(jgi_Phlbr1_28821_fgenesh1_kg.14___20___isotig05699_1-471:0.2590476096,jgi_Phlcen1_4399_scaffold_1922.14_1-471:0.0673847451)60:0.0255090597)100:0.1005160854,((((((jgi_Dicsq1_180555_estExt_Genemark1.C_120204_1-471:0.0000000000,jgi_Dicsqu464_1_876519_estExt_Genewise1Plus.C_270154_1-471:0.0000000000):0.0000029881,jgi_Dicsqu18370_1_703950_estExt_Genewise1.C_1200097_1-471:0.0000029881)96:0.0000022637,jgi_Dicsqu463_1_1081069_estExt_Genemark1.C_1500017_1-471:0.0049561636)100:0.0976734791,jgi_Gansp1_120786_fgenesh1_kg.9___122___isotig04498_1-471:0.0700276793)100:0.0821724923,(jgi_Polar1_661640_estExt_Genemark1.C_1170013_1-471:0.0000029881,jgi_Polbr1_1457970_fgenesh1_pm.70___13_1-471:0.0000029881)100:0.0896731353)73:0.0287180413,(jgi_Pycci1_5293_scf184910.g8_1-448:0.1363514107,(jgi_Trapub1_5059_scaffold_1569.8_1-457:0.0103821328,jgi_Trave1_60939_estExt_fgenesh1_pm.C_120239_1-469:0.0000020371)100:0.0775754889)97:0.0567152214)99:0.0621484503)73:0.0260283909,((((jgi_Cersu1_115055_estExt_fgenesh1_kg.C_70490_1-471:0.0665437337,jgi_Obbri1_889992_estExt_Genemark1.C_1670010_1-471:0.0836019039)100:0.0848823863,((jgi_Fibra1_1778_FIBRA_07611m.01_1-471:0.1203642983,jgi_Wolco1_110138_estExt_Genewise1Plus.C_19_t10451_1-471:0.0891267899)90:0.0368924532,jgi_PosplRSB12_1_1154041_e_gw1.15.627.1_1-471:0.0962469635)77:0.0143163855)58:0.0085447757,jgi_Laesu1_739095_fgenesh1_pm.58___24_1-471:0.1826185072)63:0.0186833654,(jgi_Daequ1_770783_gm1.10121_g_1-471:0.1102301829,jgi_Fompi3_79828_Fompi1.estExt_Genewise1.C_560057_1-471:0.1033367384)87:0.0421584443)93:0.0529150135)95:0.0561380448,((jgi_Densp1_841006_fgenesh1_kg.27___83___Locus2733v1rpkm64.06_1-471:0.0972478192,jgi_Hetan2_460547_estExt_Genemark.C_100165_1-471:0.1328666028)98:0.0501740579,jgi_Stehi1_78635_estExt_Genewise1.C_6_t30054_1-470:0.1758816495)99:0.0612738005)95:0.0475411101,jgi_Punst1_80838_estExt_Genewise1.C_1_t70083_1-470:0.2192797642)34:0.0395896413)18:0.0398595296,jgi_Tulca1_79560_e_gw1.178.1.1_1-403:0.2488302270)54:0.0286771255,(jgi_Fibsp1_936636_estExt_fgenesh1_pg.C_1610024_1-471:0.2209712046,jgi_Ptegra1_563125_fgenesh1_kg.6___130___Locus516v1rpkm348.71_1-470:0.2440772739)75:0.0688675963)47:0.0422606441,(jgi_Auramp1_484728_fgenesh1_kg.3___2043___TRINITY_DN17618_c0_g1_i1_1-471:0.0916860531,jgi_Schco3_2628120_fgenesh1_kg.7___534___Locus1202v1rpkm153.51_1-469:0.1277449123)100:0.1899681884)68:0.0427840865,jgi_Rhiso1_11059_g11059.t1_1-471:0.1525599114)87:0.0748118240,((jgi_Conol1_907712_fgenesh1_kg.203___98___TRINITY_DN5064_c0_g1_i1_1-472:0.0520503791,jgi_Conpu1_83178_fgenesh1_kg.8___313___isotig06351_1-472:0.1305143767)100:0.5269030021,(jgi_Lopni1_606107_fgenesh1_kg.1___615___Locus1835v1rpkm88.54_1-472:0.0000021893,jgi_Ricme1_646929_fgenesh1_kg.12___31___Locus755v1rpkm186.03_1-472:0.0000020960)100:0.4133006726)70:0.0603149799)91:0.1305347657,(((jgi_Cryne_H99_1_4477_CNAG_04969T0_1-468:0.0000027695,(jgi_Cryne_JEC21_1_1749_CNL06460.t01_1-468:0.0000029881,Characterised_AAK95561.1_UDPglucose_dehydrogenase_Ugd1p_Cryptococcus_neoformans_var._neoformans:0.0000029881)100:0.0401486750)100:0.1700773140,((jgi_Trias2479_2601_A1Q1_02671T0_1-468:0.0000029881,jgi_Trias8904_6103_A1Q2_06447T0_1-468:0.0000029881)100:0.0486138907,jgi_Triol1_286923_fgenesh1_kg.49___48___Locus630v1rpkm331.40_1-461:0.2238685186)88:0.0675920282)70:0.0307784430,(jgi_Kocim1_622405_fgenesh1_kg.5___238___TRINITY_DN1301_c0_g1_i4_1-466:0.1453713439,(jgi_Treen1_572492_MIX5106_75578_100_1-465:0.1259091349,jgi_Treme1_73277_estExt_fgeneshTM_pg.C_20389_1-466:0.0682651786)73:0.0428648336)83:0.0394453682)100:0.2334156513)99:0.2283354860)18:0.0882023426,(((((((jgi_Artol1_1816_AOL_s00007g565m.01_1-522:0.0936406084,jgi_Monha1_5689_H072_5875m.01_1-519:0.0971409555)100:0.1844979464,(jgi_Morco1_495385_e_gw1.73.45.1_1-517:0.0000029881,jgi_Morimp1_582902_fgenesh1_kg.12___68___Locus2516v1rpkm51.03_1-517:0.0000020029)100:0.4381541726)58:0.0598936195,jgi_Terbo2_862995_estExt_fgenesh1_pm.C_330019_1-521:0.3367675413)56:0.0555376146,jgi_Pyrco1_5995_PCON_06996m.01_1-519:0.3496996415)75:0.1076371851,(jgi_Ascim1_38627_CE38626_3790_1-467:0.2824899789,(jgi_Yarli1_67131_YALI0D02321g_1-476:0.0000029881,jgi_Yarlip1_128054_fgenesh1_kg.9___267___TRINITY_DN6701_c0_g1_i1_1-476:0.0000029881)100:0.4756212304)53:0.1002978863)33:0.0671054856,(jgi_Canca1_31901_fgenesh1_kg.2___933___Locus1522v2rpkm25.76_1-491:0.7576978487,jgi_Lipst1_1_102953_fgenesh1_pm.3___196_1-486:0.3187866002)23:0.0381561191)88:0.1227434628,jgi_Neoirr1_1841_NEOLI_001004T0_1-392:1.1545123438)18:0.0709989471)100:0.3042910739,(((((((jgi_Aciri1_iso_166516_estExt_fgenesh1_pm.C_1910006_1-455:0.0000023217,jgi_Aciri1_meta_108445_estExt_fgenesh1_pm.C_5WFSArich_Contig_034580006_1-446:0.0000026789)100:0.9340183771,(jgi_Horwer1_654_HWER_07865-R0_1-528:0.0103306905,jgi_Horwer1_7369_HWER_13376-R0_1-528:0.0000022663)100:0.4681010744)90:0.1267414424,(((((jgi_Clafu1_190089_scf7180000130309_G2815_1-522:0.1255943496,jgi_Dotse1_74500_estExt_fgenesh1_kg.C_9_t10411_1-530:0.0756582842)100:0.1645072311,(((jgi_Mycgr3_75829_estExt_Genewise1Plus.C_chr_90946_1-470:0.0189110365,jgi_Zymbr1_6311_TI39_contig4289g00002T0_1-537:0.0101420719)82:0.0084200768,jgi_Zymar1_768537_Za111_scaffold_169_0002_1-548:0.0551828727)90:0.0224539875,jgi_Zymps1_800712_Zp221_scaffold_291_00004_1-537:0.0080797165)100:0.2596373727)69:0.0591640820,(jgi_Mycfi2_205113_estExt_fgenesh1_pm.C_90257_1-534:0.1952763251,(jgi_Sepmu1_151516_estExt_fgenesh1_kg.C_100235_1-550:0.0000022420,jgi_Seppo1_44048_fgenesh1_pm.6___33_1-551:0.0358274425)100:0.2431015765)95:0.0910747607)100:0.3233086220,jgi_Clasph1_8599_CSPH_00326-R0_1-530:0.4355187222)98:0.2013622954,jgi_Dotse1_66760_fgenesh1_pm.12___100_1-471:0.8331140955)79:0.0771456470)100:0.2670420706,((jgi_Venin1_24494_atg9056.t1_1-582:0.1330690567,jgi_Venpi1_207651_VP.s1.g4548.t1_1-524:0.1000587601)100:0.3336431743,jgi_Verga1_122113_PV09_01929T0_1-487:0.3001618390)100:0.2948969782)23:0.1106525606,(((((jgi_Altal1_982762_estExt_Genewise1Plus.C_4_t20026_1-519:0.0449092280,jgi_Altbr1_AB01746.1_1-473:0.0639152979)100:0.0832453069,(jgi_Settu3_96620_Settu1.e_gw1.6.633.1_1-506:0.1424818770,jgi_Stely1_3518_TW65_03894T0_1-518:0.1002787116)98:0.0907805961)100:0.2884045381,jgi_Parsp1_1210822_gm1.19_g_1-522:0.4123562175)100:0.2321369075,jgi_Hyspu1_1_120862_NODE_7774_length_234707_cov_26.g11189.t1_1-622:0.5423333468)100:0.2225496938,((jgi_Cadsp1_571532_estExt_fgenesh1_pg.C_360075_1-562:0.1541761674,jgi_Marbr1_1954_MBM_05500_1-540:0.2667968574)100:0.7064752473,jgi_Conap1_96814_W97_05633T0_1-474:0.8301281048)23:0.0595650886)28:0.1043246010)7:0.0604484808,((((jgi_Aurpu_var_mel1_51421_e_gw1.14.38.1_1-471:0.0222472570,jgi_Aurpu_var_nam1_49819_e_gw1.11.183.1_1-471:0.0376612880)57:0.0181391108,jgi_Aurpu_var_pul1_276316_e_gw1.12.305.1_1-472:0.0402657380)69:0.0289759650,jgi_Aurpu_var_sub1_61783_e_gw1.1.350.1_1-470:0.0403438295)100:0.8931147476,((((jgi_Cypeu1_119008_HMPREF1541_11130T0_1-511:0.2707301634,jgi_Phiatt1_9629_AB675_9437T0_1-486:0.2331746337)88:0.1101158671,jgi_Exome1_112986_PV10_08507T0_1-531:0.4399677562)87:0.1254897098,(jgi_Eutla1_5861_UCREL1_10503m.01_1-514:0.3172223402,jgi_Micbo1_236044_estExt_Genemark1.C_150201_1-503:0.3065253243)76:0.1278713950)100:0.4312914303,jgi_Exoaq1_9238_A1O9_05665T0_1-557:0.5175705462)96:0.1899435324)90:0.1708363868)14:0.1055711783,(jgi_Oidma1_139098_e_gw1.38.59.1_1-496:1.0944118856,jgi_Phach1_3418_rna3417_1-523:1.1728196349)66:0.2673332285)70:0.1406937434)54:0.1256109437,jgi_Clagr3_8268_CLAGR_007341-RA_1-630:0.8899211403)67:0.1059989895,(((((((((((((jgi_Aciri1_iso_437302_CE259236_21567_1-554:0.0000029881,jgi_Aciri1_meta_256426_CE62684_21541_1-554:0.0000029881)100:0.2852645815,jgi_Bauco1_68459_e_gw1.5.581.1_1-587:0.1818128869)100:0.8314634189,((((((((jgi_Aspbom1_458_ABOM_004047T0_1-626:0.0463198505,jgi_Aspnom13137_1_8755_ANOM_003246T0_1-626:0.0459132077)90:0.0345389428,(jgi_Aspfl1_34764_7000001155844494_1-487:0.0326289219,jgi_Aspor1_1184_AO090005000972_mRNA_1-626:0.0157030452)100:0.0588185692)100:0.2954383041,(((jgi_Aspbr1_118437_e_gw1.3.1633.1_1-605:0.0451429651,(((((((jgi_Aspcos1_276424_MIX15582_3_16_1-575:0.0233342028,jgi_Asptu1_117078_e_gw1.2.1367.1_1-576:0.0189983198)96:0.0077722745,jgi_Aspka1_1_11630_AKAW_00158_1-582:0.0438443116)100:0.0271347715,(jgi_Aspfo1_201945_gm1.569_g_1-605:0.0156055395,jgi_Asppip1_522703_estExt_Genemark1.C_180221_1-605:0.0103802788)85:0.0045969571)94:0.0052647605,jgi_Aspvad1_448181_gm1.299_g_1-605:0.0585835637)76:0.0088626195,jgi_Aspeuc1_425602_gm1.3542_g_1-604:0.0209402650)47:0.0000029861,jgi_Aspneo1_461905_estExt_Genemark1.C_330025_1-604:0.0317780839)100:0.0327118106,(((((jgi_Asplac1_363938_estExt_Genewise1.C_8_t20448_1-611:0.0051975550,(jgi_Aspni7_1162636_estExt_fgenesh1_pg.C_chr_202_t20271_1-611:0.0000029881,jgi_Aspni_NRRL3_1_2437_NRRL3_02437_1-611:0.0000021850)99:0.0025982565)93:0.0000025980,jgi_Aspni_bvT_1_284780_estExt_Genewise1Plus.C_310263_1-595:0.0000029881)90:0.0000022421,jgi_Aspni_DSM_1_156020_An01g09820m.01_1-521:0.0895968801)98:0.0105669635,jgi_Aspph1_314738_MIX15441_31_72_1-611:0.0153990873)83:0.0090449895,jgi_Aspwel1_166950_gm1.2199_g_1-611:0.0175414182)100:0.0351497504)96:0.0252599624)100:0.1241071448,(((jgi_Aspca3_169590_estExt_Genewise1Plus.C_80259_1-576:0.0563253266,jgi_Aspscl1_223698_CE223697_589_1-576:0.0572282488)99:0.0238582012,jgi_Aspibe1_345788_e_gw1.3.194.1_1-573:0.0936290408)49:0.0108558062,jgi_Aspscle1_381162_estExt_Genewise1Plus.C_1420008_1-574:0.0634712807)99:0.0484774207)84:0.0353538822,(jgi_Aspell1_449835_estExt_fgenesh1_pm.C_680043_1-608:0.0966345227,jgi_Asphet1_130630_CE130629_3031_1-608:0.1215351461)100:0.0812906827)100:0.3352856126)94:0.1087967605,((((jgi_Aspcri1_4685_SI65_02725T0_1-600:0.0761165924,jgi_Eurhe1_446365_e_gw1.2.510.1_1-599:0.1150990827)69:0.0226238526,jgi_Aspgl1_118396_e_gw1.3.1016.1_1-596:0.0802083058)100:0.3193698484,((((jgi_Aspfu1_1568_Afu1g17020_mRNA_1-624:0.0000029881,jgi_Aspfu_A1163_1_100768_CADAFUBT00001646m.01_1-624:0.0000024525)100:0.0909689516,jgi_Aspnov1_388391_estExt_Genewise1Plus.C_4_t10206_1-624:0.0305743727)39:0.0027807085,jgi_Neofi1_2222_7000001156971467_1-624:0.0183198727)62:0.0271014588,jgi_Aspuda1_2818_AUD_8346_1-607:0.0395931558)100:0.3199204565)52:0.0627005491,jgi_Aspwe1_182875_estExt_Genemark1.C_4_t10100_1-623:0.2723217523)72:0.0950119914)71:0.0818604330,(jgi_Aspzo1_119045_estExt_Genewise1.C_10_t20141_1-600:0.4238445772,jgi_Pensub1_9779_scaffold_683.111_1-603:0.4185082402)81:0.1247775504)100:0.3112898703,((((jgi_Capse1_361841_PV04_04184T0_1-631:0.0555436470,(jgi_Claca1_105615_G647_03635T0_1-623:0.0272979556,jgi_Claye1_4999_A1O7_05031T0_1-623:0.0501677946)99:0.0492027909)100:0.1514854577,((jgi_Claba1_140005_Z519_06537T0_1-634:0.0307507281,jgi_Claps1_1571_A1O5_06959T0_1-634:0.0144452571)81:0.0135408325,((jgi_Fonmo1_4434_AYO21_00686T0_1-633:0.0116508353,(jgi_Fonnu1_1755_AYO20_02855T0_1-633:0.0047146007,jgi_Fonpe1_6232_Z517_06141T0_1-633:0.0047082300)84:0.0025170763)100:0.0258770584,jgi_Fonmu1_11833_Z520_05038T0_1-634:0.0491444104)100:0.0269210644)98:0.0407939876)100:0.2673256766,(((jgi_Exool1_142224_PV06_06416T0_1-628:0.1268150173,jgi_Exosp1_8453_PV08_08061T0_1-628:0.1235089391)100:0.2902579373,jgi_Exoxe1_139022_PV05_06548T0_1-633:0.1522746735)97:0.0729191062,jgi_Exosi1_113503_PV11_02121T0_1-637:0.4104173317)98:0.1160390311)84:0.1070995487,jgi_Exode1_3355_HMPREF1120_03278T0_1-610:0.5310566187)100:0.2729564283)60:0.0752813880,(jgi_Talabor1_8917_gi_748557564_dbj_GAM36022.1__1-632:0.1387299923,jgi_Talma1_2_8074_PMAA_084470_1-633:0.0751983647)100:0.5504151657)100:0.2715792679,(((jgi_Cenge3_660056_fgenesh1_kg.22___16___Locus14152v2rpkm0.61_1-540:0.2091068388,jgi_Glost2_315114_estExt_Genewise1.C_NODE_9170001_1-631:0.0701611587)100:0.1702385206,jgi_Leppa1_290379_e_gw1.49.9.1_1-627:0.2649303824)84:0.1113095361,jgi_Hyspu1_1_121768_NODE_12063_length_768649_cov_2.g12029.t1_1-614:0.4048051526)100:0.4433516386)86:0.1508040846)98:0.2129265225,(((((((((((((jgi_Acrchr1_1901_ACRE_080800T0_1-606:0.1659569244,((((jgi_Fusfu1_12209_FFUJ_09685m.01_1-594:0.0025870135,((jgi_Fusox2_7416_FOXG_11398T1_1-594:0.0000029881,jgi_Fusox2_7417_FOXG_11398T0_1-594:0.0000028530)100:0.0076817208,(jgi_Fusve2_6213_FVEG_10421T1_1-594:0.0000027971,jgi_Fusve2_6214_FVEG_10421T0_1-592:0.0535717072)57:0.0025250809)78:0.0050969723)94:0.0361909431,(jgi_Fusgr1_3804_FGSG_04232T0_1-564:0.0030093970,jgi_Fusps1_6497_FPSE_08756T0_1-564:0.0000021364)100:0.0809387010)86:0.0557672282,jgi_Necha2_104686_estExt_fgenesh1_pm.C_sca_20_chr6_4_00049_1-578:0.0828882432)77:0.0434101703,(jgi_Ilysp1_1534710_fgenesh1_kg.1___102___Locus697v1rpkm230.86_1-572:0.0596714741,jgi_Neodi1_2027_AK830_g8265T0_1-580:0.0628979271)100:0.0905608776)100:0.1148587690)84:0.0393255014,(((jgi_Trias1_59947_fgenesh1_kg.10___173___Locus1849v1rpkm75.84_1-609:0.0023742821,jgi_Triasp1_68682_CE68681_49247_1-609:0.0000029881)100:0.0170011402,(jgi_Triat2_151976_Triat1.estExt_Genewise1Plus.C_41637_1-608:0.0070674780,jgi_Trigam1_6282_TGAM01_01188T0_1-608:0.0098523483)96:0.0103705164)99:0.0349696663,((jgi_Trici4_1159806_gm1.4867_g_1-608:0.0114093146,(jgi_Trilo3_1339039_e_gw1.12.502.1_1-608:0.0024202103,(jgi_Trire2_123705_estExt_fgenesh5_pg.C_250090_1-608:0.0000029881,jgi_TrireRUTC30_1_115398_estExt_Genewise1.C_270158_1-608:0.0000029881)100:0.0024324804)98:0.0056834614)97:0.0225466000,((jgi_Triha1_511652_fgenesh1_kg.13___101___Locus2374v1rpkm60.69_1-408:0.1135121343,jgi_Trihar1_785883_fgenesh1_kg.799___2___m.7718_1-604:0.0109801901)98:0.0228706705,jgi_TriviGv29_8_2_79475_Trive1.estExt_fgenesh1_pg.C_40215_1-604:0.0047743184)89:0.0233876473)56:0.0137996870)100:0.1351138873)55:0.0309570478,jgi_Tolinf1_193140_TINF03438-mRNA-1_1-620:0.1333103052)44:0.0208108541,(((jgi_Metac1_4299_MAC_04299m.01_1-590:0.0244271262,jgi_Metro1_7526_MAA_02815T0_1-590:0.0199794526)100:0.0419490070,jgi_Ustvir1_3592_UVI_02049580_1-593:0.1654926567)88:0.0317706854,jgi_Pocchl1_12836_VFPPC_07195T0_1-615:0.0255440779)100:0.0845401332)94:0.0626307494,(jgi_Beaba1_5006_BBA_05006m.01_1-612:0.0359363377,jgi_Cormi1_1681_CCM_01686m.01_1-590:0.0746253753)100:0.1530764326)97:0.0900909708,jgi_Beaba1_1842_BBA_01842m.01_1-610:0.6775353470)100:0.2824464525,(((jgi_Chagl_1_15060_CHGT_05236_1-621:0.5073110941,jgi_Thite2_128638_Thite1.estExt_fgenesh2_pg.C_10747_1-626:0.1200802176)100:0.1937663255,(((jgi_Neucr2_5392_NCU04936T0_1-644:0.0000000000,jgi_Neucr_trp3_1_5392_Neucr2.NCU04936T0_1-644:0.0000000000):0.0000029881,jgi_Neucr2_5393_NCU04936T1_1-644:0.0000029881)95:0.0022182741,jgi_Neute_matA2_120690_estExt_fgenesh1_pm.C_20166_1-644:0.0000020815)100:0.3011457956)99:0.1485194652,jgi_Conlig1_630330_fgenesh1_kg.3___1170___Locus12733v1rpkm0.41_1-551:0.4338246083)100:0.1669890363)50:0.0492830542,jgi_Gaegr1_4207_GGTG_03134T0_1-645:0.6352154749)84:0.0766752335,((jgi_Diaam1_82_rna90_1-615:0.3711213338,jgi_Phaal1_3218_UCRPA7_4337m.01_1-580:0.3469300652)96:0.1408414639,(jgi_Grocl1_4594_CMQ_2124m.01_1-631:0.2328633771,(jgi_Ophnu1_1980149_OphioH327g1580_1-603:0.0383827414,jgi_Ophpic1_1107_rna1106_1-601:0.0552356975)100:0.3242200614)100:0.1774102092)59:0.0429596735)89:0.0832958945,(((((jgi_Colfi1_277966_mRNA2786_1-630:0.1376187361,(jgi_Colny1_1014741_mrna_6461_1-624:0.0745829225,jgi_Colsi1_981550_mrna_9670_1-639:0.0726933186)75:0.0186290182)79:0.0314973396,jgi_Colsa1_938163_mrna_919_1-645:0.1268394833)100:0.1215628102,jgi_Color1_13955_CORC01_01800T0_1-650:0.1069844392)100:0.2094946915,(jgi_Colhig2_6444_CH63R_05236T0_1-571:0.3737148253,jgi_Colto1_9107_CT0861_02779T0_1-649:0.1483535752)45:0.0361920660)76:0.0545626816,jgi_Colgr1_7681_GLRG_08932T0_1-657:0.1942231427)100:0.3316105392)58:0.0487983493,(jgi_DalEC12_1_239478_CE160716_848_1-581:0.5004404566,(jgi_HypCI4A_1_59648_e_gw1.33.121.1_1-619:0.2635085806,(jgi_HypCO275_1_23567_fgenesh1_pm.119___5_1-586:0.0127658530,jgi_HypEC38_3_369178_estExt_Genewise1Plus.C_12_t10433_1-586:0.0280541948)100:0.2246498771)100:0.1491986841)100:0.1747777053)48:0.0535070809,(jgi_Oidma1_165080_estExt_Genewise1Plus.C_8_t20381_1-578:0.3956953612,((jgi_Penant1_10574_PENANT_c073G05392T0_1-623:0.2420632110,((jgi_Pencop1_2747_PENCOP_c012G09035T0_1-636:0.1882022336,((jgi_Penexp1_10001_PEXP_017240T0_1-590:0.2213512756,jgi_Penita1_1716_PITC_028680T0_1-629:0.1137289117)72:0.0485743574,((jgi_Penpol1_6210_PENPOL_c003G07287T0_1-640:0.0266882944,jgi_Penth1_162743_estExt_Genewise1Plus.C_4460011_1-619:0.0527327190)83:0.0227992042,jgi_Pensol1_11325_PENSOL_c084G11319T0_1-640:0.0683654552)97:0.0323819189)79:0.0442204026)63:0.0461891062,jgi_Pengri1_2343_PGRI_087530T0_1-633:0.1346236046)100:0.2110935616)100:0.1640051634,(jgi_Penox1_2160_EPS27229_1-547:0.1888485928,jgi_Pensub1_13638_scaffold_773.67_1-604:0.1721182511)100:0.2807510242)100:0.1471702199)100:0.3599954610)100:0.1508077469,(((((jgi_Amore1_140668_estExt_Genewise1Plus.C_7_t10124_1-639:0.1800423676,jgi_Oidma1_165145_estExt_Genewise1Plus.C_8_t20453_1-611:0.4754668445)93:0.1299560660,(((jgi_Melbi2_520680_e_gw1.19.183.1_1-654:0.0778464276,jgi_Melva1_434115_e_gw1.15.766.1_1-646:0.0800929956)80:0.0191998782,jgi_Rhier1_663914_fgenesh1_pg.50___96_1-650:0.1087322436)100:0.1170735947,jgi_Phisc1_734717_gm1.7985_g_1-653:0.1917135633)99:0.0883937578)64:0.0652026532,(jgi_Ascsa1_3708_3708_t_1-635:0.5170531236,jgi_Botci1_2642_BC1T_03453_1-524:1.0557988320)91:0.2424993226)74:0.0808491997,jgi_Cadsp1_563794_estExt_fgenesh1_pm.C_1880002_1-646:0.5250654348)60:0.0678041006,jgi_Glalo1_8397_GLAREA_09402m.01_1-642:0.7986823740)97:0.1904638089)99:0.1738973644)92:0.1878097029,jgi_Macph1_902_MPH_00923m.01_1-545:1.1254955081)82:0.1339074289,((jgi_Dotse1_117555_gw1.2.2886.1_1-535:0.3497305565,jgi_Mycfi2_187048_fgenesh1_pm.2___1096_1-564:0.2482923715)100:0.4690994805,jgi_Zymps1_805888_Zp221_scaffold_957_00024_1-569:0.8126040326)100:0.3310448384)92:0.1375566849,(jgi_Amore1_146463_estExt_Genewise1Plus.C_12_t10088_1-615:0.2430115887,(jgi_Cadsp1_563924_estExt_fgenesh1_pm.C_2030008_1-594:0.1644979875,jgi_Phisc1_148209_CE148208_129828_1-547:0.2153218368)100:0.1681393703)100:0.2944915006)77:0.0926468887,(jgi_Aurpu_var_pul1_246221_gw1.38.73.1_1-525:0.4023385981,jgi_Phach1_4543_rna4542_1-541:0.4705502953)100:0.4199668046)83:0.1221677941,(((jgi_Cenge3_622799_estExt_Genewise1Plus.C_840192_1-621:0.0583129973,jgi_Glost2_400027_fgenesh1_pm.NODE_3579___4_1-566:0.1359959786)100:0.1261016434,jgi_Leppa1_259512_gw1.348.22.1_1-558:0.1942739147)97:0.0924932363,(jgi_Hyspu1_1_118131_NODE_1220_length_910039_cov_26.g9092.t1_1-619:0.1885179792,jgi_Rhyru1_1_118421_NODE_931_length_25142_cov_46.3.g4676.t1_1-625:0.3056132906)99:0.1096049536)100:0.3134842280)91:0.1442862895,jgi_Verga1_117813_PV09_06172T0_1-563:0.8548532651)78:0.1051346778,((((((jgi_Chagl_1_13272_CHGT_03448_1-614:0.1701314933,jgi_Thite2_2053513_e_gw1.4.1211.1_1-618:0.2374908480)99:0.1350850289,jgi_Podan3_210721_mRNA_9549_1-643:0.3475248692)74:0.0406633527,jgi_Spoth2_2110542_fgenesh1_pg.chromosome_3___898_1-275:1.1211125758)72:0.1099751823,((jgi_Neucr2_5009_NCU08228T0_1-637:0.0000029881,jgi_Neucr_trp3_1_5009_Neucr2.NCU08228T0_1-637:0.0000029881)100:0.0019209760,jgi_Neute_matA2_82817_estExt_Genewise1Plus.C_32470_1-637:0.0073080847)100:0.3897697935)100:0.3241205887,((jgi_Diaam1_3485_rna3493_1-604:0.4036224895,jgi_Grocl1_3463_CMQ_2941m.01_1-616:0.7228382465)46:0.0827899657,(jgi_Grocl1_8298_CMQ_4524m.01_1-437:0.4232099882,jgi_Phaal1_3247_UCRPA7_4366m.01_1-447:0.2372596594)100:0.3290236104)97:0.1432761378)92:0.1483900028,((((jgi_Colgr1_10518_GLRG_01908T0_1-624:0.0675494480,jgi_Colto1_74_CT0861_08916T0_1-624:0.0140611031)56:0.0106641676,(jgi_Colny1_1016529_mrna_8249_1-624:0.0295714422,jgi_Color1_7320_CORC01_00428T0_1-624:0.0217395554)100:0.0527101446)85:0.0156201851,jgi_Colhig2_1497_CH63R_01497T0_1-629:0.0156807021)100:0.2204635812,(jgi_Sodal1_333764_fgenesh1_kg.6___259___Locus299v1rpkm427.55_1-632:0.2137566599,(jgi_Veral1_6021_VDBG_03220T0_1-633:0.0173967769,jgi_Verda1_6792_VDAG_02126T0_1-603:0.0390609051)100:0.2538737274)98:0.1178630446)100:0.3780263522)100:0.4314650414)87:0.1831533744,(jgi_Altal1_1044467_estExt_fgenesh1_pm.C_290048_1-569:1.0859522717,jgi_EndpusZ1_6164_EPUS_02431T0_1-612:1.1553260107)98:0.2940259160)100:0.4640299847,((jgi_Colhig2_3005_CH63R_01797T0_1-502:0.4186493926,(jgi_Colny1_1016932_mrna_8652_1-489:0.3033017621,jgi_Color1_10299_CORC01_06746T0_1-485:0.2550798830)100:0.2774791615)100:0.7007225412,jgi_Eutla1_4038_UCREL1_8811m.01_1-506:0.8435265776)100:0.7033074700)77:0.1825759561)73:0.1324305411,((((jgi_Altal1_1038434_estExt_fgenesh1_pm.C_40325_1-495:1.5687866443,(jgi_Aspcam1_232874_e_gw1.4.869.1_1-444:0.1349251685,jgi_Aspcand1_132968_MIX2631_7_35_1-522:0.0842869719)100:1.2501108910)93:0.3908839389,((((((((((jgi_Aspac1_115788_fgeneshO_kg.5___91___Locus_2444_Transcript_3_3_Confidence_0.714_1-535:0.0565015555,(jgi_Aspacu1_473751_estExt_Genemark1.C_450083_1-535:0.0268107675,(jgi_Aspbru1_438184_fgenesh1_kg.3___201___Locus1800v1rpkm64.79_1-525:0.0183982513,jgi_Aspfij1_450364_fgenesh1_kg.44___118___Locus2566v1rpkm44.56_1-525:0.0000029881)100:0.0220893247)100:0.0253278133)93:0.0262336193,((jgi_Aspind1_426316_fgenesh1_kg.51___22___Locus3296v1rpkm25.80_1-530:0.0361663905,(jgi_Aspjap1_361030_estExt_Genewise1Plus.C_190312_1-522:0.0151545421,jgi_Aspvio1_329781_e_gw1.22.263.1_1-521:0.0000029006)54:0.0078276430)98:0.0425938916,jgi_Aspuva1_319473_estExt_Genewise1.C_670063_1-538:0.0255985837)100:0.0705402103)100:0.1318170793,jgi_Aspsac1_331470_estExt_Genewise1Plus.C_1_t20303_1-526:0.2610416615)85:0.0520741890,jgi_Asphom1_405751_fgenesh1_kg.19___68___Locus6268v1rpkm8.40_1-536:0.1046796738)100:0.4357708705,(((jgi_Aspbr1_133304_e_gw1.12.967.1_1-526:0.0507398455,(((jgi_Aspcos1_265982_MIX5140_8_36_1-528:0.0217506786,jgi_Asptu1_60728_fgenesh1_pm.11___141_1-526:0.0145906257)40:0.0037361369,(((jgi_Aspeuc1_373696_estExt_Genewise1Plus.C_550086_1-528:0.0219418317,jgi_Aspneo1_367095_estExt_Genewise1Plus.C_370121_1-528:0.0331019280)77:0.0035616877,((jgi_Aspfo1_142234_e_gw1.12.284.1_1-528:0.0000028069,jgi_Asppip1_454285_fgenesh1_kg.35___10___Locus5345v1rpkm19.99_1-528:0.0036078086)100:0.0146211236,jgi_Aspka1_1_22370_AKAW_10896_1-526:0.0000024320)95:0.0108363719)55:0.0037766856,jgi_Aspvad1_367096_estExt_Genewise1.C_13_t20125_1-526:0.0143424325)49:0.0035934912)98:0.0256281569,(((jgi_Asplac1_238955_CE238954_1535_1-526:0.0000025541,(jgi_Aspni_bvT_1_170917_CE170916_488_1-527:0.0000026111,jgi_Aspni_DSM_1_158341_An03g03480m.01_1-510:0.0351534005)25:0.0000026510)12:0.0000027073,(jgi_Aspph1_338547_estExt_Genemark1.C_190222_1-524:0.0054875962,jgi_Aspwel1_182309_MIX5556_57_68_1-524:0.0000028138)49:0.0054790103)39:0.0049422945,(jgi_Aspni7_1186494_estExt_Genemark1.C_chr_601_t10253_1-527:0.0000029881,jgi_Aspni_NRRL3_1_8542_NRRL3_08542_1-526:0.0000029881)94:0.0130866302)98:0.0281368987)91:0.0251020794)100:0.0989009023,((jgi_Aspca3_207168_fgenesh_isotigs_kg.7___155___isotig14230_1-522:0.0263517682,jgi_Aspscl1_507868_estExt_Genewise1Plus.C_3_t10280_1-507:0.0364734861)60:0.0091073929,(jgi_Aspibe1_36572_CE36571_1738_1-526:0.0287412077,jgi_Aspscle1_435165_MIX586_159_85_1-526:0.0336705486)61:0.0078141232)87:0.0504647670)99:0.1154914260,(jgi_Aspell1_328815_e_gw1.107.129.1_1-520:0.1901956538,jgi_Asphet1_365649_fgenesh1_kg.32___56___Locus13719v1rpkm1.41_1-522:0.1643752412)100:0.1400370062)100:0.2221987842)91:0.1509675256,(((jgi_Aspbom1_9291_ABOM_007685T0_1-542:0.0364040131,jgi_Aspfl1_31872_7000001155800916_1-541:0.0349477172)100:0.0612519883,(jgi_Aspnom13137_1_5507_ANOM_000496T0_1-545:0.0207850921,jgi_Aspor1_11962_AO090010000065_mRNA_1-486:0.0771553611)94:0.0183311880)100:0.3500119473,jgi_Aspste1_376050_estExt_Genewise1.C_2_t10273_1-529:0.7279666139)90:0.1590371730)82:0.1378048252,(((jgi_Aspcal1_771723_ASPCAL09720_1-503:1.3957306100,(jgi_Aspnid1_8481_AN9172_1-530:1.1685173783,(jgi_Aspsy1_61486_fgenesh1_pm.14___121_1-518:0.2198989499,jgi_Aspve1_77213_estExt_fgenesh1_pg.C_160111_1-502:0.3426387139)100:0.4462758352)66:0.2699336763)100:0.7481896452,jgi_Aspte1_2746_ATET_08608_1-527:1.4217767828)91:0.3658464707,((jgi_Aspoch1432_1_2480_AOCH_001692T0_1-515:0.0000029881,jgi_Aspoch1_461389_estExt_Genewise1.C_6_t10071_1-515:0.0000029881)100:0.0065996126,jgi_Aspram1_4113_ARAM_003762T0_1-515:0.0048107496)100:0.6471094040)86:0.2219585585)90:0.1733905603,(jgi_Aspcl1_1793_7000001156838971_1-529:0.5498239331,((((jgi_Aspfu1_9243_Afu8g00920_mRNA_1-527:0.0037670307,jgi_Aspfu_A1163_1_107491_CADAFUBT00008497m.01_1-527:0.0000029881)100:0.1035111986,jgi_Neofi1_5432_7000001156987522_1-526:0.0485075454)99:0.0851633198,jgi_Aspuda1_9366_AUD_5219_1-521:0.2085705825)66:0.0243687809,jgi_Aspnov1_434452_fgenesh1_pg.8___98_1-526:0.1443292243)100:0.3062882058)100:0.4372088737)67:0.0803162776,(((jgi_Aspcand1_109403_fgenesh1_kg.39___128___TRINITY_DN2324_c0_g1_i1_1-387:0.0506547898,jgi_Asptaic1_192998_gm1.3265_g_1-385:0.0528632767)100:0.8374934384,jgi_Aspwe1_173968_gm1.7903_g_1-394:1.3570828225)99:0.3953998215,((jgi_Aspcri1_1935_SI65_01937T0_1-494:0.0000029881,jgi_Aspcri1_1942_SI65_01944T0_1-494:0.0000029881)100:0.0597568740,(jgi_Aspgl1_35725_gm1.5045_g_1-491:0.0830230200,jgi_Eurhe1_225757_CE215079_12842_1-490:0.1091052239)100:0.1327265149)100:1.5428951860)61:0.0922146012)94:0.2642802901,(((((jgi_Aspcos1_254192_gm1.4967_g_1-485:0.0605107278,jgi_Aspneo1_434610_MIX2733_2_15_1-486:0.0695574730)100:0.0728235634,((((((jgi_Asplac1_424747_fgenesh1_pg.20___152_1-492:0.0000029881,((jgi_Aspni7_1098758_e_gw1.802.895.1_1-494:0.0000029881,jgi_Aspni_NRRL3_1_11525_NRRL3_11525_1-495:0.0000028809)100:0.0090193136,jgi_Aspni_DSM_1_162251_An08g09980m.01_1-446:0.0497953929)58:0.0043919807)54:0.0000022600,jgi_Aspni_bvT_1_354317_MIX6784_4_22_1-470:0.0423341807)100:0.1354063408,jgi_Aspwel1_180271_MIX3518_2_13_1-486:0.0575579382)100:0.1157786585,jgi_Aspph1_243803_estExt_Genewise1Plus.C_1_t10139_1-484:0.3675378985)84:0.0513324410,jgi_Asptu1_53004_fgenesh1_pm.1___1151_1-485:0.1360970837)87:0.0406564870,jgi_Aspvad1_385389_estExt_Genewise1Plus.C_7_t10333_1-486:0.1285918504)81:0.0315786921)95:0.0279999789,jgi_Aspeuc1_453721_MIX11250_4_30_1-484:0.1048316338)66:0.0088029638,(jgi_Aspfo1_59473_fgenesh1_pm.4___681_1-458:0.1979134311,jgi_Asppip1_460896_fgenesh1_pm.14___99_1-446:0.2122226365)99:0.0941082467)100:0.8670074892,jgi_Aspwe1_172917_gm1.6852_g_1-469:0.7105232279)85:0.2434319986)100:0.9260926535)92:0.3179542138,((jgi_Coere1_79811_fgenesh1_kg.5___49___isotig03941_1-435:0.9110637476,jgi_Linpe1_277744_estExt_fgenesh1_pm.C_30193_1-419:1.0391859505)97:0.4055657202,(jgi_Walic1_4128_J056_004128m.01_1-385:1.5868774642,jgi_Walse1_34969_estExt_Genewise1Plus.C_1_t20312_1-436:0.6738588067)100:0.9975123452)39:0.2639485102)56:0.1610375808,jgi_Melbi2_652642_estExt_fgenesh1_pm.C_600059_1-492:1.3068351803)31:0.1499383028)46:0.2428198117,((((((((jgi_Aspbom1_8169_ABOM_005872T0_1-501:0.0688959754,jgi_Aspnom13137_1_1286_ANOM_005609T0_1-496:0.1276639332)90:0.0518559456,jgi_Aspor1_2536_AO090001000557_mRNA_1-502:0.1066762689)100:0.3646705861,jgi_Aspwe1_24041_fgenesh1_pg.2___41_1-500:0.4297388259)73:0.1718480766,jgi_Aspte1_4558_ATET_00996_1-499:0.9876163742)69:0.0971625574,(jgi_Penfla1_9538_PENFLA_c067G02329T0_1-513:0.0268300907,jgi_Penth1_229294_MIX18622_3_16_1-507:0.0850257936)100:0.7834694909)91:0.1831218703,((jgi_Aspcri1_3483_SI65_08972T0_1-524:0.1153268912,jgi_Aspgl1_861286_CE678601_12318_1-564:0.0430166197)88:0.0464407674,jgi_Eurhe1_381734_gm1.8449_g_1-524:0.0651079779)99:0.5989961897)54:0.1064308322,(jgi_Aspcand1_132460_MIX2123_6_41_1-480:0.4016716776,(jgi_Aspibe1_466911_estExt_Genemark1.C_350023_1-373:0.2192227277,jgi_Aspscle1_288005_gw1.52.94.1_1-282:0.2655484578)99:0.4677207520)99:0.7284317517)57:0.0897978624,(jgi_Aspca3_398763_fgenesh2_pm.13___141_1-479:0.3461291961,(jgi_Aspeuc1_327449_e_gw1.56.21.1_1-488:0.2238623629,jgi_Aspwel1_157631_fgenesh1_pm.6___223_1-484:0.1630816136)98:0.1706820248)100:0.9139335915)83:0.2744317483)94:4.4860001820,(((((((((jgi_Acain1_225702_e_gw1.1.1374.1_1-500:0.3747225429,(jgi_Cersp1_320666_fgenesh1_kg.7___128___Locus890v1rpkm201.06_1-499:0.2038296899,jgi_Tilwa1_307258_estExt_Genewise1.C_80409_1-495:0.2213193591)83:0.0764096403)41:0.0475096254,((jgi_Jamsp1_229163_fgenesh1_kg.1___232___Locus1080v1rpkm164.79_1-499:0.2203643163,jgi_Rhodsp1_280854_fgenesh1_kg.2___653___Locus521v1rpkm274.57_1-410:0.3900640484)97:0.1629266086,(jgi_Meimi1_85294_CE85293_70577_1-498:0.3024284961,jgi_Pirin1_76296_mRNA_PIIN_05491_1-499:0.6068523857)100:0.2516606895)30:0.0300270768)65:0.0767157145,((((((jgi_Moeaph1_614_PaG_03532T0_1-495:0.0000029881,jgi_Psean1_1_83322_PANT_19d00013_1-495:0.0000029881)100:0.0986761979,(jgi_Spore1_6080_sr14154m.01_1-496:0.0786495938,jgi_Usthor1_86084_UHOR_04846_1-497:0.1101912423)16:0.0069289019)12:0.0088442144,(jgi_Psehu1_5003_PHSY_005420m.01_1-496:0.0271631229,jgi_Ustma2_2_10356_mRNA_UMAG_11946_1-496:0.0343124278)94:0.0249146414)98:0.0806547093,jgi_Tescy1_185196_estExt_Genewise1Plus.C_1_t60265_1-494:0.1067420042)100:0.1986629718,jgi_Ustsp1_383634_fgenesh1_kg.25___10___Locus665v1rpkm240.11_1-496:0.1990289300)75:0.0609809000,jgi_Tilan2_252904_fgenesh1_kg.1___55___Locus2867v1rpkm59.19_1-498:0.3418071132)96:0.0924242307)51:0.0672733823,(jgi_Malgl1_1289_MGL_1288_1-495:0.1824667507,jgi_Malsy1_1_1929_MSY001_0619m.01_1-411:0.3159959853)100:0.2025694270)98:0.2704632352,((((jgi_Cryne_H99_1_6773_CNAG_07752T0_1-525:0.0581745358,jgi_Cryne_JEC21_1_5194_CNG00060.t01_1-525:0.0828528511)100:0.4262899452,jgi_Treen1_564498_fgenesh1_pm.13___20_1-509:0.5525008629)85:0.1979485982,jgi_Treme1_31510_e_gw1.6.210.1_1-490:0.5160593345)100:0.4558418284,(jgi_Walic1_2207_J056_002207m.01_1-497:0.1548626837,jgi_Walse1_31387_fgenesh1_kg.3___91___isotig03781_1-494:0.0874659955)100:0.8031066007)60:0.1479116626)56:0.1084249617,(((jgi_Croqu1_42339_e_gw1.37.44.1_1-500:0.1520742995,jgi_Melli1_210513_MELLI_sc_760.4_1-530:0.2133637076)94:0.1800279755,(((((jgi_PuccoNC29_1_14093_PCA_NC_14987-T1_1-502:0.0000000000,jgi_PuccoSD80_1_23432_PCA_SD_01143-T1_1-502:0.0000000000):0.0000029881,jgi_PuccoNC29_1_25292_PCA_NC_01371-T1_1-502:0.0000029881)91:0.0096977512,jgi_PuccoSD80_1_6716_PCA_SD_10996-T1_1-525:0.0057322829)100:0.1545483832,(jgi_Pucgr2_4616_PGTG_08259T0_1-503:0.0830393171,jgi_Puctr1_15019_PTTG_01152T0_1-503:0.1128988472)53:0.0485689148)47:0.0579161777,(jgi_Pucst1_499443_maker-PST130_7429-snap-gene-0.7-mRNA-1_1-500:0.0219884040,(jgi_Pucst_PST78_1_14219_PSTG_01073T0_1-498:0.0000029881,jgi_Pucstr1_18889_evm.model.scaffold_4.242_1-498:0.0050424864)100:0.0202067611)100:0.2519392407)100:0.2490698792)100:0.4896561316,(((jgi_Leucr1_320586_estExt_fgenesh1_pm.C_60053_1-493:0.2101483199,jgi_Micld1_1848_MVLG_06869T0_1-497:0.1426031440)99:0.1281655594,(jgi_Rhoba1_1_66461_estExt_fgenesh1_kg.C_70008_1-501:0.1281803846,(jgi_Rhosp1_31135_gm1.445_g_1-498:0.2240252667,((jgi_Rhoto1_6748_RHTO_06773_1-498:0.0000020212,jgi_Rhoto_IFO0559_1_7230_mRNA_7.62_1-499:0.0000020966)99:0.0069145520,((jgi_Rhoto_IFO0880_2_1759_mRNA_12.268_1-500:0.0000000000,jgi_Rhoto_IFO1236_1_45697_mRNA_12.408_1-500:0.0000000000):0.0000027878,jgi_Rhoto_IFO0880_4_10370_gm1.6428_g_mRNA_1-500:0.0000022272)100:0.0133390633)100:0.1158447762)87:0.0614021145)97:0.1169676928)92:0.1212302158,(jgi_Mixos1_93249_fgenesh1_pm.3___247_1-525:0.3477436267,jgi_Rhomi1_151977_estExt_Genewise1.C_3_t30359_1-495:0.3462217263)88:0.1358093663)86:0.1350775241)100:0.3018418493)92:0.1738886110,(((((jgi_Amath1_82802_estExt_fgenesh1_pm.C_3260003_1-462:1.3348208558,jgi_Blyhe1_18290_e_gw1.9.10.1_1-508:0.7787739378)80:0.1617872863,jgi_Rhihy1_716515_fgenesh1_kg.20___118___Locus1272v1rpkm170.20_1-301:0.6573724229)60:0.1484525677,(jgi_Saico1_59954_e_gw1.20.67.1_1-517:0.6433061921,jgi_Saico1_85168_estExt_Genewise1.C_260227_1-497:0.6578768751)100:0.3322532047)39:0.1001678926,jgi_Catan2_1429308_fgenesh1_kg.10___102___Locus1768v1rpkm130.72_1-497:0.5303867722)62:0.1828189491,jgi_Canca1_30653_fgenesh1_kg.1___792___Locus228v1rpkm682.82_1-495:0.6975686284)43:0.1334983930)90:0.1967983934,(((((((((((((jgi_Aciri1_iso_4285_gm1.4285_g_1-523:0.0000029881,jgi_Aciri1_meta_147453_e_gw1.02794.38.1_1-523:0.0000029881)100:0.2850219065,((jgi_Clafu1_185877_scf7180000127883_G4359_1-541:0.0188598139,jgi_Dotse1_73354_estExt_fgenesh1_kg.C_7_t10471_1-540:0.0449527404)100:0.2089605735,((jgi_Mycfi2_85471_Mycfi1.fgenesh1_pg.C_scaffold_50000010_1-509:0.2421413898,(((jgi_Mycgr3_72829_estExt_Genewise1Plus.C_chr_60261_1-530:0.0000029881,jgi_Zymbr1_9710_TI39_contig619g00002T0_1-530:0.0000029881)95:0.0000028986,jgi_Zymps1_801943_Zp221_scaffold_445_00012_1-530:0.0043474655)83:0.0086839888,jgi_Zymar1_770745_Za111_scaffold_318_0008_1-530:0.0000026269)100:0.2438588125)27:0.0372102338,(jgi_Sepmu1_149435_estExt_fgenesh1_kg.C_5_t10393_1-519:0.0046555237,jgi_Seppo1_25624_estExt_Genemark1.C_90044_1-522:0.0000026281)100:0.2293629615)50:0.0624487380)95:0.1168525205)12:0.0604736010,(jgi_Clasph1_3860_CSPH_00991-R0_1-531:0.2274732930,jgi_Horwer1_13012_HWER_01035-R0_1-538:0.1823270612)50:0.0424119737)9:0.0537863094,jgi_Bauco1_34346_fgenesh1_kg.7___76___Locus1326v1rpkm143.59_1-534:0.2758026040)100:0.1654563967,((((((((((jgi_Aspcri1_4789_SI65_02829T0_1-504:0.0572782449,jgi_Eurhe1_530712_estExt_fgenesh1_pm.C_120041_1-437:0.1537992945)56:0.0144517360,jgi_Aspgl1_173119_estExt_Genewise1Plus.C_12_t20145_1-504:0.0422199710)100:0.2032584825,(((((((jgi_Asplac1_342796_e_gw1.21.245.1_1-484:0.0052756658,jgi_Aspni_bvT_1_354829_MIX7296_2_14_1-484:0.0000029881)74:0.0000020188,jgi_Aspni_DSM_1_167536_An16g02380m.01_1-483:0.0000029881)96:0.0267359446,(jgi_Aspni7_1176135_gm1.6864_g_1-489:0.0000029881,jgi_Aspni_NRRL3_1_7229_NRRL3_07229_1-489:0.0000029881)100:0.0000023659)100:0.0904507409,jgi_Aspph1_297442_gm1.9565_g_1-492:0.1121734361)82:0.0255908185,jgi_Aspwel1_175318_gm1.10567_g_1-473:0.0494974816)100:0.0563479465,jgi_Aspte1_769_ATET_00769_1-505:0.0323995928)100:0.0974485417,jgi_Pensol1_10501_PENSOL_c007G02191T0_1-465:0.1903423794)97:0.0783483158)96:0.1081363749,jgi_Aspwe1_60143_estExt_fgenesh1_pm.C_4_t20454_1-504:0.1804883252)82:0.0814572290,jgi_Aspscl1_590985_gm1.11008_g_1-326:0.8512165907)88:0.0660449650,((jgi_DalEC12_1_24039_gm1.6647_g_1-501:0.1303569802,(jgi_HypCI4A_1_225379_CE148166_45144_1-505:0.2415285853,(jgi_Melva1_474141_estExt_Genewise1.C_320214_1-508:0.1119134399,jgi_Oidma1_102054_estExt_fgenesh1_pm.C_4_t10124_1-534:0.2840110217)91:0.1103636876)55:0.0412825356)100:0.1834661145,((((jgi_Fusfu1_11898_FFUJ_09996m.01_1-505:0.0700327984,jgi_Fusve2_7122_FVEG_11136T0_1-513:0.0909913919)41:0.0071351182,jgi_Fusox2_13053_FOXG_13703T0_1-505:0.0932272699)100:0.2184660459,jgi_Necha2_100697_estExt_fgenesh1_pg.C_sca_5_chr5_3_00638_1-505:0.1841828639)97:0.0970348869,(jgi_Ilysp1_1867741_estExt_fgenesh1_pg.C_270091_1-505:0.1297676769,jgi_Neodi1_5962_AK830_g2640T0_1-505:0.1804218967)94:0.0767972999)100:0.1435913681)85:0.0637429930)78:0.0212044204,((jgi_Beaba1_7092_BBA_07092m.01_1-535:0.2998392466,jgi_Metro1_6846_MAA_10412T0_1-534:0.2170307750)100:0.2253255656,(jgi_Eutla1_2237_UCREL1_719m.01_1-496:0.1529803416,jgi_Hyspu1_1_113776_NODE_44_length_893767_cov_26.1.g648.t1_1-505:0.0677780899)85:0.0625542272)97:0.0674911597)89:0.0773055178,jgi_Tolinf1_199883_TINF09883-mRNA-1_1-503:0.4351841583)100:0.3319023449,jgi_Byssp1_3480_PVAR5_6235_1-494:0.6279749587)97:0.1890853913,((jgi_Venin1_19763_atg5032.t1_1-520:0.0532670860,jgi_Venpi1_209811_VP.s14.g30.t1_1-520:0.0207701372)100:0.2703940483,(jgi_Verga1_124883_PV09_03633T1_1-541:0.0000022824,jgi_Verga1_124884_PV09_03633T0_1-541:0.0000026703)100:0.3668721075)96:0.1502537449)77:0.0913662897)38:0.0641421075,(jgi_Aurpu_var_mel1_78623_fgenesh1_pm.28___33_1-518:0.0488177905,(jgi_Aurpu_var_nam1_63579_fgenesh1_pg.8___101_1-518:0.0541065360,(jgi_Aurpu_var_pul1_323500_estExt_Genewise1Plus.C_160165_1-521:0.0472606821,jgi_Aurpu_var_sub1_1352_gm1.1352_g_1-518:0.0526824585)81:0.0252068346)74:0.0362240691)100:0.2890940719)78:0.0828941680,jgi_Xylhe1_236366_fgenesh1_pg.2___382_1-521:0.2846116924)47:0.0533231882,(((((jgi_Artbe1_1245_FLIJena_ARB_00102_1-475:0.0000029881,jgi_Triver1_5920_FLIJena_TRV_07272_1-454:0.0055690464)82:0.0044229011,jgi_Triru1_1672_TERG_07485T0_1-509:0.0357709104)79:0.0230429736,jgi_Micca1_347_MCYG_00345T0_1-508:0.0401979888)100:0.1894925752,(jgi_Cocim1_9083_CIMG_03436T0_1-514:0.1235847845,jgi_Uncre1_7119_URET_07253_1-508:0.1592003258)100:0.1224664466)99:0.0802798033,((((((((jgi_Aspac1_110154_fgeneshO_kg.1___1437___Locus_2381_Transcript_3_3_Confidence_0.714_1-530:0.0043896298,(jgi_Aspacu1_362392_estExt_Genewise1.C_990040_1-530:0.0000029881,(jgi_Aspbru1_401053_estExt_Genewise1.C_1100001_1-530:0.0000029881,jgi_Aspfij1_404609_estExt_Genewise1.C_250001_1-530:0.0000029881)96:0.0043895425)48:0.0000020815)79:0.0043957169,(jgi_Aspind1_429254_fgenesh1_kg.106___32___Locus1882v1rpkm49.31_1-530:0.0043981935,((jgi_Aspjap1_331650_estExt_Genewise1.C_6_t10300_1-530:0.0000000000,jgi_Aspvio1_356127_estExt_Genewise1.C_180033_1-530:0.0000000000):0.0000029881,jgi_Aspuva1_57444_CE57443_9784_1-530:0.0000029881)77:0.0000027634)81:0.0000029556)98:0.0217438074,jgi_Asphom1_481497_estExt_fgenesh1_pg.C_740002_1-530:0.0225337094)43:0.0044711234,jgi_Aspsac1_423334_estExt_fgenesh1_pg.C_140116_1-530:0.0051927724)99:0.0492946411,((((jgi_Aspbr1_38309_fgenesh1_kg.2___657___Locus1608v1rpkm133.23_1-532:0.0129966763,((jgi_Aspcos1_291647_estExt_Genemark1.C_830002_1-532:0.0043154436,(jgi_Aspeuc1_366738_estExt_Genewise1Plus.C_240005_1-532:0.0043163665,(((jgi_Aspfo1_127725_e_gw1.3.2997.1_1-532:0.0000021202,jgi_Aspka1_1_14248_AKAW_02775_1-526:0.0102561863)70:0.0044077936,(jgi_Aspneo1_378002_fgenesh1_kg.22___219___Locus1334v1rpkm94.29_1-510:0.0000022641,jgi_Asptu1_120157_e_gw1.3.3136.1_1-532:0.0086515983)64:0.0043147788)33:0.0000029371,jgi_Asppip1_457298_fgenesh1_pm.4___329_1-532:0.0000029881)28:0.0000027333)30:0.0000020833)83:0.0088193817,jgi_Aspvad1_400481_fgenesh1_kg.1___772___Locus1317v1rpkm121.14_1-510:0.0000020248)64:0.0044111615)76:0.0043948593,((jgi_Asplac1_416883_fgenesh1_kg.52___44___Locus3029v1rpkm33.53_1-510:0.0000021017,jgi_Aspni_DSM_1_157386_An02g08660m.01_1-510:0.0000029881)98:0.0000025393,((((jgi_Aspni7_1144880_fgenesh1_kg.chr_402___518___426_1_CATW_CATX_CATY_CATZ_1-532:0.0000000000,jgi_Aspni_NRRL3_1_5555_NRRL3_05555_1-532:0.0000000000):0.0000000000,jgi_Aspph1_325788_estExt_fgenesh1_pg.C_70202_1-532:0.0000000000):0.0000000000,jgi_Aspwel1_142856_fgenesh1_kg.14___308___TRINITY_DN751_c0_g2_i1_1-532:0.0000000000):0.0000029881,jgi_Aspni_bvT_1_323391_estExt_fgenesh1_pm.C_180044_1-532:0.0000029881)63:0.0000029880)62:0.0043582874)89:0.0134662376,((jgi_Aspca3_203836_fgenesh_isotigs_kg.2___739___isotig11142_1-510:0.0048784840,jgi_Aspscl1_537193_fgenesh1_kg.22___75___Locus900v1rpkm181.36_1-532:0.0000028946)70:0.0043121474,(jgi_Aspibe1_427601_fgenesh1_kg.37___111___Locus832v1rpkm189.72_1-532:0.0129482802,jgi_Aspscle1_401331_fgenesh1_kg.103___2___Locus1517v1rpkm95.09_1-532:0.0086295833)71:0.0043157225)99:0.0446063545)67:0.0225899700,(jgi_Aspell1_354881_estExt_Genewise1.C_920037_1-530:0.0507800578,jgi_Asphet1_308725_estExt_Genewise1.C_3_t20215_1-530:0.0263711261)99:0.0386401431)94:0.0332718800)82:0.0353035833,((((((jgi_Aspbom1_736_ABOM_009464T0_1-532:0.0160468862,jgi_Aspnom13137_1_4048_ANOM_007554T0_1-532:0.0100077362)71:0.0098294042,(jgi_Aspfl1_27213_7000001155835592_1-532:0.0743316117,jgi_Aspor1_6417_AO090012000855_mRNA_1-510:0.0000029881)100:0.0651202406)100:0.0583991261,jgi_Aspte1_7691_ATET_04128_1-511:0.0584509428)68:0.0222239272,(((jgi_Aspcam1_247087_estExt_Genewise1.C_1_t30483_1-533:0.0171589964,jgi_Aspcand1_104937_fgenesh1_kg.19___103___TRINITY_DN937_c0_g1_i1_1-533:0.0085193636)98:0.0301105141,jgi_Asptaic1_179076_fgenesh1_kg.127___49___TRINITY_DN4795_c0_g2_i3_1-531:0.0000024951)100:0.1117198056,((jgi_Aspcri1_4854_SI65_02896T0_1-509:0.0104015588,(jgi_Aspgl1_72596_estExt_fgenesh1_pm.C_40368_1-531:0.0202086841,jgi_Eurhe1_413493_fgenesh1_kg.17___142___Locus925v1rpkm215.80_1-531:0.0102160051)100:0.0523756202)100:0.1076273878,jgi_Aspwe1_105676_e_gw1.2.2542.1_1-531:0.1041926490)79:0.0271119078)77:0.0299009169)92:0.0299913410,((jgi_Aspcl1_6041_7000001156872457_1-532:0.0395639331,((((jgi_Aspfu1_4406_Afu3g12690_mRNA_1-536:0.0042735748,jgi_Aspfu_A1163_1_102725_CADAFUBT00003635m.01_1-536:0.0000029881)100:0.0728827016,Characterised_CAI38754.2:0.0000020432)100:0.0666031807,(jgi_Aspuda1_8019_AUD_4029_1-510:0.0490569860,jgi_Neofi1_4060_7000001156980598_1-510:0.0000022039)63:0.0048806063)70:0.0000028160,jgi_Aspnov1_446369_fgenesh1_kg.13___42___Locus6047v1rpkm11.26_1-532:0.0062465967)95:0.0282405667)98:0.0454336391,((jgi_Aspste1_434830_fgenesh1_kg.2___1427___Locus1755v1rpkm74.78_1-510:0.0877264710,((jgi_Penant1_3962_PENANT_c002G04116T0_1-508:0.0432268904,((((jgi_Pench1_77638_e_gw1.3.911.1_1-508:0.0000029881,jgi_PenchWisc1_1_142571_PCH_Pc18g00980_1-508:0.0000029881)100:0.0000019976,jgi_Penfla1_6180_PENFLA_c031G06803T0_1-530:0.0043965754)71:0.0067212897,jgi_Pennal1_3986_PENNAL_c0021G02793T0_1-530:0.0154554023)55:0.0131739689,(((((jgi_Pencop1_908_PENCOP_c001G03423T0_1-529:0.0310703158,(jgi_Pengri1_6976_PGRI_026970T0_1-507:0.0051925743,jgi_Penvul1_5176_PENVUL_c003G05770T0_1-529:0.0449856587)71:0.0088877906)82:0.0129164493,((jgi_Pendi1_6116_PDIG_65240m.01_1-507:0.0000029881,jgi_Pendig1_6567_PDIP_74570_1-507:0.0000029881)100:0.0500176306,jgi_Penexp1_352_PEXP_056710T0_1-507:0.0157459710)58:0.0099824550)56:0.0050185667,jgi_Penita1_3760_PITC_012730T0_1-507:0.0150118707)72:0.0044177809,(jgi_Pensol1_1058_PENSOL_c001G08940T0_1-530:0.0043970433,jgi_Penth1_140113_estExt_Genewise1.C_2520002_1-473:0.0218137665)59:0.0043835289)19:0.0000029889,jgi_Penpol1_528_PENPOL_c001G09912T0_1-529:0.0044130999)82:0.0117641215)99:0.0361675654)100:0.0667546814,((jgi_Pendec1_2676_PENDEC_c002G00561T0_1-532:0.0713956249,jgi_Penste1_2802_PENSTE_c014G02732T0_1-532:0.0728950789)80:0.0202257145,(jgi_Penox1_5027_EPS30096_1-510:0.0552311105,jgi_Pensub1_439_scaffold_123.58_1-532:0.0367895268)94:0.0418162639)62:0.0260850846)100:0.0783364601)32:0.0238791059,jgi_Aspzo1_144858_fgenesh1_pg.14___76_1-530:0.1446497670)36:0.0179420133)62:0.0138235541)69:0.0181221961,((jgi_Aspcal1_772676_ASPCAL10673_1-532:0.0337966957,(jgi_Aspnid1_9014_AN3112_1-532:0.0225242048,(jgi_Aspsy1_146830_e_gw1.3.1537.1_1-533:0.0070337795,jgi_Aspve1_127444_e_gw1.3.2005.1_1-533:0.0196032891)100:0.0937456719)90:0.0417000004)86:0.0334294638,(jgi_Aspoch1432_1_3326_AOCH_007256T0_1-521:0.0000022442,(jgi_Aspoch1_445841_e_gw1.10.278.1_1-532:0.0000029881,jgi_Aspram1_3804_ARAM_005159T0_1-532:0.0000029881)100:0.0000029621)100:0.0588079162)81:0.0335402349)58:0.0135417637)95:0.0591869632,(((jgi_Bysni1_48091_e_gw1.52.13.1_1-532:0.0741198632,(jgi_Byssp1_2329_PVAR5_5396_1-510:0.0579728841,jgi_Paevar1_488892_fgenesh1_pm.17___27_1-531:0.0063255511)91:0.0414637682)93:0.0356705841,jgi_Thelan1_5224_TLAN_05184-R0_1-529:0.2079911247)82:0.0398531028,(jgi_Talabor1_881_gi_212527530_ref_XP_002143922.1__1-530:0.0339809444,jgi_Talma1_2_4779_PMAA_022840_1-530:0.0473272254)100:0.1126335590)62:0.0301245048)100:0.0809815844,((jgi_Blade1_190057_BDBG_02945T0_1-532:0.0574175691,jgi_Hisca1_7288_HCAG_06641T0_1-515:0.3407376928)78:0.0439960013,(jgi_Parbr1_4427_PABG_02490m.01_1-514:0.0000021958,jgi_Parbra1_892_PADG_00912T0_1-514:0.0048047336)100:0.1648141721)99:0.0937492547)38:0.0355462704)99:0.1160872122)76:0.0739492511,(((((((((((((jgi_Altal1_958684_estExt_Genewise1.C_6_t10353_1-539:0.0000020130,jgi_Altbr1_AB01116.1_1-247:0.0633917311)99:0.0582667446,jgi_Stely1_7472_TW65_07865T0_1-517:0.0802818093)56:0.0183764761,(((((((jgi_Cocca1_23132_fgenesh1_pg.16___49_1-517:0.0000029741,jgi_Cocvi1_25582_gm1.4186_g_1-517:0.0000029881)85:0.0000028916,jgi_Cocmi1_102722_e_gw1.133.9.1_1-517:0.0046725557)94:0.0046816683,(jgi_CocheC4_1_180394_estExt_Genewise1.C_380210_1-539:0.0000023607,jgi_CocheC5_3_1219094_gm1.10771_g_1-517:0.0000024903)61:0.0041505153)62:0.0041321536,jgi_Cocsa1_160857_gm1.5673_g_1-517:0.0047014057)100:0.0375233175,jgi_Coclu2_45445_estExt_Genemark1.C_150367_1-539:0.0480015716)84:0.0321636480,jgi_Settu3_94263_Settu1.e_gw1.5.336.1_1-517:0.0488605196)90:0.0457457008,(jgi_Pyrtr1_PTRG_11440_1-517:0.0318919498,jgi_Pyrtt1_10083_PTTG_18785.1_1-539:0.0010297051)89:0.0491313332)90:0.0433309516)79:0.0196958862,(jgi_Stano2_3185_SNOG_09664.3_1-538:0.0682889928,jgi_Stasp1_326988_estExt_fgenesh1_pm.C_100214_1-539:0.0303836132)100:0.0801528569)64:0.0367601243,jgi_Lepmu1_8125_Lema_T030190.1_1-539:0.1113263092)59:0.0256894383,jgi_Ascra1_3503_ST47_g5368T0_1-518:0.2181530927)53:0.0279585583,jgi_Pyrsp1_551484_estExt_Genewise1.C_290132_1-536:0.1083823459)100:0.1049944476,(jgi_Parsp1_1158923_fgenesh1_kg.1___173___Locus1759v1rpkm65.62_1-535:0.2026206401,jgi_Perma1_671916_estExt_Genemark1.C_730014_1-535:0.1553195114)78:0.0496587879)72:0.0326668272,jgi_Corca1_70175_CE70174_38563_1-531:0.1511140921)94:0.0687304344,jgi_Cloaq1_315451_CE315450_10670_1-536:0.1521365550)95:0.0722578977,(jgi_Hyspu1_1_123272_NODE_197_length_293255_cov_26..g2924.t1_1-514:0.1640380625,jgi_Rhyru1_1_115370_NODE_16366_length_33366_cov_38.g11699.t1_1-514:0.1257035068)96:0.0636251108)88:0.0287651389,((jgi_Cenge3_116311_CE116310_5857_1-534:0.0688209807,jgi_Glost2_393638_estExt_Genemark1.C_NODE_103860012_1-534:0.0427732080)65:0.0233469474,jgi_Leppa1_332568_estExt_Genewise1.C_2730022_1-535:0.1211256892)96:0.0327807655)92:0.0498377707,jgi_Conap1_98756_W97_07369T0_1-480:0.1991453859)79:0.0376094354)51:0.0380380964,((((jgi_Botdo1_1_297699_NODE_3412_length_119171_cov_63.g8594.t1_1-537:0.0568376394,jgi_Macph1_12741_MPH_13021m.01_1-537:0.0494895067)96:0.0615403034,jgi_Neopa1_9457_UCRNP2_7296m.01_1-537:0.0436883461)67:0.0273276665,jgi_Dipse1_5470_rna5469_1-504:0.1157108996)100:0.1032221976,(((jgi_Phcit1_161641_e_gw1.6.92.1_1-529:0.0265937418,jgi_Phcitr1_286235_fgenesh1_kg.15___149___TRINITY_DN9096_c2_g1_i1_1-534:0.0042882162)79:0.0084465668,(((jgi_Phy27169_385717_fgenesh1_pm.16___76_1-534:0.0000029881,jgi_Phycpc1_315739_CE315738_16298_1-534:0.0000029881)86:0.0000025228,jgi_Phycitr1_632109_MIX1950_39415_65_1-529:0.0000020730)70:0.0042843575,jgi_Phycit1_442187_estExt_fgenesh1_pg.C_30163_1-534:0.0000023038)92:0.0087443454)100:0.0508046862,jgi_Phycap1_325048_fgenesh1_kg.11___617___TRINITY_DN4797_c0_g1_i1_1-534:0.0465028659)100:0.1415220944)100:0.1659304424)78:0.0608542119,(((((((jgi_Capcor1_5206_A1O1_04721T0_1-531:0.1008371043,jgi_Capep1_7773_A1O3_06820T0_1-531:0.0970361577)77:0.0135165396,jgi_Exode1_9397_HMPREF1120_09104T0_1-531:0.0772899074)95:0.0263194390,((((((jgi_Capse1_365635_PV04_07706T0_1-531:0.0376989075,jgi_Claca1_104815_G647_02834T0_1-531:0.0038622871)74:0.0141156353,jgi_Claye1_7216_A1O7_07258T0_1-531:0.0196405346)100:0.1165037781,jgi_Exosi1_118892_PV11_07089T0_1-531:0.1987401167)60:0.0410373157,((jgi_Exool1_137069_PV06_02333T0_1-527:0.0296757246,jgi_Exosp1_2468_PV08_11884T0_1-527:0.0359838720)100:0.0770398357,jgi_Exoxe1_141359_PV05_08703T0_1-531:0.0577878552)96:0.0510934764)60:0.0359353575,((((jgi_Claba1_132577_Z519_01055T0_1-531:0.0166087849,jgi_Claps1_4146_A1O5_09542T0_1-531:0.0081954273)97:0.0165833298,jgi_Claim1_153325_PV07_11588T0_1-531:0.0081979286)40:0.0043370859,((jgi_Fonmo1_6446_AYO21_05371T0_1-531:0.0041276716,jgi_Fonpe1_3073_Z517_02973T0_1-531:0.0123960040)70:0.0044746175,jgi_Fonnu1_4655_AYO20_04503T0_1-531:0.0037797480)95:0.0208582584)54:0.0138398351,jgi_Fonmu1_115_Z520_00116T0_1-531:0.0279184320)100:0.0765466429)64:0.0153458690,(jgi_Exoaq1_5404_A1O9_02928T0_1-522:0.1190409066,jgi_Exome1_106483_PV10_02688T0_1-507:0.1469746573)100:0.1022206010)65:0.0298224420)91:0.0713166403,(jgi_Cypeu1_119606_HMPREF1541_00578T0_1-531:0.0679211747,jgi_Phiatt1_10210_AB675_2044T0_1-531:0.1014520774)100:0.1345154396)92:0.0605865328,jgi_Phach1_3327_rna3326_1-516:0.3140915340)72:0.0325014580,jgi_EndpusZ1_2274_EPUS_06610T0_1-531:0.1747313018)96:0.0769165484,jgi_Clagr3_4895_CLAGR_005396-RA_1-533:0.4488172201)27:0.0606149383)33:0.0513166504,(((((((((((jgi_Acrchr1_1422_ACRE_078230T0_1-518:0.1762764146,((jgi_Trias1_22916_gm1.885_g_1-512:0.0096982190,(jgi_Triasp1_407020_estExt_Genewise1.C_5690004_1-512:0.0063462115,(jgi_Triat2_301560_estExt_fgenesh1_kg.C_contig_270194_1-512:0.0093018287,jgi_Trigam1_5802_TGAM01_06280T0_1-512:0.0344921378)100:0.0490318635)68:0.0033912816)100:0.0697759415,((jgi_Trici4_1135429_fgenesh1_kg.7___118___Locus844v1rpkm179.65_1-512:0.0243368209,(jgi_Trilo3_1439542_fgenesh1_pm.8___310_1-462:0.0393059131,(jgi_Trire2_48178_estExt_Genewise1.C_90464_1-512:0.0000029881,jgi_TrireRUTC30_1_25190_estExt_Genemark1.C_100210_1-512:0.0000029881)91:0.0000024856)73:0.0147089256)100:0.1116954013,((jgi_Triha1_291724_CE121875_59994_1-513:0.0000029881,jgi_Trihar1_752062_estExt_Genewise1Plus.C_1160003_1-513:0.0000029881)100:0.0369470892,jgi_TriviGv29_8_2_111228_Trive1.estExt_fgenesh2_kg.C_70071_1-513:0.0073142453)99:0.0483382045)87:0.0439173576)100:0.1105024488)47:0.0174643738,jgi_Tolinf1_198333_TINF08347-mRNA-1_1-562:0.1429900526)50:0.0386408848,(((jgi_Beaba1_8556_BBA_08556m.01_1-512:0.1326801157,jgi_Cormi1_262_CCM_00262m.01_1-512:0.0714451857)100:0.2840365250,(((((jgi_Fusfu1_5591_FFUJ_13190m.01_1-515:0.0124552174,jgi_Fusox2_26008_FOXG_07702T0_1-340:0.1271426625)88:0.0001624598,jgi_Fusve2_15788_FVEG_04626T0_1-515:0.0200030930)96:0.0349699327,(jgi_Fusgr1_6955_FGSG_05997T0_1-514:0.0000029881,jgi_Fusps1_8410_FPSE_02976T0_1-514:0.0138995142)100:0.0424225080)99:0.0527750314,jgi_Necha2_68188_estExt_Genewise1Plus.C_sca_3_chr4_2_00509_1-513:0.0950049989)97:0.0802194433,(jgi_Ilysp1_1602119_fgenesh1_kg.4___4538___Locus380v1rpkm398.29_1-511:0.1085998253,jgi_Neodi1_1256_AK830_g1565T0_1-510:0.0863100445)100:0.0979458809)72:0.0631337325)80:0.0701134739,((jgi_Metac1_2019_MAC_02019m.01_1-533:0.0119797287,jgi_Metro1_637_MAA_04770T0_1-533:0.0164046358)96:0.0180917888,jgi_Pocchl1_1171_VFPPC_00916T0_1-533:0.0192853918)100:0.0955983014)64:0.0524462613)88:0.0484226496,((((jgi_Chagl_1_17737_CHGT_07913_1-489:0.1943341736,(jgi_Podan3_206269_mRNA_5097_1-514:0.1516107915,(jgi_Spoth2_2084736_estExt_Genewise1.C_chromosome_7_t30063_1-514:0.1235258585,jgi_Thite2_2123710_fgenesh_kz1_kg.chromosome_6___814___134485_1-514:0.1576701415)95:0.0976893687)60:0.0310206789)97:0.0654784384,((jgi_Neucr2_3186_NCU01824T0_1-516:0.0000029881,jgi_Neucr_trp3_1_3186_Neucr2.NCU01824T0_1-516:0.0000029881)99:0.0048282305,jgi_Neute_matA2_130521_estExt_fgenesh1_pg.C_40474_1-516:0.0092723101)100:0.1915062399)64:0.0459973328,((((((jgi_Colfi1_280775_mRNA5595_1-511:0.0000000000,jgi_Colsi1_976829_mrna_4949_1-511:0.0000000000):0.0000029881,jgi_Colny1_1014101_mrna_5821_1-511:0.0000029881)100:0.0000023004,jgi_Colsa1_939784_mrna_2540_1-511:0.0246674140)94:0.0212743333,jgi_Color1_7017_CORC01_04318T0_1-509:0.0455511724)100:0.0755696356,(jgi_Colgr1_5658_GLRG_07315T0_1-509:0.0097487877,(jgi_Colhig2_14073_CH63R_12865T0_1-509:0.0295210597,jgi_Colto1_1591_CT0861_00333T0_1-538:0.0055196213)67:0.0111285568)87:0.0397497428)100:0.2332094559,(jgi_Sodal1_332818_fgenesh1_kg.4___510___Locus478v1rpkm286.91_1-519:0.1261575735,jgi_Veral1_5806_VDBG_03005T0_1-504:0.1621823639)96:0.0637332854)98:0.0853420768)65:0.0249995209,jgi_Conlig1_427708_CE427707_25546_1-533:0.1232730596)73:0.0399793083)70:0.0280862893,(jgi_Grocl1_7713_CMQ_4322m.01_1-511:0.1726372472,(jgi_Ophnu1_1983834_OphioH327g5256_1-511:0.0119072476,jgi_Ophpic1_7882_rna7881_1-511:0.0328623521)100:0.1653930017)93:0.0879530371)33:0.0302310071,((jgi_Gaegr1_13981_GGTG_12246T0_1-512:0.2231432334,jgi_Magpo1_2662_MAPG_09632T0_1-512:0.1610993946)100:0.2416538815,jgi_Maggr1_114053_MGG_06695T0_1-511:0.2204977948)81:0.0878786969)65:0.0394922909,jgi_Phaal1_3308_UCRPA7_4427m.01_1-532:0.2374878042)24:0.0174212143,((((jgi_DalEC12_1_322124_fgenesh1_kg.38___44___Locus862v1rpkm165.97_1-507:0.0151671446,jgi_HypCI4A_1_320928_fgenesh1_kg.29___66___Locus273v1rpkm423.95_1-513:0.0878137063)98:0.0363961942,(jgi_HypCO275_1_397224_fgenesh1_kg.79___18___Locus1662v1rpkm77.32_1-515:0.0057900849,jgi_HypEC38_3_437587_gm1.10117_g_1-541:0.0183072624)99:0.0448476483)100:0.1284021121,jgi_Eutla1_10680_UCREL1_4188m.01_1-511:0.1782683033)85:0.0672572664,(jgi_Micbo1_142683_estExt_Genewise1Plus.C_1_t20047_1-509:0.2572924230,jgi_Pseve2_433803_fgenesh1_kg.7___655___TRINITY_DN4822_c0_g1_i3_1-527:0.2233127011)59:0.0513178650)89:0.0925941140)38:0.0503502594,jgi_Diaam1_9009_rna9039_1-507:0.3387337844)100:0.1643216581,((((jgi_Amore1_133681_estExt_Genewise1Plus.C_2_t20209_1-529:0.1455299099,(jgi_Botci1_12753_BC1T_09363_1-513:0.0411280417,jgi_Sclsc1_12686_SS1G_05715T0_1-513:0.0124090965)100:0.2285462139)24:0.0441657771,((jgi_Cadsp1_588587_gm1.9288_g_1-529:0.0692446040,jgi_Marbr1_4829_MBM_07753_1-510:0.2540102143)99:0.0795279863,jgi_Phisc1_686250_fgenesh1_kg.15___314___Locus2731v1rpkm46.88_1-534:0.1330679599)43:0.0383700946)34:0.0305729820,(((jgi_Ascsa1_6886_6886_t_1-528:0.2342965007,jgi_Glalo1_4823_GLAREA_07738m.01_1-529:0.2059680251)91:0.0782353899,jgi_Oidma1_177831_estExt_Genemark1.C_4_t10402_1-539:0.1783565854)13:0.0173891955,((jgi_Blugr1_23581_BGHDH14_bgh01746_1-496:0.0303824835,jgi_Blugra1_1713_BGT96224_2124T0_1-496:0.0570688516)100:0.2542023785,jgi_Erynec1_5886_EV44_g1445T0_1-509:0.4279409803)97:0.1172979033)15:0.0095479956)73:0.0370656835,((jgi_Melbi2_358379_CE358378_32069_1-538:0.0363605744,jgi_Melva1_516966_fgenesh1_kg.17___268___Locus972v1rpkm140.22_1-538:0.0555134429)99:0.0756793661,jgi_Rhier1_641757_fgenesh1_kg.5___174___Locus2104v1rpkm71.85_1-530:0.1424358873)98:0.0682180790)99:0.1074215740)90:0.0947530047,jgi_Pseudest1_9191_VC83_04366T0_1-541:0.4562864707)31:0.0436090280)95:0.0922245192,((jgi_Artol1_8002_AOL_s00109g170m.01_1-523:0.1437281406,jgi_Monha1_5386_H072_5499m.01_1-525:0.1333649294)100:0.2973896906,((jgi_Ascim1_226083_estExt_Genewise1.C_380019_1-516:0.5591091419,(((jgi_Chove1_1828545_fgenesh1_pm.45___27_1-507:0.1554561583,(jgi_Tubbor1_1071759_fgenesh1_kg.7___196___Locus10019v1rpkm3.99_1-508:0.0679405750,jgi_Tubme1_3376_GSTUMT00001001001_1-507:0.1651443142)71:0.0463903485)100:0.1950709050,(jgi_Morco1_546783_fgenesh1_pg.35___34_1-507:0.0000024740,jgi_Morimp1_629350_gm1.7381_g_1-507:0.0050120377)100:0.1878200348)93:0.0887480423,jgi_Pyrco1_11869_PCON_12869m.01_1-505:0.4598852508)80:0.0838715541)48:0.0366114036,jgi_Terbo2_813106_estExt_Genewise1.C_430165_1-509:0.7138646760)79:0.0690622231)73:0.0915079730)87:0.1728792766)92:0.1722317921,((((jgi_Dicsq1_156020_estExt_fgenesh1_pm.C_240004_1-496:0.0443608670,jgi_Dicsqu18370_1_718693_estExt_Genewise1Plus.C_210065_1-536:0.0089700048)53:0.0086525867,jgi_Dicsqu464_1_909871_fgenesh1_pg.152___9_1-535:0.0000021933)84:0.0380543424,jgi_Dicsqu463_1_967479_fgenesh1_kg.268___17___Locus12866v4rpkm0.55_1-504:0.1135101759)86:0.7262175549,(jgi_Trapub1_5106_scaffold_1570.24_1-512:0.1876964251,jgi_Trave1_134744_e_gw1.13.151.1_1-515:0.2958730683)100:0.5906178395)17:0.0122004567)100:9.6714887180)98:4.5206783850)41:0.4255670161,(((((((((((((jgi_Absrep1_368627_estExt_Genewise1Plus.C_4_t30151_1-392:0.1143782267,jgi_Absrep1_423355_fgenesh1_kg.26___287___TRINITY_DN8629_c0_g1_i3_1-406:0.2093286408)100:0.1444782531,jgi_Hesve2finisherSC_1382668_estExt_fgenesh1_pg.C_100241_1-387:0.2088205567)99:0.1126295792,(((jgi_Liccor1_9402_LCOR_08516.1_1-391:0.1495965980,jgi_Synrac1_491442_fgenesh1_kg.5___354___Locus3728v1rpkm42.47_1-395:0.3178482701)58:0.0501475868,jgi_Sakvas1_9218_SVAS_08267-R0_1-398:0.2231452028)54:0.0578044810,(jgi_Mucci2_113132_Genemark1.8895_g_1-393:0.1405258175,(((jgi_Rhich1_11489_A11471_1-375:0.0103437138,(jgi_Rhich1_775_A00725_1-375:0.0000029881,jgi_Rhimi_ATCC11559_1_185806_e_gw1.177.58.1_1-375:0.0000026689)99:0.0101451869)61:0.0052102584,(jgi_Rhimi1_1_308637_estExt_fgenesh1_pm.C_90105_1-375:0.0000029881,jgi_Rhimi_ATCC52814_1_105745_CE105744_5277_1-373:0.0000021169)95:0.0049616785)99:0.1061109703,(jgi_Rhior3_15262_RO3G_15050_1-376:0.1430440811,jgi_Rhior3_16473_RO3G_08493_1-375:0.1285914816)87:0.0553308327)100:0.1127848309)88:0.0696574691)54:0.0603065293)91:0.0794205915,jgi_Phybl2_89642_gw1.42.24.1_1-342:0.2131411063)92:0.0560729821,jgi_Phybl2_135865_estExt_Genewise1Plus.C_220148_1-391:0.4468407530)100:0.1709519094,((jgi_Basme2finSC_288319_estExt_Genewise1Plus.C_3880040_1-381:0.4716241802,((((jgi_Gloin1_47097_gw1.5664.7.1_1-338:0.0000029906,(jgi_RhiirA1_1_372598_estExt_Genewise1Plus.C_260024_1-429:0.0000029881,jgi_RhiirA5_475696_MIX27442_1366_86_1-429:0.0000029881)100:0.0000021852)98:0.0420244912,jgi_RhiirB3_421581_fgenesh1_pm.49___4_1-397:0.0000029881)41:0.0000024790,(jgi_Rhiir2_1_1741864_fgenesh1_pm.78___17_1-397:0.0000000000,jgi_RhiirC2_765056_fgenesh1_pm.35___4_1-397:0.0000000000):0.0000029881)95:0.0062362043,jgi_RhiirA4_433546_fgenesh1_pm.32___5_1-397:0.0019892088)100:0.4382721261)64:0.0688343958,(jgi_Lobtra1_354768_fgenesh1_kg.21___220___Locus5226v1rpkm21.12_1-420:0.2194411996,jgi_Morel2_131688_Morel1.fgenesh1_kg.1___93___Locus3692v3rpkm0.00_PRE_1-435:0.2471239234)100:0.2915611715)77:0.0788695676)76:0.0913420354,jgi_Thasp1_35259_fgenesh1_pm.NODE_586___2_1-390:0.6174942409)71:0.0937159522,((((jgi_Ganpr1_100344_e_gw1.46.54.1_1-318:0.3347671061,jgi_Ganpr1_108796_estExt_Genewise1Plus.C_80075_1-379:0.3556619293)90:0.1882108686,(jgi_Rozal1_1_5116_O9G_004172_1-408:0.0000020033,jgi_Rozal_SC1_26600_fgenesh1_kg.9___9___5116_A_1-408:0.0860901432)100:0.7731961320)90:0.2476838851,(jgi_Hompol1_5266_HPOL_004287-RA_1-400:0.3327695580,jgi_Rhihy1_711499_fgenesh1_kg.2___235___Locus2038v1rpkm111.82_1-288:0.5490790230)33:0.1035567529)21:0.0897816586,jgi_Spipu1_3944_SPPG_01170T0_1-398:0.4782920992)23:0.1197740692)35:0.1091747177,jgi_Caupr1_30177_fgenesh1_pm.169___1_1-396:0.7637481012)90:0.0879970582,(((jgi_Acain1_228444_e_gw1.2.535.1_1-373:0.2428942683,jgi_Meimi1_122692_e_gw1.2.710.1_1-326:0.3895061843)100:0.2125058540,((jgi_Cersp1_290904_e_gw1.34.1.1_1-342:0.6888571319,jgi_Tilwa1_295761_e_gw1.7.454.1_1-352:0.4078397742)93:0.2338714418,((((jgi_Psehu1_881_PHSY_001579m.01_1-436:0.1377065195,(jgi_Usthor1_85793_UHOR_04460_1-429:0.1837040509,jgi_Ustma2_2_10075_mRNA_UMAG_02829_1-428:0.1997424214)87:0.0452917390)84:0.0492778994,jgi_Spore1_5796_sr13873m.01_1-429:0.2302976944)100:0.1538757728,jgi_Tescy1_201134_fgenesh1_kg.8___310___Locus5249v1rpkm12.62_1-427:0.2165541954)100:0.2158618816,jgi_Ustsp1_374274_fgenesh1_pm.190___4_1-423:0.3174832352)100:0.1984997745)72:0.0895298798)100:0.3821031060,(((((((((((jgi_Agabi_varbisH97_2_191898_estExt_fgenesh2_kg.C_40317_1-431:0.0000024978,jgi_Agabi_varbur_1_113455_estExt_fgenesh1_kg.C_50430_1-431:0.0033100392)100:0.1537110506,jgi_Leugo1_1_51948_g3168.t1_1-431:0.1800486541)98:0.0732159987,(jgi_Amamu1_100887_estExt_Genewise1.C_8_t10431_1-430:0.1294300511,jgi_Amath1_74054_fgenesh1_pm.10___51_1-443:0.1017377245)93:0.0490035677)52:0.0331583022,(((((((jgi_Armcep1_9595_mRNA_ARCE_10690_g_ARCE_10690_g_1-429:0.0134689816,jgi_Armga1_1005513_fgenesh1_kg.2___417___Locus440v1rpkm325.42_1-429:0.0100346993)64:0.0033598678,(jgi_Armost1_953490_fgenesh1_kg.7___542___Locus590v1rpkm295.54_1-429:0.0000029881,jgi_Armosto1_261456_mRNA_AROS_04858_AROS_04858_1-429:0.0033329345)91:0.0066670963)65:0.0046717718,jgi_Armme1_1_11806_g11268_1-429:0.0053809712)99:0.1223557147,jgi_Psicub1_1_71358_gm1.219_g_1-419:0.1078089973)77:0.0348447628,((jgi_Copci1_1106_CC1G_01286T0_1-418:0.0055770496,jgi_Copci_AmutBmut1_371291_e_gw1.107.62.1_1-423:0.0104332169)100:0.1326610298,jgi_Copmic2_1728366_fgenesh1_kg.7___316___Locus2810v1rpkm75.19_1-420:0.1390129469)93:0.0720943795)4:0.0072194389,((jgi_Auramp1_481995_fgenesh1_kg.2___3759___TRINITY_DN10175_c0_g1_i1_1-427:0.0522867270,jgi_Schco3_2540875_estExt_Genewise1.C_5_t80153_1-427:0.0483672002)100:0.1307071315,(((jgi_Calco1_472388_estExt_Genewise1Plus.C_840086_1-417:0.0410600656,jgi_Calvi1_320434_CE320433_19196_1-418:0.0441513077)69:0.0346492945,jgi_Dacsp1_19612_fgenesh1_kg.1___316___isotig05049_1-422:0.0717201959)100:0.2529404094,(jgi_Copmar1_664189_fgenesh1_kg.5___69___Locus3299v1rpkm42.01_1-440:0.2160269587,jgi_Fishe1_66753_fgenesh1_pm.466___111_1-426:0.1666199665)64:0.0448180344)59:0.0415265444)94:0.0659415150)3:0.0112478181,((((jgi_Crula1_674735_fgenesh1_kg.2___481___Locus642v1rpkm175.28_1-432:0.0697790656,(jgi_Lacam2_672468_Lacam1.fgenesh1_kg.7___135___Locus1178v1rpkm109.16_1-430:0.0187854870,jgi_Lacbi2_309627_Lacbi1.eu2.Lbscf0041g00370_1-430:0.0186588013)100:0.0790428635)60:0.0197401998,(jgi_PleosPC15_2_1112199_estExt_Genemark1.C_040740_1-431:0.0033081280,jgi_PleosPC9_1_114822_estExt_fgenesh1_kg.C_20556_1-431:0.0000024811)100:0.1053400496)90:0.0467633904,(jgi_Galma1_235656_fgenesh1_kg.2___261___Locus343v1rpkm383.44_1-430:0.0736951867,(jgi_Hebcy2_7985_fgenesh1_pg.4___117_1-427:0.1107823642,jgi_Hypsu1_38693_fgenesh1_kg.19___204___Locus3678v1rpkm34.12_1-431:0.1167827396)26:0.0120279247)82:0.0302625477)48:0.0242407263,(((((jgi_Denbi1_843858_estExt_fgenesh1_pg.C_5990010_1-429:0.1315142429,jgi_Monpe1_1_87833_MPER_12781m.01_1-403:0.1374603576)82:0.0341445560,jgi_Gymlu1_82884_estExt_fgenesh1_pg.C_100348_1-433:0.1320547945)59:0.0432031201,jgi_Ompol1_3073_MUStwsD_GLEAN_10004874_1-303:0.0685517886)70:0.0000027084,(jgi_Plucer1_955782_estExt_Genemark1.C_100085_1-431:0.1152830523,jgi_Volvo1_111443_UDP-glucuronic_1-430:0.0948114735)96:0.0604824000)54:0.0147891304,jgi_Sphst1_191524_e_gw1.275.53.1_1-301:0.2168073638)40:0.0159489997)5:0.0183726113)1:0.0051463792)68:0.0322938554,(((((((jgi_Bjead1_1_167023_gm1.3462_g_1-420:0.0962726809,jgi_Phlgi1_18496_fgenesh1_kg.24___20___Locus1681v1rpkm89.02_1-421:0.0836879297)69:0.0259462126,jgi_Phlbr1_24826_fgenesh1_kg.1___370___isotig01969_1-408:0.1371480905)72:0.0294635959,(jgi_Phaca1_250192_fgenesh2_kg.2___1390___isotig12396_1-417:0.0390340873,jgi_Phchr2_3015133_estExt_fgenesh1_pg.C_2_t10249_1-417:0.0254897296)89:0.0392851577)85:0.0702522018,(jgi_Phlcen1_955_scaffold_1201.72_1-430:0.1120893252,(jgi_Ricmel1_780231_fgenesh1_kg.1___954___Locus1125v1rpkm146.47_1-424:0.0044221321,jgi_Ricmel1_782826_fgenesh1_kg.5___18___Locus6862v1rpkm18.36_1-424:0.0237436110)100:0.1202055712)38:0.0103199928)29:0.0171859939,(((jgi_Cersu1_111564_estExt_fgenesh1_kg.C_20700_1-433:0.0473412910,jgi_Obbri1_787721_fgenesh1_kg.4___43___Locus1497v1rpkm90.41_1-433:0.0675201267)76:0.0204515357,jgi_Punst1_112613_fgenesh1_pm.4___548_1-430:0.1389888320)87:0.0231587011,((jgi_Densp1_830791_fgenesh1_kg.1___224___Locus2921v1rpkm59.29_1-432:0.1139100135,((jgi_Hetan2_408559_fgenesh1_kg.03___574___100_1_CCOZ_CCPA_CCPB_CCPC_EXTA_1-432:0.0669011199,jgi_Stehi1_120340_fgenesh1_kg.5___301___isotig08698_1-433:0.1198931598)54:0.0257663299,(jgi_Lopni1_608877_fgenesh1_kg.3___280___Locus1168v1rpkm138.79_1-431:0.0000025207,jgi_Ricme1_650712_fgenesh1_kg.55___40___Locus807v1rpkm173.70_1-431:0.0000028674)100:0.1722110507)51:0.0205528467)98:0.0381164617,(((((jgi_Dicsq1_168715_gm1.4484_g_1-433:0.0032652030,((jgi_Dicsqu18370_1_863012_estExt_Genemark1.C_110198_1-433:0.0000000000,jgi_Dicsqu464_1_846086_estExt_Genewise1.C_160272_1-433:0.0000000000):0.0000029881,jgi_Dicsqu463_1_945118_fgenesh1_kg.2___85___Locus4570v1rpkm43.08_1-433:0.0000029881)99:0.0000029880)99:0.0589573168,jgi_Gansp1_149034_gm1.1733_g_1-435:0.0133682894)96:0.0521349792,(jgi_Trapub1_10273_scaffold_438.15_1-429:0.0140671696,jgi_Trave1_70332_estExt_Genemark1.C_3_t30031_1-432:0.0166601983)100:0.0632804165)55:0.0191597094,jgi_Pycci1_10319_scf185043.g176_1-438:0.0468311077)72:0.0334650231,(jgi_Polar1_663024_estExt_Genemark1.C_1910016_1-430:0.0009577193,jgi_Polbr1_1399620_fgenesh1_kg.10___125___Locus1226v1rpkm127.69_1-443:0.0276133575)100:0.0539429752)100:0.0650888007)70:0.0154151031)84:0.0380534801)18:0.0176455572,((jgi_Botbo1_183374_estExt_Genemark1.C_2_t10230_1-409:0.3145426529,jgi_Ptegra1_569333_fgenesh1_kg.15___336___Locus3953v1rpkm46.86_1-438:0.2316058521)67:0.0565641841,(((jgi_Daequ1_701927_estExt_Genewise1Plus.C_2_t20020_1-403:0.0224143692,jgi_Fompi3_1047091_gm1.2771_g_1-420:0.0384316757)100:0.1470797968,((jgi_Fibra1_7438_FIBRA_06194m.01_1-418:0.0709800394,jgi_PosplRSB12_1_1066765_estExt_fgenesh1_pm.C_10_t10379_1-420:0.0939555174)44:0.0189621786,(jgi_Laesu1_29640_CE29639_12792_1-413:0.1319544842,jgi_Wolco1_24859_fgenesh1_kg.4___659___isotig04070_1-420:0.0616609431)61:0.0243689165)62:0.0210097116)99:0.0983470820,(jgi_Fomme1_147971_estExt_fgenesh1_pg.C_8_t20100_1-449:0.2012756234,jgi_Schpa1_911308_fgenesh1_kg.00501___4___Locus1022v1rpkm147.97_1-438:0.2350294970)100:0.1502052496)7:0.0226976762)19:0.0289100801)65:0.0301248442,(((jgi_Conol1_958007_gm1.367_g_1-431:0.0481420790,jgi_Conpu1_81933_fgenesh1_kg.5___480___isotig04464_1-431:0.0637482136)100:0.1274486722,((((jgi_Glotr1_1_109734_estExt_fgenesh1_kg.C_00002_t10357_1-430:0.0468113304,(jgi_Helsul1_1652604_fgenesh1_kg.2___977___Locus957v1rpkm171.79_1-430:0.0461153918,jgi_Neole1_1177085_gm1.3310_g_1-419:0.0367613408)99:0.0440386612)97:0.0466501621,jgi_Jaaar1_28651_fgenesh1_kg.1___1085___Locus894v1rpkm199.94_1-435:0.1658112333)99:0.0885970744,(((((jgi_Pismi1_535829_CE411377_13069_1-435:0.0000022140,jgi_Pismi1_535832_CE411380_12978_1-303:0.0000021804)100:0.0444953654,jgi_Pisti1_9637_fgenesh1_pg.35___73_1-433:0.0371383571)76:0.0135096611,jgi_Sclci1_1066487_CE919872_12903_1-430:0.0756927031)100:0.0669888933,(jgi_Serla_varsha1_38977_fgenesh1_pm.56___10_1-434:0.0123589054,(jgi_SerlaS7_3_2_85258_estExt_Genewise1.C_40246_1-437:0.0000029881,jgi_SerlaS7_9_2_1081265_estExt_fgenesh1_pm.C_4_t10153_1-434:0.0000026796)100:0.0098198057)100:0.0565432803)78:0.0193183491,((jgi_Rhives1_13009_maker-NODE_83515_length_67880_cov_48252E634842-augustus-gene-0.50-mRNA-1_1-425:0.0194133288,jgi_Rhivi1_768872_fgenesh1_kg.102___10___Locus1053v1rpkm177.65_1-428:0.0045636469)100:0.0719238073,(jgi_Suibr2_858373_Suibr1.estExt_fgenesh1_pm.C_1200003_1-431:0.0032265877,jgi_Suilu4_2863165_fgenesh1_kg.16___195___Locus643v1rpkm267.31_1-431:0.0032181245)100:0.0831721542)89:0.0330565705)66:0.0081329955)35:0.0040559867,((jgi_Hydpi2_105104_fgenesh1_kg.1___845___Locus3319v1rpkm76.78_1-434:0.0798156108,(jgi_Paxin1_7120_gm1.1691_g_1-433:0.0488199241,jgi_Paxru2_821654_Paxru1.fgenesh1_kg.11___23___Locus3868v3rpkm15.88_1-432:0.0228224213)100:0.0704945262)96:0.0234699366,jgi_Plicr1_34959_fgenesh1_kg.1___1675___Locus1178v1rpkm168.48_1-430:0.0973105490)76:0.0278217726)48:0.0171828947)46:0.0216175100,(jgi_Fibsp1_869666_fgenesh1_kg.159___28___Locus10073v1rpkm19.80_1-432:0.0918539305,jgi_Pilcr1_818926_fgenesh1_kg.00020___144___Locus1065v1rpkm176.15_1-430:0.0846649077)84:0.0331028170)61:0.0199226129)68:0.0340188704)75:0.0296696993,(jgi_Sisni1_405146_e_gw1.3.486.1_1-423:0.0035181649,jgi_Sissu1_1017892_estExt_Genewise1Plus.C_210043_1-423:0.0000025914)100:0.1698535025)85:0.0452196335,((jgi_Aurde3_1_1305470_fgenesh1_pm.6___459_1-417:0.0745303206,(jgi_Exigl1_720309_fgenesh1_kg.166___38___Locus3582v1rpkm77.96_1-443:0.0032851464,jgi_Exigl1_725581_fgenesh1_kg.299___5___Locus3582v1rpkm77.96_1-443:0.0000024912)100:0.0800326766)100:0.1777060076,jgi_Rhiso1_2504_g2504.t1_1-434:0.2361458973)68:0.0543008766)36:0.0170800441,jgi_Tulca1_69373_e_gw1.33.60.1_1-422:0.2110311803)91:0.1010909162,(jgi_Cylto1_368613_estExt_Genewise1.C_200016_1-405:0.3956512226,(jgi_Pirin1_75981_mRNA_PIIN_05177_1-404:0.2622479768,jgi_Sebve1_331328_fgenesh1_kg.40___59___Locus3619v1rpkm47.60_1-407:0.1133621860)100:0.1675333926)88:0.1217268752)65:0.0340564173,(((jgi_Cryne_H99_1_2971_CNAG_03322T0_1-410:0.0000024234,(jgi_Cryne_JEC21_1_5447_CNG02560.t01_1-410:0.0000029881,Characterised_AAK59981.1:0.0000029881)100:0.0116621216)100:0.1958755954,jgi_Kocim1_588785_estExt_Genewise1.C_4_t10412_1-405:0.1742727829)62:0.0326326180,(jgi_Treen1_510176_fgenesh1_kg.1___1522___TRINITY_DN4338_c1_g1_i3_1-410:0.1330310665,(jgi_Treme1_71942_estExt_fgeneshTM_pm.C_80032_1-412:0.1403979836,((jgi_Trias2479_1284_A1Q1_01427T0_1-411:0.0000029881,jgi_Trias8904_7029_A1Q2_07373T0_1-411:0.0000029881)100:0.0850137264,jgi_Triol1_287941_fgenesh1_kg.68___1___Locus888v1rpkm222.25_1-415:0.2075972868)100:0.1100505133)44:0.0235399647)37:0.0165245072)100:0.2421503355)97:0.1691466552,(((((jgi_Croqu1_664088_fgenesh1_kg.187___19___Locus9610v1rpkm7.43_1-432:0.1649847555,jgi_Melli1_204226_MELLI_sc_308.1_1-437:0.3410730307)100:0.1549809948,((((((jgi_PuccoNC29_1_26129_PCA_NC_07275-T1_1-386:0.0000000000,jgi_PuccoSD80_1_9346_PCA_SD_12048-T1_1-386:0.0000000000):0.0000000000,jgi_PuccoSD80_1_23101_PCA_SD_08499-T1_1-386:0.0000000000):0.0000029881,jgi_PuccoNC29_1_8957_PCA_NC_12269-T1_1-386:0.0000029881)100:0.3014140170,jgi_Puctr1_8550_PTTG_26884T0_1-303:0.2675788517)86:0.1146440840,jgi_Pucgr2_7584_PGTG_01121T0_1-227:0.2546669060)91:0.1253918381,(jgi_Pucst1_487112_maker-PST130_10394-snap-gene-0.2-mRNA-1_1-431:0.0059303473,(jgi_Pucst_PST78_1_4431_PSTG_03344T0_1-447:0.0000021243,(jgi_Pucstr1_24791_evm.model.scaffold_63.53_1-448:0.0031857013,jgi_Pucstr1_449_evm.model.scaffold_1.528_1-447:0.0027789236)91:0.0115957103)49:0.0000022477)100:0.2014090092)88:0.1325132630)100:0.3655013119,(jgi_Micld1_2676_MVLG_07091T0_1-437:0.5102525903,((jgi_Rhoba1_1_26147_estExt_Genewise1.C_5_t10410_1-295:0.2843308133,jgi_Rhosp1_33474_gm1.2784_g_1-439:0.2178672736)48:0.0843850335,((jgi_Rhoto1_3029_RHTO_03041_1-435:0.0000029217,jgi_Rhoto_IFO0559_1_6246_mRNA_5.259_1-435:0.0000022066)100:0.0081075579,((jgi_Rhoto_IFO0880_2_6216_mRNA_7.293_1-435:0.0000000000,jgi_Rhoto_IFO1236_1_49393_mRNA_45.135_1-435:0.0000000000):0.0000023044,jgi_Rhoto_IFO0880_4_15418_fgenesh1_kg.7___981___TRINITY_DN3392_c1_g1_i1_mRNA_1-435:0.0000024349)100:0.0086670958)99:0.1200588215)100:0.3528499664)99:0.3284363492)43:0.0828884982,jgi_Rhomi1_147032_e_gw1.7.103.1_1-343:0.6036810209)54:0.0860527972,jgi_Mixos1_16453_gm1.2439_g_1-448:0.6618463534)100:0.2434225876)57:0.1187839598)83:0.1569308149)85:0.1307296670,(((((jgi_Artol1_2391_AOL_s00043g554m.01_1-393:0.2199968745,jgi_Monha1_7680_H072_7947m.01_1-406:0.1333503679)100:0.3405970889,((jgi_Morco1_530589_estExt_Genewise1Plus.C_1110017_1-386:0.0043800091,jgi_Morimp1_578372_estExt_Genewise1Plus.C_1140026_1-382:0.0580126282)100:0.4364099783,(jgi_Pyrco1_10598_PCON_11599m.01_1-387:0.4217024967,jgi_Terbo2_833283_fgenesh1_kg.3___149___Locus5072v1rpkm30.87_1-400:0.3861817235)72:0.1170340382)61:0.0549378448)34:0.0769000818,(jgi_Ascim1_414484_fgenesh1_RNNotator_kg.32___6___Locus6937v1rpkm14.30_1-332:1.2511232777,jgi_Canca1_30638_fgenesh1_kg.1___777___Locus1647v2rpkm44.91_1-374:0.7854330317)56:0.3270525507)10:0.0777352383,jgi_Lipst1_1_64305_fgenesh1_pg.8___233_1-374:0.5514254356)34:0.0384027663,(jgi_Yarli1_67247_YALI0D05335g_1-388:0.0000029812,jgi_Yarlip1_127830_fgenesh1_kg.9___43___TRINITY_DN8134_c0_g1_i1_1-388:0.0000028168)100:0.5956548439)89:0.2476055614)97:0.3181624906,(jgi_Neoirr1_5821_NEOLI_002141T0_1-334:0.0000021282,jgi_Neoirr1_5822_NEOLI_002141T0.1_1-334:0.0000029881)100:1.0782550820)91:0.2192319539,((((((jgi_Aspbom1_10485_ABOM_007632T0_1-334:0.0932412009,(jgi_Aspfl1_29426_7000001155795028_1-334:0.0000029881,jgi_Aspor1_3396_AO090003000794_mRNA_1-334:0.0000029881)100:0.1223268135)50:0.0108113242,jgi_Aspnom13137_1_11342_ANOM_003971T0_1-334:0.0419404833)100:0.7161755226,((((jgi_Aspbom1_8168_ABOM_005871T0_1-322:0.0527835172,jgi_Aspnom13137_1_1285_ANOM_005608T0_1-398:0.2164707266)97:0.0906239979,(jgi_Aspfl1_37923_7000001155805742_1-329:0.0547391451,jgi_Aspor1_2537_AO090001000558_mRNA_1-339:0.0216970613)99:0.1515667160)100:0.3842278220,jgi_Aspwe1_24040_fgenesh1_pg.2___40_1-320:0.3220166762)96:0.1413848009,(((jgi_Aspcri1_10047_SI65_07334T0_1-327:0.1370248232,(jgi_Aspgl1_40367_gm1.9687_g_1-320:0.0463638908,jgi_Eurhe1_416599_fgenesh1_kg.36___85___Locus4770v1rpkm21.30_1-320:0.0856135272)74:0.0162515086)100:0.3377838128,(jgi_Aspte1_4557_ATET_00995_1-274:0.4996985986,jgi_Penste1_2217_PENSTE_c012G01645T0_1-323:0.2657802369)100:0.4746789481)12:0.0798576734,((((jgi_Aspcri1_9284_SI65_06571T0_1-329:0.0703679230,jgi_Eurhe1_487194_estExt_Genewise1.C_360014_1-322:0.0991415972)100:0.2424985249,jgi_Aspwe1_180998_estExt_Genemark1.C_2_t30496_1-317:0.5120688431)99:0.1993137996,(jgi_Penfla1_9537_PENFLA_c067G01487T0_1-322:0.0301795322,jgi_Penth1_174196_gm1.8232_g_1-322:0.1214148664)100:0.4861976589)91:0.1621356936,(jgi_Pencop1_84_PENCOP_c001G05254T0_1-201:0.2316771321,(jgi_Penexp1_8667_PEXP_013640T0_1-212:0.2202391557,(jgi_Penita1_568_PITC_045400T0_1-206:0.1939074699,jgi_Pensol1_11069_PENSOL_c008G06009T0_1-205:0.3902954089)82:0.0401801460)98:0.2396254791)100:0.5005566417)26:0.0694271739)10:0.0469889966)89:0.2967543764)97:0.1897898420,((jgi_Aspca3_517321_estExt_fgenesh2_pm.C_130142_1-325:0.1790563818,(jgi_Aspeuc1_442450_estExt_Genemark1.C_560003_1-322:0.2525885347,(jgi_Aspph1_298219_gm1.10342_g_1-324:0.0449188362,jgi_Aspwel1_157632_fgenesh1_pm.6___224_1-324:0.0344961164)100:0.2365126108)91:0.1589735383)100:0.5385717390,(jgi_Aspcand1_118355_fgenesh1_pm.30___89_1-326:0.4977045070,(jgi_Aspibe1_479655_MIX9739_42_100_1-177:0.7414344041,jgi_Aspscle1_398756_fgenesh1_kg.52___4___Locus4908v1rpkm20.08_1-313:0.1977462953)82:0.1351659835)100:0.6536533379)98:0.2937096965)98:0.2967203082,((((jgi_Clafu1_192167_scf7180000130553_G11677_1-332:0.6061992639,jgi_Mycfi2_190886_fgenesh1_pm.9___295_1-330:0.8963549374)100:0.7930744073,((((jgi_Fusfu1_7942_FFUJ_14325m.01_1-318:0.0204311005,(jgi_Fusox2_6470_FOXG_10747T0_1-319:0.0805149845,jgi_Fusve2_4826_FVEG_09403T0_1-318:0.0542892035)71:0.0101262202)94:0.1636786466,(jgi_Necha2_99466_estExt_fgenesh1_pg.C_sca_44_chr3_2_00004_1-319:0.3715412194,jgi_Neodi1_5409_AK830_g2446T0_1-417:0.3484357871)85:0.1911158192)69:0.0962451944,(jgi_Fusgr1_2693_FGSG_02355T0_1-337:0.0082496749,jgi_Fusps1_2528_FPSE_03766T0_1-318:0.0168670920)100:0.2080912790)100:1.0146642080,jgi_Oidma1_62281_gm1.15611_g_1-311:1.0055646385)91:0.3126097379)59:0.1358403206,((jgi_Colhig2_3004_CH63R_01796T0_1-321:0.2759867050,(jgi_Colny1_1016931_mrna_8651_1-315:0.1540542416,jgi_Color1_10298_CORC01_06745T0_1-321:0.0919992550)98:0.1960725187)100:0.5221766139,jgi_Eutla1_4037_UCREL1_8810m.01_1-322:0.7374653315)100:0.6027291016)96:0.2997398837,(jgi_Melbi2_588997_estExt_Genewise1Plus.C_600221_1-318:0.3962052235,jgi_Phisc1_356736_CE356735_705_1-365:0.4331311893)100:0.8906648187)85:0.1625715706)98:0.3685967990,jgi_Neosp1_442953_e_gw1.534.12.1_1-317:1.3752001133)93:0.3120864299)99:1.9814089040)58:0.3433536782,(((jgi_Rhihy1_654879_e_gw1.1.250.1_1-280:0.3701381538,(jgi_Rhihy1_492499_CE492498_711_1-268:0.1932469897,jgi_Rhihy1_666201_e_gw1.82.80.1_1-304:0.3143187085)91:0.2162349770)99:0.5389572832,(jgi_Melbi2_615893_fgenesh1_kg.117___775___Locus715v1rpkm183.32_1-319:0.5491919832,jgi_Exosi1_116663_PV11_05048T0_1-319:0.3523794890)29:0.2407671715)100:2.6755223880,((((jgi_Neodi1_1543_AK830_g7889T0_1-317:0.3671895368,(jgi_Ilysp1_1687092_fgenesh1_kg.18___680___Locus5030v1rpkm28.82_1-285:0.0153016797,jgi_Ilysp1_1708577_fgenesh1_kg.82___20___Locus5030v1rpkm28.82_1-317:0.0286104363)100:0.2259742807)100:0.4492528727,(jgi_Pocchl1_7991_VFPPC_05291T0_1-312:0.3517229925,((jgi_Triasp1_494560_MIX5458_50_97_1-315:0.0855640997,jgi_Trias1_154906_e_gw1.45.4.1_1-315:0.0531045677)94:0.0704738458,(jgi_Trigam1_3482_TGAM01_04271T0_1-315:0.1198511446,jgi_Triat2_217130_estExt_Genewise1Plus.C_contig_210034_1-315:0.0458280805)98:0.0591455958)100:0.1977161400)95:0.1373152776)91:0.1969115499,((jgi_Fusps1_5246_FPSE_02180T0_1-311:0.0508850632,jgi_Fusgr1_5150_FGSG_03048T0_1-311:0.0066246225)100:0.4549937477,((jgi_Fusox2_19937_FOXG_18700T0_1-275:0.9457953097,jgi_Fusve2_8236_FVEG_11906T0_1-311:0.0401638983)55:0.0000029959,jgi_Fusfu1_6353_FFUJ_14725m.01_1-311:0.0098025625)100:0.2140990474)100:0.2919056726)100:0.6285607835,((jgi_Caupr1_4392_gw1.40.34.1_1-296:1.0598166399,(jgi_Hompol1_4631_HPOL_003770-RA_1-320:0.7476316339,jgi_Blyhe1_24884_e_gw1.2747.2.1_1-309:0.5935335268)94:0.3504782575)100:0.5331174843,Characterised_AAL07003.1:2.0911918515)92:0.4661939882)99:1.0517598010)78:0.4559985264)59:0.5420631922,((((((((((((((jgi_Basme2finSC_365132_gm1.21643_g_1-352:0.0000023395,jgi_Basme2finSC_253531_estExt_Genewise1.C_360012_1-352:0.0000029881)100:0.1973214283,jgi_Basme2finSC_8323_CE8322_1949_1-352:0.2249076004)100:0.6057649956,((((jgi_Synrac1_441705_e_gw1.6.975.1_1-294:0.3917683119,jgi_Liccor1_11866_LCOR_10862.1_1-378:0.3512876310)93:0.1649054083,(jgi_Sakvas1_3223_SVAS_04245-R0_1-370:0.6643799426,(jgi_Sakvas1_8814_SVAS_06165-R0_1-377:0.3298483528,jgi_Phybl2_108565_e_gw1.4.270.1_1-355:0.2951682449)69:0.1321201530)31:0.0934778293)43:0.1178294384,((jgi_Absrep1_447885_estExt_Genemark1.C_4_t20103_1-392:0.3578757630,jgi_Absrep1_453694_estExt_Genemark1.C_190151_1-390:0.1783018128)74:0.1185790893,jgi_Hesve2finisherSC_1263903_gw1.32.150.1_1-296:0.3773667411)100:0.3169313519)34:0.0744421429,((((jgi_Rhimi_ATCC52814_1_233282_fgenesh1_kg.159___32___comp168170_c0_seq4_1-362:0.0000000000,jgi_Rhimi1_1_280445_fgenesh1_kg.6___1482___comp168170_c0_seq4_1-362:0.0000000000):0.0000029881,jgi_Rhimi_ATCC11559_1_290006_estExt_Genemark1.C_480039_1-362:0.0000029881)100:0.0303880911,(jgi_Rhior3_11577_RO3G_01910_1-311:0.0681617928,jgi_Rhior3_13242_RO3G_12256_1-241:0.0366894852)84:0.0291215377)99:0.1357477673,jgi_Mucci2_154372_fgenesh1_pm.10___24_1-358:0.1185728148)100:0.3066791163)100:0.7523898113)49:0.1681125566,((((((((((((((((((((((jgi_Beaba1_8940_BBA_08940m.01_1-372:0.0746359179,jgi_Cormi1_7565_CCM_07583m.01_1-372:0.0937916020)100:0.2174130189,((jgi_Metac1_2038_MAC_02038m.01_1-373:0.0666834891,jgi_Metro1_605_MAA_04795T0_1-373:0.0483909609)100:0.1094253866,jgi_Pocchl1_8404_VFPPC_07581T0_1-372:0.9413465961)52:0.0218487059)62:0.0316167172,jgi_Ustvir1_5867_UVI_02062490_1-372:0.1147937727)85:0.0553759786,(((((jgi_Trihar1_784214_fgenesh1_kg.470___3___m.16446_1-370:0.0000021837,jgi_Triha1_91011_e_gw1.10.762.1_1-362:0.0342432773)100:0.0501511708,jgi_TriviGv29_8_2_192575_fgenesh1_pm.77___73_1-370:0.0247603840)94:0.0534944683,((jgi_Trigam1_6621_TGAM01_06840T0_1-365:0.0412446848,jgi_Triat2_292172_estExt_fgenesh1_pm.C_contig_230317_1-370:0.0146296475)76:0.0186612904,(jgi_Triasp1_481583_fgenesh1_pm.122___1_1-370:0.0066356922,jgi_Trias1_138741_e_gw1.6.1013.1_1-368:0.0133494727)91:0.0000028271)98:0.0752306466)74:0.0286409007,((jgi_Trilo3_354755_Trilo1.MIX10981_43281_85_1-370:0.0241737059,(jgi_TrireRUTC30_1_137982_estExt_fgenesh1_pm.C_140111_1-370:0.0000029881,jgi_Trire2_79955_estExt_GeneWisePlus.C_160220_1-368:0.0066807882)99:0.0160704175)64:0.0199701741,jgi_Trici4_140930_Trici1.MIX3093_1738_52_1-370:0.0243574820)100:0.0568195616)100:0.1394681526,jgi_Tolinf1_195931_TINF06218-mRNA-1_1-365:0.1901052430)78:0.0454023244)62:0.0566845636,jgi_Acrchr1_4871_ACRE_038560T0_1-372:0.2286466434)55:0.0541738490,(((((jgi_Fusve2_19068_FVEG_06791T0_1-372:0.0062622701,jgi_Fusfu1_9712_FFUJ_08834m.01_1-359:0.0397174223)94:0.0191996998,(jgi_Fusox2_4093_FOXG_09188T1_1-316:0.1330803069,jgi_Fusox2_4094_FOXG_09188T0_1-372:0.0000029881)55:0.0000029888)99:0.0665204938,(jgi_Fusps1_8069_FPSE_06290T0_1-359:0.0400899026,jgi_Fusgr1_6601_FGSG_05689T0_1-372:0.0061659938)100:0.0862526811)81:0.0365331621,jgi_Necha2_101231_estExt_fgenesh1_pg.C_sca_10_chr8_2_00039_1-371:0.0988093689)72:0.0350808321,(jgi_Neodi1_6007_AK830_g11123T0_1-385:0.2127010570,jgi_Ilysp1_535100_CE535099_33663_1-372:0.1426599400)100:0.1939397254)79:0.0598169932)60:0.0611165824,((jgi_Grocl1_1287_CMQ_3767m.01_1-371:0.1623911662,(jgi_Ophpic1_4303_rna4302_1-371:0.0640722690,jgi_Ophnu1_1984171_OphioH327g5589_1-371:0.0089053566)100:0.1099119751)100:0.1535318178,(jgi_Maggr1_121089_MGG_08012T0_1-369:0.1706490543,(jgi_Magpo1_1397_MAPG_01374T0_1-372:0.0390542226,jgi_Gaegr1_4481_GGTG_03406T0_1-372:0.0697005249)100:0.1079129989)93:0.1110460483)86:0.0711627386)40:0.0449672644,(((((jgi_Color1_2775_CORC01_12099T0_1-393:0.0000023861,(((jgi_Colny1_1010623_mrna_2343_1-372:0.0000029881,jgi_Colfi1_275465_mRNA285_1-372:0.0000029881)82:0.0000029880,jgi_Colsa1_949114_mrna_11870_1-372:0.0064914600)76:0.0065148501,jgi_Colsi1_981690_mrna_9810_1-372:0.0065639581)95:0.0331258028)97:0.0520985045,(jgi_Colgr1_5127_GLRG_07185T0_1-372:0.0384628070,(jgi_Colhig2_2096_CH63R_13762T0_1-363:0.0714391997,jgi_Colto1_7872_CT0861_10579T0_1-393:0.0401230155)74:0.0162137108)88:0.0518861417)100:0.1525330591,jgi_Verda1_3512_VDAG_07994T0_1-372:0.3638499349)99:0.0952284164,jgi_Sodal1_326349_fgenesh1_kg.1___382___Locus2252v1rpkm74.04_1-372:0.1475093851)100:0.1048531335,((((jgi_HypEC38_3_387801_fgenesh1_kg.34___98___Locus800v1rpkm162.67_1-372:0.0000020008,jgi_HypCO275_1_393694_fgenesh1_kg.21___4___Locus2529v2rpkm32.91_1-372:0.0065385962)100:0.0341046282,((jgi_HypCI4A_1_324338_fgenesh1_kg.77___24___Locus485v1rpkm246.55_1-372:0.0661714240,jgi_Eutla1_7096_UCREL1_11581m.01_1-372:0.2135924202)31:0.0301902780,jgi_DalEC12_1_323496_fgenesh1_kg.64___8___Locus1310v1rpkm107.69_1-372:0.0486745467)34:0.0357052235)28:0.0381290314,jgi_Micbo1_166764_fgenesh1_kg.15___37___Locus925v1rpkm140.95_1-372:0.3860838435)87:0.0726569383,jgi_Pseve2_353251_e_gw1.17.391.1_1-372:0.1371142012)98:0.1164652898)60:0.0453796646)48:0.0254429461,(((((jgi_Spoth2_2310252_fgenesh_kz1_kg.chromosome_6___564___111806_1-372:0.0780195054,jgi_Thite2_2122416_fgenesh_kz1_kg.chromosome_5___1907___124694_1-372:0.0576962744)76:0.0344752233,jgi_Chagl_1_13827_CHGT_04003_1-372:0.0724425572)61:0.0332071164,(jgi_Neute_matA2_128768_estExt_fgenesh1_pg.C_20734_1-372:0.0000027965,(jgi_Neucr_trp3_1_6070_Neucr2.NCU04442T0_1-372:0.0000029881,jgi_Neucr2_6070_NCU04442T0_1-372:0.0000029881)93:0.0065198234)100:0.1776216065)62:0.0311700724,jgi_Podan3_203633_mRNA_2461_1-372:0.1482103216)99:0.0943921005,jgi_Conlig1_577788_e_gw1.6.1269.1_1-372:0.1733690898)88:0.0513235295)64:0.0682458848,(jgi_Phaal1_2124_UCRPA7_3366m.01_1-373:0.2072480620,jgi_Diaam1_1402_rna1410_1-361:0.2289550352)95:0.0735619906)100:0.0976670887,(((((jgi_Blugr1_19901_BGHDH14_bgh01635_1-372:0.0191505119,jgi_Blugra1_259_BGT96224_2031T0_1-371:0.0458782666)100:0.2818949806,jgi_Erynec1_2127_EV44_g0777T0_1-372:0.2812618384)96:0.1236701089,(((((jgi_Rhier1_213843_CE213842_9601_1-372:0.0443784645,jgi_Melbi2_524301_e_gw1.53.807.1_1-372:0.0528093827)46:0.0121246998,jgi_Melva1_97463_CE97462_20072_1-372:0.0515967804)60:0.0102184086,(jgi_Oidma1_145853_estExt_fgenesh1_pg.C_8_t10269_1-372:0.1467393785,jgi_Amore1_19682_gm1.5351_g_1-372:0.1148515055)78:0.0574316324)63:0.0381932045,(jgi_Glalo1_12612_GLAREA_08169m.01_1-373:0.2721994578,((jgi_Cadsp1_425041_e_gw1.78.166.1_1-370:0.0791109400,jgi_Marbr1_8803_MBM_03275_1-370:0.0842952789)100:0.1383570228,jgi_Ascsa1_3816_3816_t_1-371:0.1689281692)77:0.0499185811)53:0.0278388440)42:0.0269773841,jgi_Phisc1_685226_fgenesh1_kg.13___69___Locus3569v1rpkm33.22_1-372:0.0459431802)67:0.0548560655)82:0.0525966135,jgi_Pseudest1_3284_VC83_06706T0_1-395:0.4526727227)89:0.0662098357,(jgi_Sclsc1_1870_SS1G_08326T0_1-372:0.0896219291,jgi_Botci1_14985_BC1T_11467_1-372:0.1305952218)98:0.1139434812)98:0.1460351577)99:0.1087812928,(((((jgi_Verga1_122711_PV09_09069T0_1-371:0.2186679607,(jgi_Venpi1_218027_VP.s75.g8494.t1_1-369:0.0078793427,jgi_Venin1_21122_atg6308.t1_1-380:0.0053206616)100:0.2190891901)100:0.1893541076,((((((((((((((jgi_Claba1_134093_Z519_11495T0_1-373:0.0445758188,jgi_Claps1_6412_A1O5_10958T0_1-373:0.0241030028)98:0.0227002016,jgi_Claim1_140454_PV07_00120T0_1-373:0.0261612278)84:0.0172893757,jgi_Fonmu1_907_Z520_00910T0_1-373:0.0325420409)64:0.0000029892,((jgi_Fonmo1_2081_AYO21_02942T0_1-373:0.0063960429,jgi_Fonpe1_1840_Z517_01849T0_1-373:0.0063921863)71:0.0000023651,jgi_Fonnu1_2518_AYO20_03134T0_1-373:0.0128645561)98:0.0408035631)79:0.0278711842,((jgi_Claca1_109886_G647_07939T0_1-373:0.0064554024,jgi_Claye1_8909_A1O7_08962T0_1-373:0.0129399478)93:0.0079060657,jgi_Capse1_367555_PV04_09490T0_1-373:0.0310336374)100:0.1304423951)94:0.0474049478,((jgi_Exode1_1476_HMPREF1120_01443T0_1-374:0.1350976021,jgi_Capep1_5762_A1O3_04797T0_1-373:0.0666944162)56:0.0146577800,jgi_Capcor1_2071_A1O1_09209T0_1-373:0.0780580586)72:0.0229889121)89:0.0339262188,jgi_Exoxe1_132067_PV05_00183T0_1-372:0.0613345327)64:0.0284141201,jgi_Exosi1_114791_PV11_03321T0_1-373:0.0822522291)52:0.0156244229,(jgi_Exosp1_2088_PV08_02096T0_1-372:0.1004706045,jgi_Exool1_144933_PV06_08641T0_1-373:0.0544647449)82:0.0540669859)85:0.0392144321,jgi_Exoaq1_2843_A1O9_10365T0_1-373:0.1036476946)65:0.0310798840,(jgi_Cypeu1_114035_HMPREF1541_04130T0_1-374:0.0549843798,jgi_Phiatt1_2916_AB675_4465T0_1-292:0.3018126772)100:0.2778365678)51:0.0499620006,jgi_Exome1_108498_PV10_04489T0_1-373:0.1879157621)100:0.1401623739,((((((((((((((((((((((((((((jgi_Aspph1_277503_fgenesh1_kg.14___260___Locus313v1rpkm469.79_1-371:0.0000000000,jgi_Aspcos1_287467_estExt_Genemark1.C_150191_1-371:0.0000000000):0.0000000000,jgi_Aspfo1_62481_fgenesh1_pm.9___310_1-371:0.0000000000):0.0000000000,jgi_Aspka1_1_20389_AKAW_08916_1-371:0.0000000000):0.0000000000,jgi_Aspvad1_401958_fgenesh1_kg.3___351___Locus2306v1rpkm60.97_1-371:0.0000000000):0.0000000000,jgi_Aspneo1_372923_fgenesh1_kg.3___321___Locus600v1rpkm230.24_1-371:0.0000000000):0.0000000000,jgi_Aspni_DSM_1_166166_An14g03820m.01_1-371:0.0000000000):0.0000000000,jgi_Asptu1_60264_fgenesh1_pm.10___217_1-371:0.0000000000):0.0000000000,jgi_Aspwel1_135569_fgenesh1_kg.3___602___TRINITY_DN6018_c1_g1_i1_1-371:0.0000000000):0.0000000000,jgi_Asplac1_410709_fgenesh1_kg.7___304___Locus1644v1rpkm67.66_1-371:0.0000000000):0.0000000000,jgi_Aspni_NRRL3_1_925_NRRL3_00925_1-371:0.0000000000):0.0000000000,jgi_Aspni7_1141637_fgenesh1_kg.chr_102___242___411_1_CATW_CATX_CATY_CATZ_1-371:0.0000000000):0.0000000000,jgi_Aspni_bvT_1_291533_fgenesh1_kg.1___232___Locus536v1rpkm261.33_1-371:0.0000000000):0.0000029881,jgi_Aspeuc1_376675_fgenesh1_kg.7___91___Locus595v1rpkm306.04_1-371:0.0000029881)73:0.0000029880,jgi_Asppip1_375514_e_gw1.13.105.1_1-371:0.0065174439)75:0.0000026292,jgi_Aspbr1_190464_gm1.363_g_1-371:0.0065428925)76:0.0075529683,((jgi_Aspscle1_400053_fgenesh1_kg.71___6___Locus1368v1rpkm104.41_1-371:0.0065746487,jgi_Aspibe1_468460_estExt_Genemark1.C_540069_1-371:0.0197681334)90:0.0188822100,(jgi_Aspscl1_532021_fgenesh1_kg.5___178___Locus551v1rpkm304.15_1-371:0.0137978782,jgi_Aspca3_209654_fgenesh_isotigs_kg.13___69___isotig08071_1-371:0.0125917752)95:0.0205508545)94:0.0330112143)86:0.0228563220,((((jgi_Aspste1_383532_estExt_Genewise1.C_4_t20449_1-371:0.0250448736,((jgi_Eurhe1_530652_estExt_fgenesh1_pm.C_110190_1-371:0.0063957588,jgi_Aspgl1_176905_estExt_Genewise1Plus.C_18_t20054_1-371:0.0262088424)100:0.0520736745,jgi_Aspcri1_9338_SI65_06625T0_1-371:0.0152219633)100:0.1005200110)32:0.0151724016,jgi_Aspwe1_109084_e_gw1.3.91.1_1-371:0.1535596628)34:0.0075101102,jgi_Asphet1_363024_fgenesh1_kg.16___140___Locus710v1rpkm295.67_1-257:0.1022463105)18:0.0106863053,(((((((((((jgi_Penexp1_2598_PEXP_107620T0_1-371:0.0415325773,jgi_Penita1_4289_PITC_034550T0_1-371:0.0643937830)50:0.0172882795,jgi_Pensol1_5710_PENSOL_c029G00496T0_1-371:0.0155339001)75:0.0314640304,(jgi_Pendi1_4100_PDIG_48110m.01_1-371:0.0000029881,jgi_Pendig1_4759_PDIP_57490_1-371:0.0000029881)100:0.0701467400)100:0.0364607739,jgi_Penth1_252671_estExt_fgenesh1_pm.C_4170001_1-371:0.0260094034)98:0.0394935230,(jgi_PenchWisc1_1_145840_PCH_Pc21g10370_1-371:0.0000021119,jgi_Pench1_66526_e_gw1.1.667.1_1-371:0.0000029881)98:0.0000022142)69:0.0195645986,jgi_Pennal1_7976_PENNAL_c0047G06294T0_1-371:0.0000020951)60:0.0131503812,jgi_Penant1_10207_PENANT_c007G07153T0_1-371:0.0131051989)83:0.0203304742,jgi_Pengri1_1769_PGRI_010330T0_1-371:0.0189791595)96:0.0419582139,(jgi_Penox1_7273_EPS32342_1-371:0.0670772011,jgi_Pensub1_1687_scaffold_183.21_1-371:0.0401698167)99:0.0991672282)98:0.0578455628,((jgi_Aspbom1_10412_ABOM_001933T0_1-371:0.0200112313,jgi_Aspnom13137_1_421_ANOM_005653T0_1-368:0.0562020986)100:0.0307904104,(jgi_Aspfl1_32166_7000001155798018_1-360:0.0065984231,jgi_Aspor1_11626_AO090010000463_mRNA_1-371:0.0000026921)100:0.0364653056)100:0.0774665128)67:0.0204106414,(jgi_Asptaic1_159771_fgenesh1_kg.6___174___TRINITY_DN1693_c0_g2_i1_1-371:0.0068167985,(jgi_Aspcam1_270255_estExt_Genewise1Plus.C_7_t20102_1-371:0.0323582434,jgi_Aspcand1_98051_fgenesh1_kg.2___292___TRINITY_DN5434_c0_g1_i1_1-371:0.0131128234)93:0.0329507965)100:0.1127564019)41:0.0139241823)38:0.0137711935)32:0.0177020872,(((jgi_Aspoch1_514068_estExt_fgenesh1_pm.C_1_t30324_1-371:0.0000026712,jgi_Aspoch1432_1_1112_AOCH_004050T0_1-371:0.0000029881)90:0.0000024914,jgi_Aspram1_700_ARAM_001287T0_1-371:0.0065099645)100:0.0488249196,(((jgi_Aspsy1_91369_gm1.8052_g_1-371:0.0000020679,jgi_Aspve1_719475_CE514545_164453_1-371:0.0195555576)100:0.0391309773,(jgi_Aspnid1_428_AN4727_1-371:0.0000024117,Characterised_CBF76914.1:0.0000028826)100:0.0478117048)87:0.0201659246,jgi_Aspcal1_765823_ASPCAL04165_1-371:0.0897196710)77:0.0329113539)72:0.0282870488)23:0.0080230019,jgi_Aspzo1_137955_fgenesh1_pg.1___354_1-371:0.1228631941)27:0.0082817916,(((((jgi_Aspind1_421097_fgenesh1_kg.1___84___Locus594v1rpkm156.63_1-371:0.0064914677,((jgi_Aspjap1_312056_e_gw1.21.149.1_1-371:0.0000029881,jgi_Aspuva1_358299_fgenesh1_kg.69___17___Locus1184v1rpkm111.18_1-371:0.0000029881)61:0.0000029880,jgi_Aspvio1_406225_fgenesh1_kg.97___1___Locus615v1rpkm216.31_1-361:0.0000029881)55:0.0000020377)77:0.0065164343,jgi_Aspell1_393024_estExt_Genewise1Plus.C_3940008_1-371:0.1366458728)40:0.0000029477,(((jgi_Aspfij1_453907_fgenesh1_kg.110___5___Locus514v1rpkm321.33_1-371:0.0000000000,jgi_Aspac1_77226_fgeneshN_kg.5___233___isotig06185_1-371:0.0000000000):0.0000000000,jgi_Aspbru1_417768_estExt_Genewise1Plus.C_490236_1-371:0.0000000000):0.0000029881,jgi_Aspacu1_392685_fgenesh1_kg.30___119___Locus1078v1rpkm153.15_1-371:0.0000029881)99:0.0130003848)32:0.0064983855,jgi_Asphom1_470111_estExt_fgenesh1_pm.C_150157_1-371:0.0000024107)51:0.0156447852,jgi_Aspsac1_370304_fgenesh1_pm.1___75_1-371:0.0106374865)82:0.0853232080)88:0.0281779980,jgi_Aspcl1_2549_7000001156842888_1-371:0.0589983281)93:0.0329108393,jgi_Aspte1_1769_ATET_07631_1-371:0.0591995652)95:0.0294683973,(jgi_Aspnov1_448991_estExt_Genemark1.C_2_t30002_1-372:0.0549018785,(((jgi_Aspuda1_5501_AUD_1655_1-371:0.0329504825,jgi_Aspfu_A1163_1_104861_CADAFUBT00005817m.01_1-371:0.0065012197)45:0.0000029880,(jgi_Aspfu1_6858_Afu5g10780_mRNA_1-371:0.0000029881,Characterised_XP_753568.1:0.0000029881)75:0.0000025767)58:0.0000024471,jgi_Neofi1_6815_7000001156994290_1-371:0.0264464310)62:0.0064607048)95:0.0300888135)100:0.0600208456,(((jgi_Byssp1_4203_PVAR5_6853_1-373:0.0295507187,jgi_Paevar1_152390_CE152389_44106_1-373:0.0276769589)100:0.0574790213,jgi_Bysni1_76049_gm1.5025_g_1-373:0.0928011173)100:0.0734681613,((jgi_Talma1_2_3635_PMAA_073390_1-371:0.0983569877,jgi_Talabor1_2479_gi_242777735_ref_XP_002479094.1__1-371:0.1273702958)100:0.0901685804,jgi_Thelan1_5016_TLAN_04022-R0_1-404:0.1176017766)99:0.1041634826)77:0.0514283448)73:0.0671360359,((((jgi_Artbe1_6903_FLIJena_ARB_03899_1-374:0.0062702336,jgi_Triver1_5199_FLIJena_TRV_06612_1-374:0.0188962805)65:0.0041824285,jgi_Triru1_6322_TERG_05002T0_1-374:0.0085434333)100:0.0518700431,jgi_Micca1_3696_MCYG_03569T0_1-372:0.0349833925)100:0.1912316486,(jgi_Cocim1_2174_CIMG_00721T0_1-372:0.1592394065,jgi_Uncre1_562_URET_00714_1-372:0.1006069911)100:0.1700395218)82:0.0610438236)91:0.0829080390,(jgi_Blade1_189201_BDBG_08907T0_1-373:0.0986308118,(jgi_Parbr1_6834_PABG_04789m.01_1-374:0.0000029881,jgi_Parbra1_6963_PADG_05419T0_1-374:0.0063106587)100:0.1116204761)94:0.0914548177)98:0.1340025314,jgi_EndpusZ1_5327_EPUS_00483T0_1-359:0.4157339495)60:0.0643268947,jgi_Phach1_2407_rna2406_1-374:0.4139558201)65:0.0719324894)85:0.1100844696,((((jgi_Mycfi2_72500_Mycfi1.estExt_fgenesh1_pm.C_220033_1-369:0.1987672292,(jgi_Clafu1_192972_scf7180000130674_G9063_1-368:0.0486528796,jgi_Dotse1_56111_estExt_Genemark1.C_9_t20097_1-368:0.0287166195)95:0.0657583389)64:0.0336131457,(jgi_Clasph1_6791_CSPH_02965-R0_1-369:0.1760169640,(jgi_Seppo1_29640_fgenesh1_kg.6___86___isotig07264_1-366:0.0000024203,jgi_Sepmu1_151435_estExt_fgenesh1_kg.C_100148_1-366:0.0068228507)100:0.1998481938)70:0.0491051453)79:0.0656166074,(((jgi_Zymps1_799364_Zp221_scaffold_1843_00011_1-367:0.0000029881,jgi_Zymbr1_3995_TI39_contig4100g00009T0_1-367:0.0000029881)97:0.0000022572,jgi_Mycgr3_101275_estExt_fgenesh1_pm.C_chr_90214_1-367:0.0135031649)72:0.0105533061,jgi_Zymar1_768582_Za111_scaffold_169_0047_1-367:0.0098800464)100:0.2198771768)51:0.0349784815,((jgi_Aciri1_iso_4328_gm1.4328_g_1-369:0.0000029881,jgi_Aciri1_meta_31476_gm1.5166_g_1-369:0.0000029881)100:0.2349335149,((jgi_Horwer1_7025_HWER_02926-R0_1-367:0.0052716097,jgi_Horwer1_15457_HWER_07815-R0_1-375:0.0469975838)100:0.2376991932,jgi_Bauco1_39127_fgenesh1_kg.14___503___Locus3697v2rpkm33.43_1-369:0.1632086938)67:0.0428615075)54:0.0525250448)99:0.1339508172)53:0.0354635881)96:0.0874729822,jgi_Clagr3_7300_CLAGR_006727-RA_1-372:0.3414915812)82:0.0522086959,((((((((((((((jgi_Coclu2_134666_estExt_Genewise1.C_9_t10088_1-375:0.0520678981,((jgi_Cocvi1_98840_e_gw1.40.34.1_1-375:0.0000024821,jgi_Cocca1_93037_e_gw1.51.108.1_1-375:0.0000023613)100:0.0121197537,(jgi_Cocsa1_214250_CE9691_9693_1-375:0.0060427030,((jgi_CocheC5_3_1165442_estExt_Genewise1Plus.C_2_t10098_1-375:0.0000024825,jgi_CocheC4_1_155740_estExt_Genewise1.C_1_t10091_1-375:0.0000024822)99:0.0060618851,jgi_Cocmi1_81185_e_gw1.3.276.1_1-375:0.0121317453)76:0.0060428099)83:0.0060604118)88:0.0174213194)73:0.0290774375,jgi_Settu3_163103_Settu1.fgenesh1_kg.2___335___isotig06772_1-375:0.0452417841)97:0.0429775342,jgi_Stely1_5764_TW65_06192T0_1-373:0.0665605754)74:0.0136456299,((jgi_Altbr1_AB00549.1_1-375:0.0061526576,jgi_Altal1_1020617_fgenesh1_kg.11___61___Locus2985v1rpkm49.17_1-375:0.0061602164)72:0.0125718431,(jgi_Pyrtt1_9271_PTTG_17757.1_1-375:0.0061345348,jgi_Pyrtr1_PTRG_08960_1-375:0.0061511596)99:0.0307821047)33:0.0126264771)52:0.0326580480,(jgi_Ascra1_2917_ST47_g4853T0_1-373:0.2218238509,jgi_Pyrsp1_530462_estExt_Genewise1.C_3_t10206_1-374:0.0637068754)63:0.0520924401)53:0.0305262395,jgi_Lepmu1_8708_Lema_T035270.1_1-378:0.2958878768)54:0.0211201158,(jgi_Stasp1_270653_estExt_Genewise1Plus.C_4_t40390_1-372:0.0564033163,jgi_Stano2_7022_SNOG_14043.3_1-372:0.0688143544)100:0.1017876983)98:0.0925749927,jgi_Perma1_520600_e_gw1.31.134.1_1-370:0.1936096914)37:0.0236609043,jgi_Parsp1_1161152_fgenesh1_kg.2___760___Locus1681v1rpkm69.30_1-371:0.1648287455)71:0.0513923082,(((((((((((jgi_Phycitr1_107121_CE107120_68909_1-372:0.0000000000,jgi_Phy27169_358337_fgenesh1_kg.21___381___TRINITY_DN3362_c0_g1_i1_1-372:0.0000000000):0.0000000000,jgi_Phycpc1_470918_fgenesh1_kg.26___453___TRINITY_DN3610_c1_g1_i4_1-372:0.0000000000):0.0000029881,jgi_Phycit1_419001_fgenesh1_kg.30___71___Locus1492v1rpkm88.62_1-372:0.0000029881)100:0.0251688597,jgi_Phcitr1_238917_estExt_Genewise1Plus.C_5_t30460_1-372:0.0000021347)56:0.0119142999,jgi_Phcit1_233705_fgenesh1_kg.12___810___TRINITY_DN5549_c0_g1_i1_1-372:0.0131694729)95:0.0481216196,jgi_Phycap1_315265_fgenesh1_kg.5___2116___TRINITY_DN36_c0_g1_i1_1-372:0.0292701135)100:0.1756922493,jgi_Neopa1_1682_UCRNP2_9734m.01_1-372:0.0080793066)63:0.0342567363,jgi_Dipse1_5153_rna5152_1-372:0.0454757247)75:0.0356198665,jgi_Botdo1_1_285905_NODE_8005_length_40489_cov_64..g11592.t1_1-394:0.1824751110)64:0.0115775391,jgi_Macph1_9176_MPH_09385m.01_1-372:0.0845173903)100:0.1522935344,jgi_Corca1_613214_estExt_fgenesh1_pm.C_150167_1-370:0.0835327119)51:0.0403026388)68:0.0375186524,jgi_Cloaq1_568098_fgenesh1_kg.83___167___TRINITY_DN2816_c0_g2_i1_1-370:0.2125025605)75:0.0383834521,((((jgi_Cenge3_687078_fgenesh1_pm.21___11_1-372:0.0256876377,jgi_Leppa1_379498_fgenesh1_kg.57___4___Locus1764v1rpkm87.15_1-372:0.1087886395)61:0.0386410865,jgi_Glost2_351798_fgenesh1_kg.NODE_243___3___Glonium.f_paired_trimmed_paired_contig_1919_1-372:0.0477549095)93:0.0701667329,jgi_Rhyru1_1_112596_NODE_4523_length_72448_cov_38..g9781.t1_1-372:0.3469303825)50:0.0441784821,jgi_Hyspu1_1_122801_NODE_166_length_614710_cov_26..g2501.t1_1-372:0.1084800433)68:0.0719306218)49:0.0503992309,jgi_Conap1_93298_W97_00209T0_1-371:0.3226031908)90:0.0573470582,(jgi_Aurpu_var_pul1_362930_estExt_Genemark1.C_3_t20192_1-372:0.0190752086,((jgi_Aurpu_var_sub1_34418_fgenesh1_kg.0___203___Locus1368v1rpkm130.68_1-372:0.0237091306,jgi_Aurpu_var_nam1_83400_gm1.6218_g_1-372:0.0710488674)58:0.0217892927,jgi_Aurpu_var_mel1_48667_e_gw1.10.810.1_1-372:0.0708923802)94:0.0352616773)100:0.3703170997)70:0.0342285162)65:0.0614700753,jgi_Xylhe1_237775_fgenesh1_pg.4___72_1-371:0.3196344215)95:0.0942301345)99:0.1748607356,((((jgi_Monha1_2685_H072_2690m.01_1-361:0.2078970084,jgi_Artol1_702_AOL_s00006g42m.01_1-363:0.1761089537)100:0.4370612766,jgi_Terbo2_863584_estExt_fgenesh1_pm.C_610026_1-373:0.8092414851)69:0.1268771415,jgi_Ascim1_220719_estExt_Genewise1.C_40064_1-361:0.5890916974)59:0.0693079977,(((jgi_Tubme1_3483_GSTUMT00006245001_1-362:0.0200791381,jgi_Chove1_1807593_fgenesh1_kg.42___127___Locus3560v1rpkm48.58_1-362:0.0065535821)70:0.0069244079,jgi_Tubbor1_1089653_fgenesh1_kg.215___42___Locus2939v1rpkm47.54_1-362:0.0333573107)100:0.1445470065,(jgi_Pyrco1_13043_PCON_14043m.01_1-359:0.4972440122,(jgi_Morco1_513133_estExt_Genewise1.C_710041_1-358:0.0000029881,jgi_Morimp1_625176_gm1.3207_g_1-359:0.0000029881)100:0.2723197528)91:0.1446319565)72:0.1035477626)90:0.1562708265)80:0.2040428302,jgi_Canca1_147300_MIX36_36774_98_1-359:0.8246271030)98:0.3491316392,((jgi_Neoirr1_1899_NEOLI_003338T0_1-357:0.6653156606,(jgi_Tapde1_1_1141_TAPDE_001255g.01_1-366:0.5581736203,jgi_Prola1_402075_fgenesh1_pm.4___70_1-357:0.5391027747)100:0.5131767984)63:0.1484047764,jgi_Saico1_94179_estExt_Genewise1Plus.C_160185_1-357:0.4854242463)65:0.2096973235)86:0.1648497248,(((((((((((jgi_Meygui1_5863_PGUG_05863T0_1-351:0.2005008619,jgi_Clalu1_2_2292_CLUG_02292_1-351:0.2156991562)95:0.1395029232,jgi_Cante1_98809_fgenesh2_pm.00021___216_1-350:0.2884306225)11:0.0388049630,(jgi_Hypbu1_113392_e_gw1.7.1182.1_1-350:0.2863819040,(((((jgi_Schja1_3453_SJAG_03818T0_1-363:0.3638872441,jgi_Schja1_1869_SJAG_02951T0_1-315:0.1594762222)100:0.4768723492,jgi_Schpo1_4193_gal10_1-354:0.3036446174)89:0.0617223836,(jgi_Schoc1_21_SOCG_02640T0_1-353:0.3054842852,jgi_Schcy1_2794_SPOG_02234T0_1-353:0.1022572925)100:0.3381806476)88:0.0666439913,jgi_Wican1_59640_gm1.21_g_1-347:0.4014111400)61:0.0649000780,jgi_Debha1_1452_DEHA2C02464g_1-352:0.2423975498)64:0.0833570343)61:0.0827498788)31:0.0635598008,(((jgi_Spapa3_57928_fgenesh1_kg.1___263___isotig07915_1-352:0.2194261582,(jgi_Lodelo1_1968_LELG_01648T0_1-355:0.3676277340,jgi_Canalb1_59239_CAALFM_C102150WAT0_1-351:0.1645026379)57:0.0621808067)89:0.1111015981,jgi_Canta1_52325_e_gw1.4.1672.1_1-350:0.4405761038)73:0.0772761178,jgi_Picst3_76750_estExt_genewise1_worm.C_chr_3.10223_1-353:0.3779207399)69:0.0809467305)34:0.0681765404,(jgi_Metbi_SCcomb_15166_e_gw1.22.129.1_1-349:0.4863556837,(jgi_Metbi1_37930_e_gw1.1.1346.1_1-353:0.2422875187,jgi_Metfru2_4993_MFRU_01535-R0_1-353:0.1721539871)100:0.1940661167)94:0.1511196859)94:0.1212739831,jgi_Dekbr2_26691_fgenesh1_kg.17___18___Locus3414v1rpkm26.35_1-350:0.6305089664)58:0.1103463839,((jgi_Pacta1_2_51895_fgenesh1_kg.8___139___Locus938v1rpkm162.09_1-349:0.2199803463,jgi_Nadfu1_72931_estExt_fgenesh1_pm.C_1_t20228_1-282:1.4646660447)86:0.1056310367,jgi_Babin1_159550_fgenesh1_kg.1___739___Locus585v1rpkm332.34_1-347:0.6169463095)85:0.1266196735)50:0.1117371415,jgi_Kurca1_5981_KUCA_T00006016001T0_1-359:1.3287013376)85:0.1229409638,(jgi_Klula1_4242_KLLA0F08415g_1-350:0.7362567406,(((((((jgi_SacceM3836_1_112585_fgenesh1_kg.8___36___NP_009575.1_1-360:0.0000000000,jgi_SacceM3707_1_33281_fgenesh1_kg.5___216___NP_009575.1_1-360:0.0000000000):0.0000000000,jgi_SacceM3838_1_33409_fgenesh1_kg.4___413___NP_009575.1_1-360:0.0000000000):0.0000000000,jgi_SacceM3839_1_111760_fgenesh1_kg.5___226___NP_009575.1_1-360:0.0000000000):0.0000024417,jgi_SacceM3837_1_33502_fgenesh1_kg.5___217___NP_009575.1_1-360:0.0000029881)43:0.0000026544,(jgi_Sacce1_262_YBR019C_1-360:0.0000021016,Characterised_NP_009575.1:0.0068737622)95:0.0068702913)100:0.2257987379,(((jgi_Torde1_4517_TDEL_0G04910_1-367:0.3534887309,jgi_Torde1_2917_TDEL_0E00150_1-359:0.0153464172)56:0.0505978489,jgi_Torde1_2921_TDEL_0E00190_1-352:0.1061959529)100:0.2881210497,jgi_Kazaf1_4141_KAFR_0F02430_1-362:0.2635945001)65:0.1223505634)61:0.0807244997,jgi_Zygro1_170_ZYRO0A04158g_1-356:0.9268573297)77:0.1498950051)98:0.2624853714)96:0.2104105517,jgi_Lipst1_1_75887_fgenesh1_kg.15___256___Locus608v1rpkm270.81_1-353:0.7766350702)86:0.1723551536,((jgi_Arxad1_993_rna_ARAD1B03300g_1-359:0.4653265698,(jgi_Yarli1_69230_YALI0E26829g_1-365:0.0000029881,jgi_Yarlip1_124832_fgenesh1_kg.4___308___TRINITY_DN2630_c3_g1_i1_1-365:0.0000029881)100:0.5214440381)85:0.1455056860,jgi_Nadfu1_49320_gm1.961_g_1-362:0.8414936398)60:0.1162216025)95:0.1908345167)95:0.2231408589,((jgi_Schpo1_3362_uge1_1-354:0.3902858701,(jgi_Schcy1_2199_SPOG_00070T0_1-357:0.0999989917,jgi_Schoc1_3761_SOCG_04717T0_1-355:0.0797245479)100:0.3890211486)98:0.2457376013,jgi_Schja1_4561_SJAG_01784T0_1-374:0.3822766644)100:0.5722599383)91:0.1502791191,(((jgi_Absrep1_356450_estExt_Genewise1.C_190343_1-357:0.5017872380,jgi_Absrep1_425543_fgenesh1_kg.33___44___TRINITY_DN5091_c0_g1_i1_1-354:0.1391341698)97:0.1281612787,jgi_Hesve2finisherSC_1326313_estExt_Genewise1Plus.C_290156_1-353:0.2118109477)95:0.1135102274,((jgi_Mucci2_157403_fgenesh1_kg.10___35___1859_1_CCIA_CCIB_EXTA_1-353:0.2118876247,(jgi_Rhior3_6630_RO3G_05147_1-353:0.1010851863,((jgi_Rhimi_ATCC11559_1_64515_CE64514_4936_1-353:0.0000020539,jgi_Rhich1_2050_A02011_1-353:0.0000023035)100:0.0135076909,(jgi_Rhich1_3064_A03012_1-353:0.0000028720,(jgi_Rhimi1_1_30546_CE30545_4496_1-353:0.0000020423,jgi_Rhimi_ATCC52814_1_65645_CE65644_3901_1-353:0.0000024377)99:0.0137335197)73:0.0212962119)97:0.1103180959)97:0.0673678203)100:0.2304972381,(jgi_Liccor1_4600_LCOR_04238.1_1-353:0.2500896463,(jgi_Synrac1_492773_fgenesh1_kg.6___178___Locus752v1rpkm232.69_1-354:0.2107586598,(jgi_Liccor1_3571_LCOR_03330.1_1-353:0.6481201992,jgi_Phybl2_123378_estExt_Genewise1.C_60310_1-353:0.2303564573)52:0.0717740210)28:0.0745509081)39:0.0510377001)19:0.0436083831)100:0.4179241762)45:0.0944768526,((((((((((jgi_Psean1_1_83703_PANT_20d00042_1-370:0.0030994886,jgi_Moeaph1_2823_PaG_05588T0_1-370:0.0172330355)96:0.0278274690,((jgi_Psehu1_1125_PHSY_001824m.01_1-379:0.0619570415,jgi_Ustma2_2_13240_mRNA_UMAG_11600_1-370:0.0373603000)98:0.0303924061,jgi_Spore1_3969_sr16681m.01_1-370:0.0444390494)96:0.0375462329)61:0.0121448204,jgi_Usthor1_82390_UHOR_08598_1-370:0.1329217068)100:0.1227771342,jgi_Tescy1_43219_CE43218_69009_1-371:0.2813881797)91:0.1497650224,jgi_Ustsp1_359187_fgenesh1_pg.2___17_1-369:0.2212927708)100:0.2106193960,((((jgi_Cersp1_324385_fgenesh1_kg.41___5___Locus436v1rpkm464.95_1-373:0.2039719512,jgi_Tilwa1_304531_estExt_Genewise1.C_3_t10224_1-370:0.3504954431)98:0.1323251087,(((jgi_Jamsp1_215082_e_gw1.1.561.1_1-366:0.2650740949,jgi_Rhodsp1_279633_fgenesh1_kg.1___225___Locus845v1rpkm174.82_1-377:0.2084656341)99:0.1539663981,jgi_Acain1_301708_estExt_Genemark1.C_3_t20200_1-371:0.2051201545)78:0.0735387672,jgi_Meimi1_117357_e_gw1.1.3111.1_1-370:0.3933952374)95:0.0887234742)83:0.0935450668,jgi_Tilan2_253396_fgenesh1_kg.4___36___Locus534v1rpkm206.27_1-368:0.2589966603)80:0.1388447372,(jgi_Malgl1_2145_MGL_2144_1-366:0.2895658665,jgi_Malsy1_1_3238_MSY001_1880m.01_1-366:0.1798523521)100:0.5769179216)80:0.1240578470)100:0.2710371132,(((((((((jgi_Rhoto_IFO0880_2_524_mRNA_1.524_1-374:0.0000000000,jgi_Rhoto_IFO1236_1_50891_mRNA_67.109_1-374:0.0000000000):0.0000029881,jgi_Rhoto_IFO0880_4_8969_fgenesh1_kg.1___1955___TRINITY_DN2380_c1_g1_i6_mRNA_1-374:0.0000029881)100:0.0057377970,(jgi_Rhoto_IFO0559_1_5595_mRNA_4.201_1-374:0.0000029881,jgi_Rhoto1_391_RHTO_00391_1-374:0.0000029881)100:0.0318736550)100:0.1767602598,jgi_Rhosp1_26260_fgenesh1_pg.25___40_1-366:0.2490365073)98:0.1083563085,jgi_Rhoba1_1_66230_estExt_fgenesh1_kg.C_40088_1-375:0.1936320078)100:0.1884512187,(jgi_Micld1_4179_MVLG_03671T0_1-331:0.2640834443,jgi_Leucr1_301060_fgenesh1_kg.8___43___Locus435v1rpkm308.34_1-376:0.3482271669)40:0.0438625226)99:0.2210239488,jgi_Mixos1_18118_gm1.4104_g_1-386:0.5634143147)50:0.1338770195,(((((jgi_Pucst1_498640_snap-PST130_7160-abinit-gene-0.2-mRNA-1_1-327:0.0140770949,(jgi_Pucst_PST78_1_19083_PSTG_10612T0_1-363:0.0000029881,jgi_Pucstr1_13689_evm.model.scaffold_26.181_1-368:0.0000029881)43:0.0000029880)85:0.0112886997,jgi_Pucstr1_24321_evm.model.scaffold_60.61_1-368:0.0514429644)99:0.1934206956,(jgi_Pucgr2_2865_PGTG_06254T0_1-381:0.0981729527,jgi_Puctr1_13996_PTTG_10563T0_1-395:0.1321893628)95:0.0616834912)41:0.0377712091,((jgi_PuccoNC29_1_16292_PCA_NC_15130-T1_1-376:0.0063222099,jgi_PuccoNC29_1_27523_PCA_NC_05553-T1_1-376:0.0063284929)73:0.0000021444,jgi_PuccoSD80_1_2702_PCA_SD_01857-T1_1-379:0.0000020515)98:0.1171385043)99:0.1907947441,jgi_Croqu1_668642_fgenesh1_pm.13___46_1-366:0.2475368379)100:0.3308042149)96:0.1537154764,jgi_Rhomi1_200142_MIX971_5113_88_1-375:0.4871874659)78:0.1443497028)65:0.1706309117,((((((((((((((((jgi_Trave1_54920_estExt_fgenesh1_pm.C_1_t10023_1-365:0.0369666295,jgi_Trapub1_9501_scaffold_361.16_1-363:0.1618831199)100:0.1671053092,((jgi_Gansp1_38191_e_gw1.1.462.1_1-346:0.1562100452,(jgi_Dicsqu18370_1_727066_estExt_Genewise1Plus.C_690020_1-371:0.0000021020,((jgi_Dicsqu464_1_959095_estExt_fgenesh1_pm.C_450013_1-365:0.0000029881,jgi_Dicsqu463_1_1001746_estExt_fgenesh1_pm.C_1650009_1-365:0.0000029881)100:0.0412695032,jgi_Dicsq1_165288_gm1.1057_g_1-369:0.0825494277)74:0.0202287106)100:0.0629607615)100:0.0887465040,(jgi_Polbr1_1359890_e_gw1.74.37.1_1-365:0.0104420944,jgi_Polar1_570203_fgenesh1_pg.1053___2_1-387:0.0352047493)100:0.1200745433)93:0.0701038472)84:0.0511954072,jgi_Pycci1_2181_scf184753.g44_1-373:0.0485494923)100:0.1922218553,(((jgi_Phaca1_248699_fgenesh2_kg.1___2709___isotig10248_1-387:0.0824663542,jgi_Phlgi1_129912_estExt_Genemark1.C_1610015_1-387:0.2485163969)59:0.0374353189,jgi_Phchr2_3068432_MIX24666_47458_36_1-385:0.0693315303)83:0.0631262326,jgi_Bjead1_1_57337_estExt_fgenesh1_pm.C_1_t10101_1-388:0.3441257276)100:0.1428543472)50:0.0372759027,(jgi_Phlcen1_3380_scaffold_1645.22_1-372:0.2378185283,jgi_Phlbr1_139606_estExt_fgenesh1_pg.C_100187_1-382:0.3311570229)100:0.3173873376)44:0.0157531853,(((jgi_PosplRSB12_1_1164424_estExt_Genewise1.C_1_t20411_1-371:0.1840768864,(jgi_Fibra1_5557_FIBRA_00905m.01_1-386:0.2360666514,jgi_Wolco1_22596_fgenesh1_kg.1___954___isotig08234_1-374:0.1769962348)83:0.0634569266)57:0.0425947169,((jgi_Fompi3_1028703_fgenesh1_pm.9___52_1-383:0.3150579557,jgi_Daequ1_662300_e_gw1.6.126.1_1-374:0.1572122067)95:0.0847609501,jgi_Laesu1_735905_fgenesh1_pm.10___184_1-372:0.2167813259)87:0.0915289598)100:0.1541591967,(jgi_Cersu1_120101_estExt_fgenesh1_kg.C_330033_1-379:0.0337358294,jgi_Obbri1_834953_gm1.5109_g_1-380:0.0900931918)100:0.1517160925)80:0.0885860471)96:0.0965167330,(((jgi_Glotr1_1_67252_estExt_Genewise1Plus.C_00001_t10064_1-375:0.1268867890,(jgi_Neole1_1137718_fgenesh1_kg.43___121___Locus243v1rpkm509.86_1-371:0.1568524729,jgi_Helsul1_1803063_estExt_Genemark1.C_1_t10028_1-374:0.1413378316)99:0.0942830549)99:0.1018856431,jgi_Jaaar1_53230_fgenesh1_pm.2___151_1-372:0.2185706479)100:0.1371243311,(((jgi_Lopni1_607685_fgenesh1_kg.1___2193___Locus2748v1rpkm57.61_1-375:0.0062906757,jgi_Ricme1_654790_fgenesh1_kg.137___6___Locus210v1rpkm566.69_1-375:0.0000029881)100:0.1359159963,(jgi_Lopni1_619052_fgenesh1_kg.48___7___Locus7621v1rpkm12.72_1-374:0.0053325627,jgi_Ricme1_692101_gm1.13122_g_1-374:0.0141284051)100:0.1807684090)100:0.2873351413,jgi_Punst1_49051_fgenesh1_kg.1___872___isotig04705_1-377:0.2514157695)89:0.0807520571)65:0.0355765558)68:0.0957184843,((((((jgi_Auramp1_429242_estExt_Genewise1.C_6_t10367_1-368:0.1342567187,jgi_Schco3_2625256_fgenesh1_kg.6___534___Locus4195v1rpkm39.76_1-379:0.2091610770)100:0.2249680701,(jgi_Schco3_2487620_e_gw1.2.2587.1_1-376:0.1332356891,jgi_Auramp1_501683_fgenesh1_kg.16___755___TRINITY_DN21421_c1_g1_i1_1-378:0.0966193213)100:0.1969924201)100:0.2257534480,(jgi_Cylto1_420769_fgenesh1_kg.55___24___Locus994v1rpkm172.47_1-377:0.3047575110,jgi_Cylto1_420767_fgenesh1_kg.55___22___Locus4086v1rpkm43.55_1-377:0.2516265732)100:0.6602109537)84:0.1402609140,jgi_Monpe1_1_85636_MPER_10400m.01_1-320:0.5190168976)62:0.1532504920,jgi_Densp1_820004_estExt_Genewise1Plus.C_12_t10488_1-370:0.4213785568)82:0.1476608111,(jgi_Stehi1_123701_fgenesh1_kg.13___60___isotig00285_1-372:0.3791897566,jgi_Hetan2_468124_estExt_Genewise1Plus.C_010240_1-374:0.1793185482)67:0.0561747487)50:0.0362036914)48:0.0314314481,jgi_Plicr1_101473_e_gw1.2.867.1_1-368:0.3773063220)59:0.0398519525,((((((((((jgi_Plucer1_856954_fgenesh1_pg.55___42_1-382:0.3009139277,jgi_Volvo1_115805_UDP-glucose_1-352:0.5478701718)93:0.1120789807,(jgi_Copmic2_1751379_fgenesh1_pm.2___124_1-368:0.4555203105,(jgi_Copmar1_692989_estExt_fgenesh1_pg.C_270042_1-392:0.2150974189,(jgi_Copci1_474_CC1G_00553T0_1-359:0.0000029881,jgi_Copci_AmutBmut1_387609_estExt_Genewise1.C_70079_1-359:0.0000029881)100:0.2770885101)100:0.2112479877)87:0.1383947626)32:0.0608826953,((((jgi_Hebcy2_15853_fgenesh1_pm.2___193_1-377:0.2095474440,(jgi_Hypsu1_129352_e_gw1.4.66.1_1-368:0.2771767648,jgi_Galma1_218672_fgenesh1_pm.1___892_1-353:0.1727980363)61:0.0328630387)48:0.0439214282,jgi_Psicub1_1_29043_e_gw1.404.182.1_1-369:0.2810303632)68:0.0621446382,jgi_Crula1_719996_gm1.2796_g_1-406:0.2850788497)65:0.0620005350,(jgi_Lacam2_681176_Lacam1.fgenesh1_kg.146___22___Locus3351v1rpkm45.79_1-372:0.0294115307,jgi_Lacbi2_379493_Lacbi1.Eugenev2.0000010716_1-373:0.0306016533)100:0.2776414249)61:0.0732841380)26:0.0443520332,(jgi_Amath1_76047_fgenesh1_pm.54___2_1-364:0.2608944510,jgi_Amamu1_183023_fgenesh1_pm.1___270_1-364:0.2975460468)91:0.1093839356)25:0.0344208788,((jgi_Agabi_varbisH97_2_182243_estExt_fgenesh2_pm.C_10439_1-366:0.0104680307,jgi_Agabi_varbur_1_117418_estExt_fgenesh1_pm.C_10559_1-366:0.0100385124)100:0.2190297220,jgi_Leugo1_1_52172_g3392.t1_1-304:0.2528778740)96:0.1082781674)95:0.0809926225,((jgi_Fishe1_39317_e_gw1.96.346.1_1-353:0.6003175474,jgi_Gymlu1_43586_fgenesh1_kg.27___19___Locus12505v1rpkm3.08_1-378:0.5257422886)72:0.0908268059,((((jgi_Armosto1_269667_mRNA_AROS_09773_AROS_09773_1-370:0.0000029153,jgi_Armost1_992041_estExt_fgenesh1_pm.C_2_t10122_1-355:0.0275019792)84:0.0127121178,(jgi_Armga1_982390_estExt_Genewise1Plus.C_3_t10462_1-398:0.0761032530,jgi_Armcep1_12416_mRNA_ARCE_13463_g_ARCE_13463_g_1-372:0.0132527555)59:0.0069014046)98:0.0157022333,jgi_Armme1_1_11283_g10542_1-370:0.0192470919)99:0.2582374329,(jgi_Ompol1_4123_MUStwsD_GLEAN_10007425_1-371:0.3050626278,jgi_Denbi1_815883_fgenesh1_pm.8___18_1-356:0.3265203910)71:0.0837019984)82:0.0974305694)84:0.0636248492)51:0.0520210616,(jgi_PleosPC15_2_1102341_gm1.3878_g_1-385:0.0000022727,jgi_PleosPC9_1_54877_e_gw1.4.1092.1_1-374:0.0200412373)100:0.3925030972)94:0.1190477138,(((jgi_Conol1_965086_gm1.7446_g_1-389:0.0748477718,jgi_Conpu1_45247_e_gw1.1.1268.1_1-361:0.1431499661)100:0.1442910584,jgi_Ptegra1_564211_fgenesh1_kg.7___309___Locus1092v1rpkm178.03_1-377:0.4266364695)82:0.0907734202,((jgi_Schpa1_898197_fgenesh1_kg.00002___155___Locus2131v1rpkm75.94_1-385:0.2293448769,jgi_Fomme1_23605_fgenesh1_kg.15___189___isotig03307_1-389:0.4025609728)100:0.2172111884,jgi_Ricmel1_792217_fgenesh1_kg.42___49___Locus926v1rpkm173.33_1-376:0.2917046890)91:0.1270835523)53:0.0298570556)62:0.0672096008,(((jgi_Pisti1_137213_e_gw1.18.434.1_1-358:0.1378200859,jgi_Pismi1_111714_e_gw1.148.19.1_1-365:0.0878795918)99:0.0816568420,jgi_Sclci1_101832_e_gw1.2.1124.1_1-352:0.2955430848)99:0.1389054977,(((jgi_Paxin1_160129_fgenesh1_pm.1___700_1-361:0.0443371756,jgi_Paxru2_29517_Paxru1.fgenesh1_pm.4___2_1-360:0.0323759759)100:0.0458787960,jgi_Hydpi2_86611_e_gw1.7.327.1_1-366:0.0663388591)93:0.0312752111,(((jgi_Suibr2_866164_Suibr1.estExt_fgenesh1_pg.C_2040004_1-387:0.0051722441,jgi_Suilu4_2890067_fgenesh1_pm.1___112_1-365:0.0088078668)100:0.0895926530,(jgi_Rhivi1_739263_estExt_Genewise1Plus.C_1250027_1-366:0.0496517222,jgi_Rhives1_1535_maker-NODE_13009_length_42443_cov_50_252E248993-augustus-gene-0.37-mRNA-1_1-373:0.0766994328)93:0.0675490479)100:0.1178778129,((jgi_SerlaS7_9_2_1134545_e_gw1.1.1662.1_1-355:0.0640809609,jgi_SerlaS7_3_2_101182_estExt_Genewise1Plus.C_11880_1-366:0.0000021299)100:0.0709991837,jgi_Serla_varsha1_42105_fgenesh1_pm.348___2_1-366:0.0504558365)100:0.0644271961)75:0.0573242105)90:0.0574043827)93:0.0919139890)45:0.0253122250,(jgi_Pilcr1_813798_fgenesh1_kg.00007___335___Locus7092v1rpkm23.47_1-376:0.2218519897,jgi_Fibsp1_816715_estExt_Genewise1Plus.C_220195_1-402:0.4139851663)92:0.1303432283)41:0.0168746403)99:0.2109024068,(jgi_Tulca1_38330_gw1.536.2.1_1-305:0.3166690701,jgi_Sphst1_24986_fgenesh1_kg.5___73___Locus1956v1rpkm108.64_1-376:0.4822899495)82:0.1734289895)47:0.0578321104,(jgi_Rhiso1_4603_g4603.t1_1-384:0.3330136710,((jgi_Pirin1_72899_mRNA_PIIN_02104_1-388:0.2378013999,jgi_Sebve1_109658_CE26008_5996_1-388:0.2173345617)100:0.7435484317,jgi_Botbo1_151959_estExt_Genewise1Plus.C_2_t30012_1-384:0.4213892832)56:0.1482860335)67:0.1374867731)39:0.0518951616,(jgi_Sisni1_455006_fgenesh1_kg.15___202___Locus2188v1rpkm101.06_1-372:0.0000026737,jgi_Sissu1_1038772_fgenesh1_kg.1___1___Locus2188v1rpkm101.06_1-372:0.0000020643)100:0.4215327759)54:0.1227938549,(jgi_Exigl1_676595_estExt_Genewise1Plus.C_1570044_1-381:0.1574633574,jgi_Aurde3_1_1276590_fgenesh1_kg.38___22___isotig07466_1-380:0.1562087259)100:0.5006573225)97:0.2052105125,((jgi_Calvi1_547337_fgenesh1_pm.61___22_1-366:0.0604720153,jgi_Calco1_513938_estExt_Genemark1.C_20085_1-366:0.0611291841)97:0.1035728231,jgi_Dacsp1_21628_fgenesh1_kg.7___27___isotig05241_1-365:0.1538921797)100:0.3936399559)98:0.2497819694,((((jgi_Cryne_H99_1_608_CNAG_00697T0_1-364:0.0205393428,jgi_Cryne_JEC21_1_655_CNA06760.t01_1-364:0.0498993193)100:0.3314059859,(jgi_Cryne_H99_1_5454_CNAG_06050T0_1-378:0.1197915681,jgi_Cryne_JEC21_1_1839_CNM00600.t01_1-378:0.0589452873)100:0.7338509537)55:0.0862692324,((jgi_Trias2479_3607_A1Q1_03785T0_1-368:0.0000029881,jgi_Trias8904_244_A1Q2_00590T0_1-368:0.0000029881)100:0.2437426908,jgi_Triol1_270561_estExt_Genewise1Plus.C_80288_1-377:0.2206897926)100:0.1743117844)54:0.0864322293,((jgi_Kocim1_613488_fgenesh1_kg.1___2747___TRINITY_DN1770_c0_g2_i1_1-372:0.2725027123,jgi_Treme1_73626_estExt_fgeneshTM_pg.C_40116_1-384:0.4179187416)85:0.1296958056,jgi_Treen1_512447_fgenesh1_kg.1___3793___TRINITY_DN2691_c0_g1_i6_1-374:0.3313857929)69:0.0613180272)100:0.7026028326)56:0.1258399830)90:0.2533214609,(jgi_Walic1_1467_J056_001467m.01_1-360:0.2384382343,jgi_Walse1_60857_estExt_fgenesh1_kg.C_160015_1-362:0.1822463131)100:0.6406964791)100:1.0263522480,((jgi_Morel2_14340_Morel1.gm1.2278_g_1-387:0.2994340011,jgi_Lobtra1_361097_fgenesh1_kg.46___74___Locus589v1rpkm306.62_1-276:0.2958594708)100:0.2006981008,(jgi_Lobtra1_424839_estExt_Genemark1.C_420035_1-367:0.2433854004,jgi_Morel2_140732_Morel1.fgenesh1_kg.61___52___Locus821v2rpkm102.63_1-369:0.4685418767)94:0.1659719911)100:0.4402447759)89:0.2525418082)93:0.1843466137,jgi_Basme2finSC_407782_estExt_Genemark1.C_1900028_1-351:0.6053173309)80:0.1901755074,((jgi_Basme2finSC_321528_fgenesh1_kg.930___1___Locus787v1rpkm249.93_1-357:0.0000029553,jgi_Basme2finSC_313938_fgenesh1_kg.126___11___Locus787v1rpkm249.93_1-357:0.0000024856)100:0.2454436358,jgi_Basme2finSC_320864_fgenesh1_kg.736___1___Locus2159v1rpkm84.52_1-356:0.1960492691)100:0.6055055001)52:0.1060946341,(((((jgi_Linpe1_219088_e_gw1.1.771.1_1-349:0.0000024190,jgi_Linpe1_298203_gm1.8898_g_1-175:0.2121362074)100:0.3458515886,jgi_Coere1_44473_e_gw1.21.279.1_1-345:0.5112561246)100:0.4058813412,(jgi_Smimuc2_7537_AYI68_g8277T0_1-379:0.3183508815,(jgi_SmiculW2_1_5481_AYI69_g7638T0_1-353:0.0564519311,((jgi_SmicuMNP_2_11724_AYI70_g3085T0_1-370:0.0000000000,jgi_SmicuMNP_2_4299_AYI70_g7050T0_1-370:0.0000000000):0.0000029881,jgi_SmicuMNP_2_9848_AYI70_g11431T0_1-370:0.0000029881)100:0.0061060346)100:0.2310204999)100:0.4882700747)47:0.1285172020,(jgi_Zancul2_490_AX774_g246T0_1-355:0.5491746029,jgi_Zancul2_4359_AX774_g531T0_1-366:0.7415472122)100:0.4837546973)100:0.6056058670,((jgi_Lobtra1_357098_fgenesh1_kg.28___165___Locus4488v1rpkm27.07_1-358:0.3490581731,jgi_Morel2_150489_Morel1.estExt_fgenesh1_pm.C_1200001_1-358:0.3129600058)99:0.2003141250,(jgi_Morel2_141560_Morel1.fgenesh1_kg.76___8___Locus10327v2rpkm5.21_1-375:0.3047077625,jgi_Lobtra1_377151_fgenesh1_pm.10___4_1-381:0.4033565008)55:0.0827251129)100:0.7581629496)28:0.0903182755)40:0.1151526526)49:0.1364388983,jgi_Conco1_76890_fgenesh1_kg.7___11___Locus3011v1rpkm25.56_1-352:0.9551701043)37:0.1150477030,((((jgi_Anasp1_220452_estExt_Genewise1.C_1260033_1-385:0.0217218715,jgi_Anasp1_24482_CE24481_35457_1-372:0.1121402581)92:0.0678576287,((jgi_Neosp1_522979_fgenesh1_pm.51___6_1-357:0.1128203340,(jgi_Orpsp1_1_1176865_evm.model.c7180000059329.1_1-252:0.0737754258,jgi_Anasp1_140319_CE140318_29919_1-373:0.0445290886)89:0.0304022265)100:0.5173062535,((jgi_Neosp1_221276_CE221275_3544_1-385:0.1339183157,jgi_Neosp1_506308_fgenesh1_pg.67___68_1-384:0.1392811357)56:0.0391671584,jgi_Orpsp1_1_1190536_evm.model.d7180000079595.1_1-339:0.1173652517)98:0.1023978476)64:0.0480612934)92:0.0839431371,(jgi_PirE2_1_19096_gm1.18042_g_1-372:0.0765946808,jgi_Pirfi3_361890_estExt_Genewise1Plus.C_590148_1-385:0.1151099574)99:0.0788758847)96:0.3606999633,jgi_Neosp1_432378_e_gw1.270.68.1_1-370:0.8746958682)100:1.0209470850)39:0.1186417877,jgi_DimcrSC1_24752_e_gw1.406.11.1_1-356:1.2774832416)42:0.1073149811,jgi_Spipu1_2854_SPPG_07491T0_1-363:0.9329774648)66:0.2075794926,((jgi_Thasp1_34909_fgenesh1_pm.NODE_301___2_1-342:0.6592800880,jgi_Synps1_12858_e_gw1.120.11.1_1-340:1.1497193014)95:0.2853313750,(jgi_Catan2_91420_Catan1.estExt_fgenesh1_pg.C_240052_1-427:1.9921622276,jgi_Pipcy3_1_20453_gm1.2289_g_1-351:1.2699985956)25:0.2591531221)11:0.0907692431)17:0.1947873753,(jgi_Spipu1_5060_SPPG_08718T0_1-374:0.7797798718,jgi_Spipu1_1066_SPPG_05827T0_1-378:0.6580833594)100:0.8612634705)21:0.2474182276,((((((((((((((((jgi_Aspscl1_533888_fgenesh1_kg.10___125___Locus4749v1rpkm21.60_1-411:0.0678337177,jgi_Aspca3_209516_fgenesh_isotigs_kg.12___251___isotig02432_1-408:0.0849494150)100:0.2476800410,jgi_Aspscle1_394785_fgenesh1_kg.12___31___Locus2773v1rpkm48.16_1-410:0.0169043719)88:0.0559004658,jgi_Aspibe1_429946_fgenesh1_kg.77___11___Locus759v1rpkm205.38_1-413:0.0569999854)95:0.0857845003,(jgi_Aspell1_331757_e_gw1.143.82.1_1-415:0.0899648240,jgi_Asphet1_403488_MIX1800_10_80_1-414:0.1972071471)99:0.2012669972)83:0.1338594483,((((((jgi_Aspneo1_309169_e_gw1.17.408.1_1-415:0.0166827685,jgi_Aspeuc1_371482_estExt_Genewise1Plus.C_390109_1-415:0.0514835749)63:0.0052461076,(jgi_Aspcos1_221622_fgenesh1_pg.40___32_1-416:0.0154815841,(jgi_Asppip1_476954_estExt_fgenesh1_pg.C_60434_1-415:0.0139612270,(jgi_Aspfo1_62138_fgenesh1_pm.8___573_1-415:0.0104487617,jgi_Aspka1_1_17444_AKAW_05971_1-415:0.0051650300)98:0.0211543688)84:0.0102505553)63:0.0064769300)92:0.0181945160,jgi_Asptu1_47081_fgenesh1_kg.8___24___Locus12195v1rpkm1.95_1-415:0.0148478095)90:0.0166644468,jgi_Aspvad1_352502_e_gw1.36.21.1_1-415:0.0039491007)100:0.0906037345,((((jgi_Aspni_DSM_1_165337_An12g10410m.01_1-386:0.0000029881,jgi_Aspni_bvT_1_294712_fgenesh1_kg.11___201___Locus6272v1rpkm8.55_1-414:0.0000029881)90:0.0146548573,jgi_Aspph1_273995_fgenesh1_kg.4___371___Locus6243v1rpkm9.00_1-415:0.0107992262)55:0.0050827353,(jgi_Asplac1_449111_gm1.8888_g_1-415:0.0101266177,(jgi_Aspni7_1157348_estExt_fgenesh1_pm.C_chr_3030054_1-415:0.0000029881,jgi_Aspni_NRRL3_1_2929_NRRL3_02929_1-415:0.0000025371)89:0.0000029330)87:0.0095120397)51:0.0000026935,jgi_Aspwel1_183064_MIX6311_64_96_1-415:0.0158769910)98:0.0431429390)68:0.0359696168,jgi_Aspbr1_45080_fgenesh1_kg.9___29___Locus4552v1rpkm37.84_1-411:0.1598422756)100:0.2286860344)100:0.1786042767,(jgi_Aspsac1_360902_fgenesh1_kg.58___2___Locus13049v1rpkm0.87_1-417:0.2361619082,((((jgi_Aspind1_332588_e_gw1.3.214.1_1-421:0.0162024432,(jgi_Aspjap1_365068_estExt_Genewise1Plus.C_350177_1-422:0.0000026754,jgi_Aspvio1_404372_fgenesh1_kg.57___32___Locus12919v1rpkm0.79_1-422:0.0000026753)100:0.0222206327)46:0.0063345678,(jgi_Aspac1_25316_e_gw1.4.582.1_1-421:0.0182515377,(jgi_Aspacu1_392163_fgenesh1_kg.26___30___Locus5060v1rpkm14.81_1-422:0.0116038181,(jgi_Aspfij1_449405_fgenesh1_kg.33___78___Locus3166v1rpkm32.11_1-422:0.0047908385,jgi_Aspbru1_468186_gm1.10119_g_1-422:0.0000029881)96:0.0076713792)88:0.0192234371)86:0.0379899853)50:0.0197059645,jgi_Aspuva1_354841_fgenesh1_kg.31___35___Locus8134v1rpkm5.39_1-421:0.0000021290)92:0.1691814577,jgi_Asphom1_406704_fgenesh1_kg.27___19___Locus3842v1rpkm21.08_1-414:0.1641283243)54:0.0518057700)100:0.2985320712)100:0.2513795488,(((((jgi_Aspfu_A1163_1_106091_CADAFUBT00007073m.01_1-403:0.0056094439,jgi_Aspfu1_5834_Afu4g14090_mRNA_1-403:0.0000029881)100:0.1483298961,((jgi_Aspnov1_442220_fgenesh1_kg.5___64___Locus1409v1rpkm91.66_1-392:0.0711700016,jgi_Aspuda1_5996_AUD_2147_1-402:0.1436118948)88:0.0547188591,jgi_Neofi1_343_7000001156962035_1-402:0.0062928286)90:0.0596947808)100:0.4448605407,((jgi_Aspve1_44414_fgenesh1_kg.8___308___Locus5906v1rpkm16.45_1-414:0.1509776771,jgi_Aspsy1_157380_e_gw1.10.411.1_1-414:0.1480898301)100:0.2207969928,jgi_Aspcal1_771703_ASPCAL09700_1-422:0.5781371266)100:0.5685926151)87:0.1671151585,jgi_Aspzo1_17933_gm1.6626_g_1-415:1.2993674403)95:0.1912343840,((jgi_Aspram1_790_ARAM_005027T0_1-406:0.0000028395,(jgi_Aspoch1_505403_fgenesh1_kg.14___5___Locus3828v1rpkm32.90_1-406:0.0000029881,jgi_Aspoch1432_1_4058_AOCH_000371T0_1-406:0.0000029881)96:0.0054808482)100:0.3555033128,jgi_Aspcal1_766889_ASPCAL04938_1-415:0.4928249009)100:0.3744530081)75:0.1272003470)100:0.2539591089,(((((jgi_Cadsp1_426813_e_gw1.91.127.1_1-415:0.3010327754,(jgi_Cadsp1_643640_MIX42851_2_18_1-410:0.0272999123,jgi_Cadsp1_642170_MIX41381_2_18_1-410:0.0203678250)100:0.1713925655)100:0.3785397487,(jgi_Phach1_5793_rna5792_1-408:0.3518278946,jgi_Melbi2_610427_fgenesh1_kg.53___149___Locus6385v1rpkm17.78_1-408:0.4628431830)89:0.0804555559)41:0.0839625978,(jgi_Aciri1_meta_156101_e_gw1.05277.12.1_1-410:0.0000020974,jgi_Aciri1_iso_72708_e_gw1.376.1.1_1-410:0.0000029881)100:0.5175709541)74:0.0940333268,jgi_Cloaq1_595818_gm1.687_g_1-406:0.6453526576)72:0.1195011451,(jgi_Metac1_8917_MAC_08917m.01_1-344:0.8771842980,jgi_Grocl1_1785_CMQ_5148m.01_1-409:0.7042959586)100:0.4061954437)82:0.1838297021)79:0.1452544595,(jgi_Cypeu1_116566_HMPREF1541_06677T0_1-405:0.3371409645,jgi_Phiatt1_121_AB675_360T0_1-403:0.2322115567)100:0.4657140303)100:0.2667598543,(jgi_Aspzo1_23853_estExt_Genemark1.C_4_t10134_UGE_1-401:0.6788516063,((jgi_Thelan1_2451_TLAN_04734-R0_UGE_1-423:0.5508547919,((jgi_Aspcri1_3899_SI65_09388T0_UGE_1-422:0.0953746059,(jgi_Eurhe1_382333_gm1.9048_g_UGE_1-422:0.0994952720,jgi_Aspgl1_47283_fgenesh1_kg.10___424___Locus9576v1rpkm3.48_UGE_1-422:0.0715028281)92:0.0363814278)100:0.3724110183,(((jgi_Pendec1_4363_PENDEC_c003G01527T0_UGE_1-404:0.2755367358,(jgi_Penste1_4263_PENSTE_c002G03591T0_UGE_1-424:0.2434943124,(jgi_Penox1_1630_EPS26699_UGE_1-422:0.1690664724,jgi_Pensub1_2944_scaffold_277.29_UGE_1-422:0.0946898859)71:0.0361030336)62:0.0266990175)80:0.0640588128,(jgi_Penant1_3229_PENANT_c017G07715T0_UGE_1-420:0.1716607392,(((jgi_Penvul1_8380_PENVUL_c006G03223T0_UGE_1-420:0.0776444208,(jgi_Pengri1_8238_PGRI_047280T0_UGE_1-412:0.0543918374,jgi_Pencop1_1934_PENCOP_c010G04596T0_UGE_1-420:0.0355325601)90:0.0248684440)69:0.0063850873,jgi_Penita1_383_PITC_046360T0_UGE_1-420:0.0480566257)49:0.0047806748,((((jgi_Pendi1_8982_PDIG_89960m.01_UGE_1-422:0.0000029881,jgi_Pendig1_8187_PDIP_06880_UGE_1-422:0.0000029881)100:0.0910886441,jgi_Penexp1_7517_PEXP_002460T0_UGE_1-420:0.0139271208)76:0.0050062002,((jgi_Penth1_219658_MIX8986_8_37_UGE_1-420:0.0237647458,jgi_Penpol1_4548_PENPOL_c002G02721T0_UGE_1-420:0.0239410173)67:0.0000024605,jgi_Pensol1_7075_PENSOL_c036G11031T0_UGE_1-420:0.0094967746)93:0.0097376124)62:0.0047690915,(jgi_Pennal1_6076_PENNAL_c0033G08916T0_UGE_1-420:0.0283177605,(jgi_Penfla1_4043_PENFLA_c020G03014T0_UGE_1-420:0.0287568620,(jgi_Pench1_242_gm1.230_g_UGE_1-420:0.0000025390,jgi_PenchWisc1_1_143838_PCH_Pc20g06140_UGE_1-420:0.0191054080)96:0.0143503705)96:0.0055703035)100:0.0384387038)64:0.0048408456)96:0.0931647722)99:0.1233437211)100:0.1378170032,(jgi_Aspwe1_556501_CE367981_94859_UGE_1-422:0.1552657734,(((((jgi_Asptaic1_166944_fgenesh1_kg.33___61___TRINITY_DN4458_c0_g2_i2_UGE_1-422:0.0479225353,jgi_Aspcand1_105187_fgenesh1_kg.20___87___TRINITY_DN5538_c0_g1_i1_UGE_1-422:0.0145175914)80:0.0123116332,jgi_Aspcam1_314099_gm1.274_g_UGE_1-422:0.0283723206)100:0.1966257274,((jgi_Aspcal1_772424_ASPCAL10421_UGE_1-424:0.1091869356,((jgi_Aspsy1_148331_e_gw1.3.735.1_UGE_1-424:0.0237821349,jgi_Aspve1_81725_gm1.4193_g_UGE_1-424:0.0412351544)100:0.0799186498,jgi_Aspnid1_9195_AN2951_UGE_1-422:0.1443394857)97:0.0645201198)100:0.0801977969,((jgi_Aspram1_5010_ARAM_003554T0_UGE_1-422:0.0000000000,jgi_Aspoch1_504891_fgenesh1_kg.10___197___Locus3129v2rpkm5.06_UGE_1-422:0.0000000000):0.0000023074,jgi_Aspoch1432_1_2054_AOCH_004642T0_UGE_1-422:0.0000021971)100:0.1365996964)100:0.1074490026)37:0.0198014263,((jgi_Aspcl1_5584_7000001156869878_UGE_1-422:0.0842263794,((jgi_Aspnov1_422965_gm1.7312_g_UGE_1-400:0.0924414148,((jgi_Aspfu_A1163_1_103191_CADAFUBT00004109m.01_UGE_1-422:0.0000029881,jgi_Aspfu1_3934_Afu3g07910_mRNA_UGE_1-422:0.0000029881)100:0.0208859968,jgi_Neofi1_4518_7000001156982914_UGE_1-422:0.0177541143)96:0.0166979468)98:0.0169623395,jgi_Aspuda1_8451_AUD_4461_UGE_1-422:0.0307109664)97:0.0375083423)100:0.0886740598,jgi_Aspte1_5240_ATET_01678_UGE_1-422:0.1492572560)56:0.0335402597)28:0.0156806469,((((jgi_Aspfl1_35209_7000001155845986_UGE_1-290:0.0274660563,jgi_Aspor1_745_AO090005001490_mRNA_UGE_1-422:0.0000023683)98:0.0378726078,jgi_Aspbom1_10111_ABOM_008549T0_UGE_1-422:0.0047284485)58:0.0145209212,jgi_Aspnom13137_1_1997_ANOM_005828T0_UGE_1-422:0.0044013395)100:0.1203585005,(((jgi_Asphom1_114327_CE114326_7747_UGE_1-422:0.0633465201,(jgi_Aspsac1_155476_CE155475_6294_UGE_1-422:0.0218792763,((jgi_Aspuva1_201095_CE201094_18655_UGE_1-422:0.0141217357,((jgi_Aspjap1_382387_fgenesh1_pg.61___59_UGE_1-422:0.0000000000,jgi_Aspind1_437440_fgenesh1_pm.65___14_UGE_1-422:0.0000000000):0.0000021522,jgi_Aspvio1_135887_CE135886_43846_UGE_1-422:0.0000029881)94:0.0000021404)67:0.0046783236,(((jgi_Aspbru1_202887_CE202886_19901_UGE_1-422:0.0000000000,jgi_Aspacu1_330198_e_gw1.46.274.1_UGE_1-422:0.0000000000):0.0000000000,jgi_Aspac1_61082_fgenesh1_pg.9___216_UGE_1-422:0.0000000000):0.0000021361,jgi_Aspfij1_495032_gm1.4048_g_UGE_1-422:0.0000021675)99:0.0046984644)100:0.0360196733)66:0.0106601338)98:0.0500152146,(((jgi_Asphet1_357839_fgenesh1_kg.1___699___Locus13030v2rpkm1.17_UGE_1-422:0.0335764177,jgi_Aspell1_246050_CE246049_6020_UGE_1-422:0.0337380549)100:0.0521851661,(((jgi_Aspwel1_149800_fgenesh1_kg.34___42___TRINITY_DN710_c0_g1_i1_UGE_1-422:0.0047552062,((((jgi_Aspni_NRRL3_1_5343_NRRL3_05343_UGE_1-422:0.0000000000,jgi_Aspph1_264596_fgenesh1_pg.7___20_UGE_1-422:0.0000000000):0.0000000000,jgi_Asplac1_442959_gm1.2736_g_UGE_1-422:0.0000000000):0.0000000000,jgi_Aspni_bvT_1_163642_CE163641_32287_UGE_1-422:0.0000000000):0.0000029881,jgi_Aspni7_1152212_fgenesh1_pm.chr_402___593_UGE_1-422:0.0000029881)83:0.0000029334)72:0.0000029880,jgi_Aspni_DSM_1_157648_An02g11320m.01_UGE_1-408:0.0051689871)83:0.0062310030,(jgi_Aspbr1_116536_e_gw1.2.2188.1_UGE_1-422:0.0047836402,((jgi_Aspvad1_265762_CE265761_24137_UGE_1-422:0.0094441245,(((((jgi_Aspeuc1_91623_CE91622_1509_UGE_1-422:0.0000000000,jgi_Aspka1_1_14047_AKAW_02574_UGE_1-422:0.0000000000):0.0000000000,jgi_Asptu1_189649_gm1.3840_g_UGE_1-422:0.0000000000):0.0000000000,jgi_Aspfo1_128164_e_gw1.3.2696.1_UGE_1-422:0.0000000000):0.0000000000,jgi_Asppip1_235166_CE235165_38531_UGE_1-422:0.0000000000):0.0000029881,jgi_Aspneo1_21717_CE21716_4941_UGE_1-422:0.0000029881)81:0.0000029880)42:0.0000029880,jgi_Aspcos1_211541_fgenesh1_kg.45___15___Locus3228v1rpkm2.97_UGE_1-422:0.0047146391)90:0.0094978674)92:0.0128622712)100:0.0527210264)62:0.0236026141,((jgi_Aspibe1_433267_fgenesh1_pg.11___135_UGE_1-422:0.0352956592,jgi_Aspscle1_401528_fgenesh1_kg.110___20___Locus4843v4rpkm1.74_PRE_UGE_1-422:0.0317450685)88:0.0093201350,(jgi_Aspca3_40537_e_gw1.2.575.1_UGE_1-409:0.0153840954,jgi_Aspscl1_269326_CE269325_4822_UGE_1-422:0.0143120235)95:0.0143202285)99:0.0372955241)93:0.0444642312)95:0.0369124027,jgi_Aspste1_109129_CE109128_16991_UGE_1-422:0.1216940256)42:0.0199283039)39:0.0224479045)99:0.0974209017)51:0.0251616286)73:0.0496284741)77:0.0779583427)43:0.0682185478,(jgi_Bysni1_44755_e_gw1.31.184.1_UGE_1-422:0.1718153267,jgi_Byssp1_2816_PVAR5_5887_UGE_1-423:0.2524651033)100:0.1610414561)54:0.1474522134)100:0.3107810034)98:0.2641465433,((((((jgi_Cadsp1_561689_estExt_fgenesh1_pm.C_740023_1-419:0.2871155954,jgi_Melva1_393390_gw1.1.995.1_1-364:0.3507194828)49:0.0585659784,jgi_Phisc1_730468_gm1.3736_g_1-418:0.3231186749)52:0.0804208748,jgi_Glalo1_4576_GLAREA_07490m.01_1-418:0.3638084763)96:0.1946640985,(jgi_Sclsc1_11448_SS1G_04477T0_1-406:0.1193289066,jgi_Botci1_444_BC1T_00445_1-410:0.1332514494)100:0.4707066398)100:0.4205298208,((((((((jgi_Fusfu1_5179_FFUJ_03529m.01_1-410:0.0952971192,jgi_Fusve2_17491_FVEG_05667T0_1-411:0.0798425571)81:0.0365866869,jgi_Fusox2_12650_FOXG_02480T0_1-411:0.0720124182)100:0.2713292513,jgi_Necha2_55529_e_gw1.50.104.1_1-412:0.2957736858)100:0.1921743565,jgi_Ilysp1_1561590_fgenesh1_kg.1___26982___Locus12058v1rpkm1.92_1-410:0.4044049045)100:0.5330819045,(jgi_Verga1_118742_PV09_06964T0_1-410:0.7433968345,jgi_Ascra1_10118_ST47_g1684T0_1-409:0.7116664194)86:0.1670832136)61:0.0780703511,((((((jgi_Cocvi1_13519_fgenesh1_pg.17___86_1-420:0.0143543963,jgi_Cocca1_29040_fgenesh1_pg.183___20_1-415:0.0105507368)100:0.0632798742,jgi_Cocmi1_40243_fgenesh1_pm.177___6_1-420:0.1044450256)77:0.0263853638,((jgi_CocheC4_1_150419_e_gw1.31.170.1_1-407:0.0000024699,jgi_CocheC5_3_1153154_fgenesh1_pm.3___733_1-369:0.0114526293)100:0.0992793741,jgi_Cocsa1_71801_gw1.4.1994.1_1-371:0.0469902131)71:0.0090402514)100:0.2177614814,jgi_Settu3_154275_Settu1.fgenesh1_pm.3___99_1-397:0.3448809404)92:0.1188038825,(jgi_Altbr1_AB08628.1_1-416:0.1041682242,jgi_Altal1_896392_gw1.21.189.1_1-369:0.0858487213)100:0.1938957878)61:0.0701325894,jgi_Stely1_2355_TW65_02122T0_1-428:0.1650275808)100:0.8059383051)53:0.0874964821,((jgi_Cypeu1_120626_HMPREF1541_09229T0_1-393:0.7559267234,jgi_Glalo1_5031_GLAREA_11851m.01_1-406:0.6560354168)98:0.2456834725,jgi_Melva1_542353_fgenesh1_pm.5___536_1-394:0.6642745177)99:0.2288718107)84:0.1508933702,jgi_Melbi2_662742_estExt_fgenesh1_pg.C_56_t20093_1-338:0.7333336568)93:0.1791258079)79:0.0987559807,((jgi_Erynec1_662_EV44_g0226T0_1-417:0.5599142049,(jgi_Blugr1_21275_BGHDH14_bgh01641_1-421:0.0793824370,jgi_Blugra1_82_BGT96224_2036T0_1-421:0.0480454858)100:0.5409996630)100:0.6011200338,(jgi_Melbi2_667458_estExt_fgenesh1_pg.C_1350043_1-411:0.4909460422,(jgi_Marbr1_7993_MBM_02727_1-419:0.3718337753,jgi_Cadsp1_517529_fgenesh1_kg.74___30___Locus15319v1rpkm1.37_1-415:0.1335862799)100:0.2445374188)80:0.1841750378)100:0.2999585227)82:0.1285011077)70:0.1263194813,((((((((((jgi_Acrchr1_2109_ACRE_023400T0_1-407:0.3775957016,((jgi_Tolinf1_194212_TINF04803-mRNA-1_1-415:0.0938766885,jgi_Pocchl1_4016_VFPPC_10870T0_1-426:0.2548411558)100:0.1780305102,(jgi_Metro1_9392_MAA_06944T0_1-402:0.1291385483,jgi_Metac1_2140_MAC_02140m.01_1-400:0.0499902386)100:0.6139180315)94:0.1322451499)95:0.1269948493,((jgi_Verda1_3558_VDAG_08040T0_1-361:0.5342623382,((jgi_Ilysp1_1466933_e_gw1.2.2830.1_1-413:0.1948052146,jgi_Neodi1_12063_AK830_g6285T0_1-408:0.1738090410)82:0.0896030307,(jgi_Ilysp1_1494842_e_gw1.22.112.1_1-398:0.1585147475,jgi_Neodi1_9017_AK830_g3863T0_1-409:0.2672244014)100:0.1918063066)98:0.1539527149)43:0.0713641880,jgi_Necha2_16178_gw1.9.398.1_1-372:0.4525136970)37:0.0758389070)39:0.0619038162,jgi_Fusgr1_10347_FGSG_13468T0_1-180:1.4258887612)68:0.0920484981,((jgi_Podan3_206864_mRNA_5692_1-420:0.3919229825,(jgi_Neute_matA2_132202_estExt_fgenesh1_pg.C_60746_1-415:0.0097316484,(jgi_Neucr2_9471_NCU05133T0_1-415:0.0000029881,jgi_Neucr_trp3_1_9471_Neucr2.NCU05133T0_1-415:0.0000029881)98:0.0000029880)100:0.6330313332)99:0.2665611915,jgi_Diaam1_6203_rna6211_1-432:0.4799857663)100:0.4378866611)49:0.1653259514,(jgi_Trias2479_5126_A1Q1_05472T0_1-391:0.0000028985,jgi_Trias8904_415_A1Q2_00760T0_1-391:0.0172864222)100:0.6328177241)100:0.4365529114,(((jgi_Venin1_16715_atg2708.t1_1-410:0.1879723957,jgi_Venpi1_218165_VP.s77.g8577.t1_1-401:0.0915111853)100:0.6059169160,(jgi_Venpi1_213028_VP.s3.g851.t1_1-417:0.0611422010,jgi_Venin1_18969_atg4487.t1_1-417:0.1268051012)100:0.6714866719)38:0.1582005541,(jgi_Rhyru1_1_110291_NODE_2306_length_25133_cov_43..g7952.t1_1-406:0.7073472965,((jgi_Bauco1_111219_estExt_Genewise1Plus.C_9_t10167_1-420:0.5455611711,jgi_Horwer1_10802_HWER_14839-R0_1-401:0.5059201394)100:0.4353941633,jgi_Clasph1_4094_CSPH_07109-R0_1-410:0.7393129534)31:0.1106159166)17:0.0525479745)38:0.1821866093)100:0.2960829978,jgi_Conap1_98077_W97_06446T0_1-404:0.5874950211)76:0.1116922774,((((jgi_Pyrtt1_325_PTTG_04916.1_1-423:0.0633198028,jgi_Pyrtr1_PTRG_04737_1-423:0.0210032217)100:0.1902802981,((((((((jgi_Cocvi1_113170_e_gw1.143.9.1_1-423:0.0000029881,jgi_Cocca1_93144_e_gw1.52.65.1_1-423:0.0000029881)100:0.0100069053,jgi_Cocsa1_254700_CE50141_15985_1-423:0.0042292625)54:0.0047853219,(jgi_CocheC5_3_1185586_estExt_Genewise1Plus.C_15_t20160_1-423:0.0000020106,jgi_CocheC4_1_73027_estExt_fgenesh1_pm.C_150042_1-423:0.0000025406)100:0.0371919748)54:0.0063125523,jgi_Cocmi1_8857_gm1.8857_g_1-423:0.0000021061)98:0.0772361991,jgi_Coclu2_124288_e_gw1.17.201.1_1-423:0.0634311384)97:0.0625828090,jgi_Settu3_30049_Settu1.fgenesh1_pg.1___309_1-423:0.0965097414)94:0.0638954445,jgi_Stely1_957_TW65_00934T0_1-423:0.1783329167)98:0.0838405228,(jgi_Altbr1_AB03601.1_1-318:0.2373435170,jgi_Altal1_1013302_fgenesh1_pg.26___126_1-415:0.1364304786)96:0.0544575431)96:0.0486783066)85:0.0683558305,(jgi_Pyrsp1_629252_estExt_fgenesh1_pg.C_4_t20059_1-427:0.1429918478,(((((jgi_Rhyru1_1_118134_NODE_63_length_50371_cov_47.09.g567.t1_1-427:0.1102936214,jgi_Hyspu1_1_111739_NODE_244_length_406169_cov_26..g3602.t1_1-377:0.3001859002)90:0.0632172490,(jgi_Leppa1_422269_estExt_Genemark1.C_250035_1-414:0.3399205109,jgi_Glost2_396937_fgenesh1_pm.NODE_1018___14_1-416:0.1486215586)100:0.1526741595)98:0.0830276375,jgi_Cloaq1_622734_fgenesh1_pm.23___30_1-426:0.0980842946)83:0.0681322515,((jgi_Perma1_630922_fgenesh1_pg.132___8_1-425:0.2205660291,jgi_Parsp1_740586_CE740585_464_1-425:0.2337573543)98:0.0974824839,jgi_Corca1_629818_gm1.2624_g_1-425:0.1828842821)62:0.0358051608)100:0.1282133429,jgi_Lepmu1_3732_Lema_T092450.1_1-419:0.2892036805)59:0.0518029445)63:0.0661720292)85:0.0773167885,(jgi_Stasp1_307954_fgenesh1_pg.13___327_1-432:0.1268773077,jgi_Stano2_7720_SNOG_14228.3_1-427:0.1292005663)93:0.0793656990)100:0.3610640405)73:0.1230149606,(jgi_Venin1_18806_atg4609.t1_1-428:0.1047034904,jgi_Venpi1_214053_VP.s36.g5098.t1_1-433:0.1606586927)100:0.6571463660)78:0.1342831549,jgi_Cadsp1_560965_estExt_fgenesh1_pm.C_540007_1-402:0.6957697114)100:0.2268346319)100:0.8308694876,jgi_Tilwa1_325077_fgenesh1_pg.7___96_1-385:1.4407485284)96:0.4301817574,(((((jgi_Pucgr2_10785_PGTG_14524T0_1-419:0.1706624485,jgi_Puctr1_2572_PTTG_01707T0_1-411:0.2640237833)55:0.0477213560,(jgi_Pucstr1_8772_evm.model.scaffold_18.245_1-411:0.0111846803,(jgi_Pucst_PST78_1_10538_PSTG_05562T0_1-411:0.0000029881,jgi_Pucstr1_8865_evm.model.scaffold_180.7_1-411:0.0050421794)96:0.0039826357)99:0.1010712070)100:0.5930843093,((jgi_Melli1_200549_MELLI_sc_1873.3_1-392:0.0000029881,jgi_Melli1_200550_MELLI_sc_1873.4_1-392:0.0000029881)100:1.0873315230,jgi_Croqu1_654025_fgenesh1_kg.23___119___Locus1053v1rpkm103.98_1-221:1.8092891630)99:0.3949278306)100:0.7604432532,(jgi_Mixos1_16888_gm1.2874_g_1-426:0.8844999812,(jgi_Micld1_2616_MVLG_02562T0_1-405:0.2812740443,jgi_Leucr1_290674_estExt_Genewise1Plus.C_200054_1-403:0.3368202950)100:0.5508170235)93:0.3372754536)100:0.4168385865,(jgi_Tapde1_1_4357_TAPDE_005409g.01_1-300:1.1059590586,((((((jgi_Aurpu_var_nam1_73136_fgenesh1_pm.9___214_1-408:0.0675912042,jgi_Aurpu_var_mel1_32278_gw1.3.1537.1_1-375:0.1262348621)86:0.0610790654,jgi_Aurpu_var_pul1_246821_gw1.7.395.1_1-354:0.0758217706)68:0.0268326890,jgi_Aurpu_var_sub1_58246_gw1.7.383.1_1-372:0.1059250413)100:0.2418586970,jgi_Diaam1_5183_rna5191_1-420:0.5603593055)100:0.4802425158,jgi_Phach1_5914_rna5913_1-307:0.4356662299)98:0.3098905446,(jgi_Artol1_2602_AOL_s00043g765m.01_1-411:0.1138194014,jgi_Monha1_1921_H072_1922m.01_1-408:0.1286217417)100:0.4070973396)99:0.4132152253)100:0.6506869063)71:0.3249063725)59:0.1668018117,(jgi_Caupr1_1315_gw1.4.20.1_1-345:0.0130752176,jgi_Caupr_SCcomb_12821_fgenesh1_pg.2521___1_1-239:0.0000027369)100:2.3946983910)49:0.1118560280,(((jgi_Ganpr1_117863_estExt_Genewise1Plus.C_1630001_1-375:0.1248374489,jgi_Ganpr1_492538_MIX6863_5_27_1-363:0.2048035557)100:0.7346294155,jgi_Ganpr1_497040_MIX11365_32_48_1-368:0.4052098136)71:0.2095217697,jgi_Ganpr1_93227_e_gw1.2.152.1_1-370:0.7816795012)100:0.8514765963)58:0.1962863153)37:0.3127927846,jgi_Cybja1_81324_CE81323_9993_1-329:2.7606177196)47:0.1922226244,(jgi_Rhihy1_714125_fgenesh1_kg.10___172___Locus6944v1rpkm30.46_1-340:1.7711759340,(jgi_Monha1_4382_H072_4476m.01_1-333:0.8379060907,jgi_Artol1_6107_AOL_s00080g381m.01_1-331:1.1796624073)100:2.5707147230)78:0.2778921785)94:0.4781634212,(((jgi_Ganpr1_426078_CE264758_20616_1-327:0.8172259592,(((jgi_Catan2_62007_Catan1.fgenesh1_pm.24___30_1-334:0.6459239640,((jgi_Rhihy1_775369_estExt_fgenesh1_pg.C_1630019_1-333:0.0086099689,jgi_Rhihy1_754489_fgenesh1_pm.42___10_1-333:0.0068130630)100:0.1291981853,jgi_Rhihy1_720476_fgenesh1_kg.42___46___Locus1187v1rpkm180.31_1-332:0.0802444052)100:0.5546234396)41:0.0758245480,(((jgi_Caupr1_28445_gm1.5407_g_1-327:0.0000024165,jgi_Caupr_SCcomb_64_gw1.1760.1.1_1-229:0.0000029881)100:0.6258428819,jgi_Spipu1_8416_SPPG_04767T0_1-326:0.3553306021)81:0.1722074228,jgi_Blyhe1_11446_gw1.6146.1.1_1-234:0.4956900526)65:0.1052022260)47:0.1007155987,jgi_Hompol1_3174_HPOL_003148-RA_1-316:0.6267570944)80:0.2020254883)84:0.2250553251,((((((jgi_RhiirA5_352235_fgenesh1_kg.216___4___step3_c493_1-329:0.0000000000,jgi_Rhiir2_1_1490915_fgenesh1_kg.1___1355___step3_c493_1-329:0.0000000000):0.0000000000,jgi_Gloin1_350278_fgenesh1_kg.28196___1___step3_c493_1-329:0.0000000000):0.0000000000,jgi_RhiirA4_406289_fgenesh1_kg.849___5___step3_c493_1-329:0.0000000000):0.0000000000,jgi_RhiirC2_751415_fgenesh1_kg.931___12___step3_c493_1-329:0.0000000000):0.0000029881,jgi_RhiirB3_404090_fgenesh1_kg.176___19___TR1567_c0_g1_i1_1-329:0.0000029881)100:0.0000027235,jgi_RhiirA1_1_414244_fgenesh1_kg.215___22___step3_c493_1-302:0.0088503305)100:0.4838962686)100:0.7441794422,Characterised_ADK79128.1:1.6574571861)87:0.3825553216)100:1.4753188400)40:0.2345750155,((((((((((((((((jgi_Exoaq1_6019_A1O9_03549T0_1-308:0.1365039422,(((((((jgi_Fonnu1_11595_AYO20_09877T0_1-253:0.0106097292,jgi_Fonpe1_10176_Z517_10100T0_1-253:0.0106379963)67:0.0107000778,jgi_Fonmo1_689_AYO21_09829T0_1-253:0.0106146527)100:0.0583108929,jgi_Fonmu1_6223_Z520_10036T0_1-308:0.0273486993)63:0.0286613700,jgi_Claim1_147643_PV07_06427T0_1-308:0.0279273752)64:0.0241981515,((jgi_Claps1_16_A1O5_00016T0_1-308:0.0253700483,jgi_Claba1_127635_Z519_00015T0_1-308:0.0000025198)97:0.0569596002,(jgi_Capse1_361511_PV04_03875T0_1-307:0.0929635263,(jgi_Claye1_3656_A1O7_03681T0_1-307:0.0705895828,jgi_Claca1_106670_G647_04696T0_1-307:0.0286910010)61:0.0217475671)100:0.1599970310)36:0.0213914054)93:0.0615463120,((jgi_Exoxe1_138579_PV05_06140T0_1-308:0.0901225328,jgi_Exosi1_112067_PV11_00810T0_1-308:0.1008060567)73:0.0257410439,(jgi_Exool1_137622_PV06_02826T0_1-324:0.0736943741,jgi_Exosp1_11456_PV08_11078T0_1-308:0.0562285415)77:0.0121747394)81:0.0361282537)91:0.0630580246,(jgi_Capcor1_8735_A1O1_08277T0_1-308:0.1015532931,jgi_Exode1_5771_HMPREF1120_05573T0_1-308:0.1073918182)93:0.0724298670)50:0.0303083380)76:0.0421864076,jgi_Phiatt1_11464_AB675_9020T0_1-312:0.2417991945)37:0.0686192858,jgi_Exome1_109594_PV10_05470T0_1-308:0.1900349613)21:0.0289974986,jgi_Cypeu1_114375_HMPREF1541_04471T0_1-308:0.2038724530)100:0.2070219302,jgi_EndpusZ1_2284_EPUS_09382T0_1-307:0.3348335735)79:0.1083515096,(jgi_Kocim1_634440_fgenesh1_kg.13___197___TRINITY_DN1302_c0_g1_i1_1-293:0.5292476304,jgi_Treen1_320751_CE320750_1608_1-297:0.2848492041)100:0.3646376657)35:0.0983081608,jgi_Phach1_4384_rna4383_1-312:0.8647002592)88:0.1457549049,(((((((((((jgi_Settu3_148858_Settu1.estExt_Genewise1Plus.C_15_t10041_1-303:0.1144005480,(((((jgi_Cocca1_815_gm1.815_g_1-304:0.0000029881,jgi_Cocvi1_95367_e_gw1.29.23.1_1-304:0.0086374797)96:0.0258652198,jgi_Cocmi1_85966_e_gw1.18.96.1_1-304:0.0087958422)46:0.0086603996,(jgi_CocheC5_3_1184596_estExt_Genewise1Plus.C_14_t20489_1-304:0.0000029881,jgi_CocheC4_1_165733_estExt_Genewise1.C_8_t20033_1-304:0.0000029881)99:0.0086611101)48:0.0087156041,jgi_Cocsa1_127894_estExt_Genewise1.C_17_t10478_1-304:0.0084699712)92:0.0553782879,jgi_Coclu2_142698_estExt_Genewise1Plus.C_3_t20190_1-304:0.0323544864)83:0.0239100540)87:0.0367174728,jgi_Stely1_4118_TW65_04496T0_1-250:0.4419979637)54:0.0246549165,(jgi_Pyrtr1_PTRG_03733_1-305:0.0176317659,jgi_Pyrtt1_7261_PTTG_15033.1_1-279:0.0267272164)100:0.1414100971)66:0.0361847129,(jgi_Altbr1_AB06005.1_1-304:0.0144990086,jgi_Altal1_1023008_fgenesh1_kg.18___94___Locus4120v1rpkm32.36_1-304:0.0644980647)80:0.0320370427)97:0.0840464174,(jgi_Pyrsp1_169064_CE169063_5188_1-304:0.2914652951,jgi_Lepmu1_4358_Lema_T100300.1_1-304:0.1779846443)80:0.0470996610)82:0.0426262078,(((jgi_Corca1_213971_CE213970_3192_1-303:0.2752794793,jgi_Parsp1_1161632_fgenesh1_kg.2___1240___Locus5651v1rpkm9.96_1-300:0.1406140753)77:0.0673209985,jgi_Perma1_615102_fgenesh1_kg.94___23___Locus2383v2rpkm1.44_PRE_1-302:0.3100983678)60:0.0598384928,(jgi_Stano2_11545_SNOG_05617.3_1-302:0.2271666923,jgi_Stasp1_246239_estExt_Genewise1.C_6_t10014_1-305:0.1050751740)91:0.1122038832)55:0.0538844397)99:0.1386954431,jgi_Cloaq1_485442_e_gw1.71.50.1_1-302:0.1801705352)93:0.0990373703,((jgi_Leppa1_436775_estExt_fgenesh1_pm.C_3610004_1-256:0.7470167455,jgi_Rhyru1_1_118501_NODE_945_length_35363_cov_42.0.g4728.t1_1-278:0.4919242086)73:0.0765401682,jgi_Glost2_353713_fgenesh1_kg.NODE_1053___13___Glonium.f_paired_trimmed_paired_contig_464_1-302:0.2424421720)62:0.0683066508)98:0.1434080413,(((((jgi_Aurpu_var_sub1_26466_fgenesh1_pg.2___565_1-299:0.1223435586,jgi_Aurpu_var_pul1_357386_fgenesh1_pg.15___225_1-299:0.0652960877)71:0.0803332774,jgi_Aurpu_var_nam1_57866_e_gw1.26.77.1_1-300:0.1210125349)42:0.0484364787,jgi_Aurpu_var_mel1_82089_gm1.2485_g_1-300:0.0603509302)100:0.2083316357,(((((((jgi_Dotse1_69580_estExt_fgenesh1_kg.C_2_t20038_1-316:0.1015528188,jgi_Clafu1_184930_scf7180000127330_G5613_1-307:0.1064274884)100:0.2815217093,jgi_Mycfi2_77530_Mycfi1.fgenesh1_pg.C_scaffold_2000417_1-300:0.3927082460)82:0.0652252733,((jgi_Zymbr1_2194_TI39_contig342g00036T0_1-300:0.0088105144,(jgi_Mycgr3_68847_estExt_Genewise1Plus.C_chr_21765_1-300:0.0088199006,jgi_Zymps1_800886_Zp221_scaffold_301_00030_1-300:0.0088032754)37:0.0000029880)75:0.0078781263,jgi_Zymar1_771732_Za111_scaffold_385_0033_1-300:0.0187118372)100:0.2151897782)80:0.0762782319,(jgi_Sepmu1_147254_estExt_fgenesh1_kg.C_2_t10373_1-300:0.0340382029,jgi_Seppo1_46433_fgenesh1_pm.26___25_1-300:0.0290177123)100:0.2067710633)91:0.1393976155,((jgi_Horwer1_3514_HWER_09945-R0_1-303:0.0143144623,jgi_Horwer1_937_HWER_01756-R0_1-303:0.0298398676)100:0.5198867714,(jgi_Aciri1_iso_2112_gm1.2112_g_1-308:0.0000029881,jgi_Aciri1_meta_66967_fgenesh1_pg.5WFSArich_Contig_00613___6_1-308:0.0000029881)100:0.4732586293)57:0.1024900263)17:0.0663257379,jgi_Clasph1_5396_CSPH_04833-R0_1-312:0.3201040743)23:0.0349615440,jgi_Bauco1_88833_estExt_Genewise1.C_6_t10001_1-300:0.2062226977)94:0.1506386949)77:0.1272432512,jgi_Conap1_97485_W97_00848T0_1-300:0.2205903839)35:0.0630171818)22:0.0590734356,((jgi_Macph1_10273_MPH_10503m.01_1-301:0.1135052354,(jgi_Botdo1_1_291864_NODE_1019_length_70171_cov_63..g3148.t1_1-299:0.2288636391,jgi_Neopa1_7791_UCRNP2_5697m.01_1-288:0.1922697473)42:0.0731755446)100:0.3412294677,(jgi_Venpi1_217286_VP.s66.g8290.t1_1-304:0.0688904865,jgi_Venin1_23006_atg9145.t1_1-304:0.0364172891)100:0.5153207241)61:0.1002632565)59:0.0882014885,((((((((jgi_Melva1_556530_estExt_fgenesh1_pm.C_150163_1-303:0.0885187428,jgi_Melbi2_651687_estExt_fgenesh1_pm.C_53_t10313_1-289:0.0801192815)81:0.0386848113,((jgi_Phisc1_661190_estExt_Genewise1Plus.C_390183_1-305:0.1057996135,jgi_Amore1_141120_estExt_Genewise1Plus.C_7_t20087_1-304:0.4109768484)60:0.0338680433,jgi_Cadsp1_488925_estExt_Genewise1.C_280296_1-304:0.1155426085)87:0.0546241938)62:0.0284921384,(jgi_Glalo1_797_GLAREA_05110m.01_1-309:0.5598535249,jgi_Botci1_2672_BC1T_03483_1-319:0.2879218213)95:0.2086474284)40:0.0230122508,jgi_Rhier1_603497_estExt_Genewise1.C_280125_1-303:0.0210780602)91:0.1497827830,((jgi_Melva1_430069_e_gw1.11.835.1_1-300:0.1018041086,jgi_Melbi2_655037_estExt_fgenesh1_pm.C_1250035_1-300:0.0994824419)86:0.0891790743,jgi_Rhier1_613359_estExt_Genewise1.C_850040_1-305:0.0894745286)100:0.1508146872)90:0.1524438836,jgi_Tapde1_1_3470_TAPDE_004322g.01_1-300:1.0405809646)73:0.1559857439,((jgi_Paevar1_236479_CE236478_9869_1-311:0.0000022210,jgi_Byssp1_4966_PVAR5_7524_1-304:0.0357334122)100:0.3148300151,jgi_Saico1_31419_fgenesh1_kg.21___42___Locus16818v1rpkm9.19_1-298:0.3733237424)72:0.1687302126)24:0.0628589173,((jgi_Fibsp1_921134_estExt_fgenesh1_pm.C_1250010_1-311:0.9614644092,jgi_Lipst1_1_187521_CE66404_9681_1-295:0.3506794281)55:0.1280474177,jgi_Clagr3_913_CLAGR_000902-RA_1-305:0.4354152314)32:0.1163703160)29:0.0405156942)40:0.0797206619)100:0.5756664397,jgi_Oidma1_169122_estExt_Genewise1Plus.C_13_t20044_1-297:0.6547349410)43:0.1283607279,(((((jgi_Aspfu1_7445_Afu6g02760_mRNA_1-242:0.0000029881,jgi_Aspfu_A1163_1_108432_CADAFUBT00009456m.01_1-242:0.0000029881)88:0.0000029355,((jgi_Neofi1_9256_7000001157006402_1-300:0.0313336921,jgi_Aspuda1_7108_AUD_3177_1-250:0.1224108173)71:0.0000021052,jgi_Aspnov1_368376_e_gw1.3.658.1_1-300:0.0791935398)96:0.0466047174)100:0.1286549239,jgi_Aspcl1_6618_7000001156876913_1-302:0.1732070552)100:0.3143996656,((((((jgi_Pench1_33807_fgenesh1_pm.2___1194_1-300:0.0176692012,jgi_PenchWisc1_1_149523_PCH_Pc22g23290_1-300:0.0000029881)82:0.0222186333,(jgi_Penfla1_10237_PENFLA_c008G01566T0_1-300:0.0310846222,jgi_Pennal1_5119_PENNAL_c0027G11933T0_1-291:0.0643554219)44:0.0088457550)55:0.0441206664,((jgi_Penexp1_9301_PEXP_066040T0_1-300:0.0382435609,((jgi_Pensol1_5041_PENSOL_c025G06206T0_1-300:0.0608844215,(jgi_Penth1_190984_estExt_Genemark1.C_1130004_1-291:0.0396426532,jgi_Penpol1_9748_PENPOL_c008G08057T0_1-300:0.0449421494)39:0.0016425782)87:0.0373294507,(jgi_Pendi1_2050_PDIG_27820m.01_1-321:0.0000029881,jgi_Pendig1_5298_PDIP_62260_1-321:0.0000029881)100:0.0575408505)46:0.0103114227)52:0.0092114459,jgi_Penita1_4463_PITC_034790T0_1-300:0.0489189789)48:0.0179150473)39:0.0840475154,jgi_Pengri1_321_PGRI_074640T0_1-309:0.1543051683)97:0.2565379713,jgi_Pensub1_806_scaffold_128.203_1-301:0.3546139912)100:0.3582966472,jgi_Aspwe1_24186_fgenesh1_pg.2___186_1-300:0.6587304541)62:0.1145619072)100:0.3766721650,(((((((((jgi_Aspscl1_536846_fgenesh1_kg.20___53___Locus8933v1rpkm4.22_1-301:0.2846311173,jgi_Aspca3_56415_e_gw1.17.275.1_1-303:0.2663705316)93:0.1375801395,jgi_Aspibe1_409210_estExt_Genewise1Plus.C_250169_1-301:0.2915912018)80:0.1251014254,(jgi_Aspscle1_399365_fgenesh1_kg.60___60___Locus4946v1rpkm19.78_1-301:0.1061404418,(jgi_Aspell1_104992_CE104991_545_1-301:0.2012625682,jgi_Asphet1_314631_estExt_Genewise1.C_120010_1-301:0.2067993242)86:0.0953067960)65:0.1180485450)100:0.3270169359,((((((((((jgi_Pench1_36070_fgenesh1_pm.3___1411_1-298:0.0000029881,jgi_PenchWisc1_1_138953_PCH_Pc13g02190_1-298:0.0000029881)100:0.0186446356,jgi_Penfla1_5559_PENFLA_c003G10512T0_1-298:0.0187953387)53:0.0000022519,jgi_Pennal1_8517_PENNAL_c0050G02191T0_1-298:0.0186207638)98:0.0532614676,(jgi_Pencop1_1347_PENCOP_c001G04904T0_1-298:0.1393763067,jgi_Penvul1_771_PENVUL_c010G10127T0_1-298:0.1124762491)94:0.0299544163)47:0.0100000490,jgi_Penexp1_8015_PEXP_102580T0_1-298:0.0403047406)74:0.0284101302,((jgi_Penth1_144182_estExt_Genewise1.C_4760026_1-298:0.0561518694,jgi_Pensol1_1888_PENSOL_c012G02636T0_1-298:0.0185308321)86:0.0279816855,jgi_Penpol1_7401_PENPOL_c004G09979T0_1-298:0.0559724086)55:0.0089309699)67:0.0194253669,jgi_Pengri1_9402_PGRI_041450T0_1-298:0.0899096755)97:0.1049113058,jgi_Penant1_2257_PENANT_c014G02595T0_1-298:0.2038482644)100:0.1772660206,jgi_Aspte1_2841_ATET_08703_1-300:0.3073905743)88:0.1021351063,((jgi_Penox1_3428_EPS28497_1-301:0.1450847940,jgi_Pensub1_784_scaffold_128.181_1-302:0.1616964036)100:0.2342485313,jgi_Penste1_1322_PENSTE_c010G04643T0_1-300:0.3507654802)65:0.0559097291)87:0.0824078461)93:0.1050551846,(((((((((jgi_Aspni_NRRL3_1_8691_NRRL3_08691_1-300:0.0000029881,jgi_Aspni7_1109399_estExt_Genewise1.C_chr_601_t10213_1-300:0.0000029881)98:0.0000029294,jgi_Aspph1_278895_fgenesh1_kg.21___78___Locus5657v1rpkm11.51_1-300:0.0268582350)73:0.0170079618,((jgi_Asplac1_413423_fgenesh1_kg.18___97___Locus5600v1rpkm11.96_1-300:0.0000000000,jgi_Aspni_bvT_1_296404_fgenesh1_kg.20___97___Locus5423v1rpkm12.37_1-300:0.0000000000):0.0000020199,jgi_Aspni_DSM_1_158132_An03g01190m.01_1-300:0.0000027311)100:0.0276845507)52:0.0090278636,jgi_Aspwel1_151851_fgenesh1_kg.44___51___TRINITY_DN18776_c0_g1_i1_1-300:0.0097419315)100:0.0994494611,(jgi_Aspvad1_404497_fgenesh1_kg.10___36___Locus7657v1rpkm5.73_1-299:0.0512624866,(((((jgi_Asppip1_452077_fgenesh1_kg.18___51___Locus5081v1rpkm22.07_1-299:0.0257145814,(jgi_Aspfo1_43449_fgenesh1_kg.3___1513___Locus3059v2rpkm3.53_PRE_1-299:0.0100844433,jgi_Aspka1_1_22118_AKAW_10645_1-277:0.0177959499)58:0.0089538896)78:0.0100519803,jgi_Aspeuc1_374740_fgenesh1_kg.2___403___Locus5788v1rpkm12.93_1-299:0.0269753169)83:0.0180280631,jgi_Asptu1_40747_fgenesh1_kg.3___108___Locus10264v2rpkm1.13_1-299:0.0542474972)47:0.0083205329,jgi_Aspcos1_211132_fgenesh1_kg.36___18___Locus3858v1rpkm2.29_1-299:0.0274638759)56:0.0090720334,jgi_Aspneo1_378640_fgenesh1_kg.26___95___Locus5483v1rpkm12.45_1-299:0.0456625884)57:0.0110068045)98:0.0826038721)64:0.0491121078,jgi_Aspbr1_46611_fgenesh1_kg.12___38___Locus5562v1rpkm27.14_1-300:0.0786665772)100:0.2682674006,((jgi_Aspfl1_31395_7000001155831942_1-256:0.0507239254,jgi_Aspor1_7621_AO090701000430_mRNA_1-303:0.0299838374)100:0.1421696090,(jgi_Aspbom1_5372_ABOM_002611T0_1-303:0.0829268154,jgi_Aspnom13137_1_11481_ANOM_003768T0_1-303:0.0479456171)92:0.0379570716)100:0.2912559244)55:0.1558312868,((jgi_Aspsac1_315075_estExt_Genewise1.C_8_t10069_1-301:0.1678758920,((((jgi_Aspacu1_393102_fgenesh1_kg.34___49___Locus10620v1rpkm2.11_1-301:0.0364053728,jgi_Aspuva1_392660_estExt_fgenesh1_pg.C_320038_1-301:0.0550948296)47:0.0087342305,((jgi_Aspvio1_405346_fgenesh1_kg.74___19___Locus7248v1rpkm5.92_1-301:0.0269860750,jgi_Aspind1_423977_fgenesh1_kg.21___54___Locus1965v1rpkm47.60_1-301:0.0178266079)85:0.0180609494,jgi_Aspjap1_392336_fgenesh1_kg.68___18___Locus8102v1rpkm3.31_1-306:0.0092737099)100:0.0585229381)44:0.0094662737,jgi_Aspac1_1872018_estExt_Genewise1Plus.C_110480_1-301:0.0549111468)25:0.0000028860,(jgi_Aspbru1_445908_fgenesh1_kg.64___7___Locus8067v1rpkm4.61_1-301:0.0090005309,jgi_Aspfij1_444419_fgenesh1_kg.5___31___Locus8214v1rpkm3.95_1-301:0.0179904288)94:0.0269320792)80:0.0800795744)93:0.1289187102,jgi_Asphom1_407742_fgenesh1_kg.38___24___Locus8393v1rpkm4.30_1-210:0.1624660922)100:0.3675989246)76:0.1871196558,jgi_Aspste1_433472_fgenesh1_kg.2___69___Locus9536v1rpkm2.31_1-298:0.9135035609)100:0.3755709244)49:0.0409154198,jgi_Aspte1_2333_ATET_08195_1-303:0.5866860848)67:0.0458010489,((jgi_Aspcal1_766886_ASPCAL04935_1-317:0.5678169721,(jgi_Aspve1_43929_fgenesh1_kg.7___585___Locus7765v1rpkm6.49_1-298:0.0252356506,jgi_Aspsy1_46791_fgenesh1_kg.7___377___Locus8732v1rpkm3.12_1-298:0.0802753709)100:0.4591622924)100:0.5484960104,(jgi_Aspcri1_8681_SI65_05977T0_1-304:0.0644258759,(jgi_Aspgl1_45404_fgenesh1_kg.7___71___Locus8361v1rpkm5.14_1-305:0.0546141250,jgi_Eurhe1_501775_estExt_Genewise1Plus.C_15_t10480_1-305:0.0351145295)88:0.0400162021)100:0.4515885013)59:0.0628759999)82:0.1637362910,(((((jgi_Aspcal1_768811_ASPCAL06819_1-319:0.3260483081,jgi_Aspcal1_763833_ASPCAL03188_1-277:0.7363983053)93:0.1064335406,jgi_Byssp1_2895_PVAR5_5920_1-298:0.4342299634)99:0.2239744463,(jgi_Claba1_133384_Z519_01862T0_1-299:0.0773763385,jgi_Claps1_5212_A1O5_01559T0_1-299:0.0812994036)100:0.6778849226)36:0.0769789655,((jgi_Exode1_1746_HMPREF1120_01706T0_1-304:0.6089498212,jgi_Cadsp1_618675_MIX17886_10_54_1-302:0.5369607578)77:0.1167527714,(jgi_Fusox2_21391_FOXG_17231T0_1-301:0.3883789105,jgi_Fusox2_15211_FOXG_15249T0_1-301:0.3815582083)100:0.3308179160)93:0.1462321667)65:0.1214145095,jgi_Aspwe1_167991_gm1.1926_g_1-304:0.8725134360)46:0.0729994840)46:0.1335739854,((jgi_Cypeu1_113126_HMPREF1541_03215T0_1-317:1.2116743037,jgi_Aspve1_118900_e_gw1.1.4003.1_1-298:0.8679086651)79:0.4296903652,(jgi_Cadsp1_470660_estExt_Genewise1Plus.C_1690065_1-306:0.2998262969,jgi_Cadsp1_562481_estExt_fgenesh1_pm.C_1000013_1-318:0.3791793652)100:0.3156923433)66:0.1571499135)45:0.1376569776)51:0.1243467123)79:0.1544888661,((((jgi_Ascra1_3970_ST47_g5769T0_1-305:0.8260194425,jgi_Lepmu1_12071_Lema_T063230.1_1-305:0.4831847973)53:0.1052792735,jgi_Pyrsp1_678005_estExt_Genemark1.C_5_t10443_1-307:0.5320217439)72:0.1144244828,(((jgi_Altal1_841480_CE841479_3808_1-302:0.1598641300,jgi_Altbr1_AB08177.1_1-220:0.4973744936)96:0.1541428973,(((jgi_Settu3_1407444_fgenesh1_pm.9___305_1-308:0.3353006490,(((((jgi_CocheC4_1_71474_estExt_fgenesh1_pm.C_100084_1-303:0.0000029881,jgi_CocheC5_3_1137618_estExt_Genewise1.C_9_t20312_1-303:0.0000029881)100:0.0336223081,jgi_Cocsa1_38949_fgenesh1_kg.11___344___Locus7744v1rpkm13.16_1-303:0.0677726672)58:0.0000024574,(jgi_Cocvi1_98980_e_gw1.41.237.1_1-303:0.0081173359,jgi_Cocca1_32278_fgenesh1_pm.4___46_1-303:0.0000029881)100:0.0578246334)75:0.0377743238,jgi_Cocmi1_104071_e_gw1.151.23.1_1-303:0.0536367079)99:0.0843301686,jgi_Coclu2_143378_estExt_Genewise1Plus.C_4_t20156_1-309:0.2033521846)85:0.0232273944)76:0.0635869813,jgi_Stely1_3851_TW65_04228T0_1-304:0.1485266367)77:0.0736184128,(jgi_Pyrtr1_PTRG_02793_1-314:0.1447520737,jgi_Pyrtt1_948_PTTG_06866.1_1-314:0.1082229384)100:0.6806212816)66:0.0807025365)99:0.1986215851,(jgi_Stasp1_237000_estExt_Genewise1.C_1_t20024_1-302:0.2189057371,jgi_Stano2_10227_SNOG_03763.3_1-302:0.3166932770)93:0.1363630471)56:0.0917443844)100:0.2498229565,jgi_Corca1_604526_fgenesh1_pm.21___19_1-301:0.2900566824)100:0.6623960069)92:0.2330509019,(((((jgi_Claps1_6916_A1O5_11463T0_1-309:0.0513951789,jgi_Claba1_130439_Z519_08746T0_1-309:0.0443580232)100:0.1948296515,((jgi_Fonmo1_1946_AYO21_02807T0_1-300:0.0280545447,jgi_Fonpe1_1703_Z517_01711T0_1-300:0.0188203828)88:0.0213035885,jgi_Fonnu1_7799_AYO20_07173T0_1-300:0.0063466102)100:0.3166120638)51:0.0357545373,jgi_Fonmu1_751_Z520_00753T0_1-308:0.2731648327)96:0.1228753258,((jgi_Claca1_109784_G647_07837T0_1-306:0.0981733585,jgi_Claye1_8812_A1O7_08865T0_1-306:0.0988410372)94:0.1036297633,jgi_Capse1_367666_PV04_09594T0_1-306:0.1423486933)100:0.2438151067)100:0.3162708108,(jgi_Exosi1_117582_PV11_05890T0_1-301:0.5115872473,(jgi_Exoaq1_2981_A1O9_10503T0_1-304:0.5165684043,jgi_Pyrsp1_657184_MIX6272_342_35_1-289:0.7767142592)69:0.1185487254)72:0.1211482200)100:0.4466272007)54:0.0921580945,(((jgi_Colfi1_287293_mRNA12113_1-295:0.0957229886,(jgi_Colsa1_941181_mrna_3937_1-307:0.3715590062,(jgi_Colny1_1012853_mrna_4573_1-295:0.0271130214,jgi_Colsi1_982597_mrna_10717_1-295:0.0000029881)100:0.0692164289)92:0.0664002790)100:0.2860951086,(jgi_Colhig2_3131_CH63R_01923T0_1-304:0.3014305828,(jgi_Colgr1_470_GLRG_00470T0_1-300:0.2063253632,jgi_Colto1_4057_CT0861_00235T0_1-296:0.1518863016)97:0.1371687977)100:0.2699417195)100:0.2994616633,jgi_Necha2_53869_e_gw1.15.127.1_1-302:0.7537212738)99:0.2939261140)100:1.5397971540,(((((jgi_Sisni1_458622_fgenesh1_kg.33___81___Locus4329v1rpkm42.83_1-305:0.0154661197,jgi_Sissu1_1048011_fgenesh1_kg.73___57___Locus4329v1rpkm42.83_1-305:0.0000021962)100:0.4156681190,(((jgi_Calvi1_600724_estExt_Genemark1.C_360080_1-298:0.2838095401,jgi_Calco1_424550_gw1.102.48.1_1-279:0.3321154504)51:0.0503836634,jgi_Dacsp1_79730_estExt_Genewise1Plus.C_9_t20043_1-298:0.3334589511)100:0.9439303597,((((jgi_Wolco1_101218_estExt_Genewise1Plus.C_4_t60145_1-291:0.2008324366,((jgi_Fibra1_4320_FIBRA_08789m.01_1-291:0.2463416731,jgi_Laesu1_669815_estExt_Genewise1.C_1_t50069_1-291:0.2128607350)83:0.0873895143,(jgi_Pospl1_104872_fgenesh3_pg.52__73_1-291:0.0000029881,jgi_PosplRSB12_1_1033972_fgenesh1_pg.7___278_1-291:0.0000029881)100:0.1832290385)66:0.0429871193)87:0.1031532237,(jgi_Fompi3_50484_Fompi1.e_gw1.18.318.1_1-291:0.0980451315,jgi_Daequ1_767562_gm1.6900_g_1-293:0.1943505387)100:0.3767531586)84:0.1258821148,(jgi_Jaaar1_122584_e_gw1.3.466.1_1-293:0.3461937909,((jgi_SerlaS7_9_2_1216817_estExt_Genemark1.C_150198_1-292:0.0000029881,jgi_SerlaS7_3_2_162999_estExt_fgenesh1_pg.C_150083_1-292:0.0000029881)100:0.0675271660,jgi_Serla_varsha1_114584_e_gw1.10.98.1_1-292:0.0408521263)100:0.2493426766)100:0.2870270219)100:0.5264907491,(((((jgi_Psehu1_1611_PHSY_002312m.01_1-292:0.1879011427,jgi_Spore1_2272_sr16105m.01_1-291:0.4395805296)72:0.0855936549,(jgi_Moeaph1_1501_PaG_04517T0_1-293:0.0000029881,jgi_Psean1_1_84731_PANT_25c00086_1-293:0.0000029881)100:0.1421588099)97:0.2099781371,jgi_Tescy1_201314_fgenesh1_kg.9___174___Locus509v7rpkm0.00_PRE_1-291:0.2288380154)100:0.2433337771,((jgi_Jamsp1_125300_CE125299_1392_1-294:0.4337701746,jgi_Rhodsp1_247636_e_gw1.5.724.1_1-293:0.5333736187)74:0.1983863002,jgi_Acain1_71224_CE71223_1343_1-290:0.4324089048)66:0.1189215612)87:0.2227421573,(((jgi_Diaam1_9568_rna9583_1-307:0.4671092387,jgi_Phaal1_3582_UCRPA7_4699m.01_1-299:0.2334022954)99:0.2898795196,((((jgi_Aurpu_var_pul1_280728_e_gw1.22.291.1_1-295:0.0498884060,jgi_Aurpu_var_sub1_73628_estExt_fgenesh1_pm.C_120080_1-295:0.0082826018)66:0.0087021537,jgi_Aurpu_var_nam1_68069_fgenesh1_pg.27___72_1-295:0.0325989985)60:0.0163443710,jgi_Parsp1_1259911_estExt_Genemark1.C_6_t10230_1-295:0.0091067761)66:0.0336142745,jgi_Aurpu_var_mel1_50794_e_gw1.13.364.1_1-295:0.0498861258)97:0.1876171786)93:0.1810487827,jgi_Rhomi1_173471_fgenesh1_kg.6___283___comp925_c0_seq2_1-274:0.5001193016)100:0.2732419212)100:0.3224825013)52:0.1178329141)66:0.1378974989)80:0.1650521822,(jgi_Calvi1_533931_fgenesh1_kg.5___265___Locus3597v1rpkm33.04_1-301:0.1484063304,(jgi_Dacsp1_19714_fgenesh1_kg.1___418___isotig04334_1-301:0.1170285477,jgi_Calco1_428746_e_gw1.15.204.1_1-301:0.0671907792)53:0.0244844030)100:0.7142523911)99:0.4566646933,jgi_Ganpr1_94603_e_gw1.6.311.1_1-277:1.5772998488)84:0.2210725803,(jgi_Treen1_514314_fgenesh1_kg.2___1109___TRINITY_DN4491_c1_g1_i1_1-305:0.6476097119,jgi_Kocim1_578376_e_gw1.5.346.1_1-305:0.4843085100)100:0.3644888891)100:1.0609546160)82:0.8160299715,(((jgi_Kocim1_638536_fgenesh1_kg.17___214___TRINITY_DN3662_c1_g1_i2_1-278:1.1236140278,jgi_Treen1_594225_estExt_fgenesh1_pm.C_320042_1-275:0.6149466381)54:0.3365771186,jgi_Treme1_25385_e_gw1.1.1341.1_1-269:1.6109483232)45:0.2106627652,((jgi_Trias8904_7992_A1Q2_08336T0_1-247:0.0000029881,jgi_Trias2479_2191_A1Q1_02364T0_1-247:0.0000029881)100:1.0885459880,jgi_Triol1_283945_fgenesh1_kg.13___126___Locus6093v1rpkm10.75_1-268:0.6394446231)100:0.6637843554)100:2.2906442720)98:0.9791070748,(((((((((jgi_Rhihy1_720256_fgenesh1_kg.40___155___Locus5301v1rpkm43.05_1-295:0.8415731025,((jgi_Beaba1_1970_BBA_01970m.01_1-296:0.2403239116,jgi_Cormi1_2116_CCM_02123m.01_1-297:0.4385520109)83:0.1561012698,jgi_Beaba1_2453_BBA_02453m.01_1-297:0.5228184445)100:0.3934729680)22:0.1088306478,((jgi_Fusps1_7118_FPSE_11095T0_1-297:0.0000028621,jgi_Fusgr1_5574_FGSG_04789T0_1-297:0.0269639494)100:1.0353037430,jgi_Phaal1_8057_UCRPA7_1067m.01_1-215:1.0438853897)64:0.2589103588)22:0.0509834045,((((((jgi_Triat2_54307_Triat1.e_gw1.19.95.1_1-293:0.0621830173,jgi_Trigam1_10010_TGAM01_09280T0_1-293:0.0932193370)98:0.0502888625,(jgi_Triasp1_453100_fgenesh1_pg.172___6_1-293:0.0176040779,jgi_Trias1_28119_gm1.6088_g_1-293:0.0288148011)100:0.1362893475)98:0.0959422893,(((jgi_Triha1_500038_fgenesh1_pm.17___31_1-300:0.0237685911,jgi_Trihar1_755669_estExt_Genewise1Plus.C_2180013_1-309:0.0438631040)100:0.0908675160,jgi_TriviGv29_8_2_164179_e_gw1.91.121.1_1-304:0.1029627778)89:0.0719317496,((jgi_Trilo3_1099760_CE99760_950_1-300:0.1166310664,(jgi_Trire2_70316_e_gw1.35.22.1_1-298:0.0000029881,jgi_TrireRUTC30_1_12994_gm1.8550_g_1-298:0.0000029881)100:0.1266319494)99:0.0952036176,jgi_Trici4_1126125_e_gw1.12.213.1_1-298:0.1137194733)100:0.2008613344)92:0.1418093197)100:0.4345913649,((jgi_Pocchl1_4228_VFPPC_02388T0_1-293:0.2279622325,(jgi_Metro1_1839_MAA_09379T0_1-293:0.1663997835,jgi_Metac1_7970_MAC_07970m.01_1-304:0.0789490753)99:0.1773015044)89:0.0909084961,jgi_Ustvir1_3828_UVI_02051940_1-297:0.7247411354)93:0.1534212269)65:0.1584139205,(((jgi_Eurhe1_416450_fgenesh1_kg.35___23___Locus3352v1rpkm40.55_1-294:0.1667506399,jgi_Aspgl1_66269_fgenesh1_pm.9___189_1-271:0.3180955836)100:0.1932571372,(((((((jgi_Penfla1_7518_PENFLA_c040G07661T0_1-294:0.0468559661,(jgi_Pench1_29962_fgenesh1_pg.9___12_1-294:0.0186731757,jgi_PenchWisc1_1_143179_PCH_Pc19g00330_1-294:0.0000029881)95:0.0279888659)43:0.0000026035,jgi_Pench1_10974_gm1.10962_g_1-294:0.0371769207)99:0.1010897038,jgi_Penfla1_1014_PENFLA_c100G01275T0_1-294:0.0494517464)61:0.0484817695,jgi_Aspve1_39066_fgenesh1_kg.3___95___Locus7256v1rpkm8.46_1-294:0.1011801558)100:0.1457068155,jgi_Penant1_6513_PENANT_c003G03776T0_1-294:0.1977918989)56:0.0376794588,jgi_Penste1_10350_PENSTE_c009G02992T0_1-294:0.4545315561)74:0.0729711770,(((jgi_Aspbr1_44583_fgenesh1_kg.8___143___Locus19263v1rpkm0.29_1-294:0.2028943494,(((((((jgi_Aspneo1_380486_fgenesh1_kg.46___49___Locus6476v1rpkm8.24_1-294:0.0183612860,jgi_Aspfo1_49842_fgenesh1_kg.11___166___Locus9904v1rpkm3.12_1-294:0.0091662589)57:0.0091757094,jgi_Aspcos1_216109_fgenesh1_pg.10___106_1-303:0.0703976106)69:0.0000021494,(jgi_Asppip1_480417_estExt_fgenesh1_pg.C_190162_1-294:0.0000025779,jgi_Aspka1_1_19738_AKAW_08265_1-294:0.0091456307)99:0.0460617663)83:0.0196004890,jgi_Aspeuc1_380042_fgenesh1_kg.19___95___Locus10676v1rpkm2.16_1-294:0.0857817493)92:0.0257604352,jgi_Asptu1_51384_fgenesh1_kg.14___92___Locus7686v1rpkm14.38_1-294:0.1167794000)55:0.0209429228,jgi_Aspvad1_490319_estExt_Genemark1.C_230157_1-294:0.0617203919)99:0.0953068258,(jgi_Asptu1_62105_fgenesh1_pm.16___14_1-291:0.0099955135,jgi_Aspibe1_423274_fgenesh1_kg.10___179___Locus10278v1rpkm1.40_1-291:0.0093007949)100:0.3871110313)35:0.0114616019)43:0.0217221252,((jgi_Aspwel1_153145_fgenesh1_kg.52___15___TRINITY_DN1470_c0_g2_i1_1-294:0.0182716131,((jgi_Aspni_bvT_1_296373_fgenesh1_kg.20___66___Locus5155v1rpkm13.72_1-294:0.0000000000,jgi_Aspni_DSM_1_158226_An03g02160m.01_1-294:0.0000000000):0.0000029881,jgi_Asplac1_413388_fgenesh1_kg.18___62___Locus6822v1rpkm7.29_1-294:0.0000027254)99:0.0277758126)60:0.0092738597,((jgi_Aspni_NRRL3_1_8623_NRRL3_08623_1-294:0.0000000000,jgi_Aspph1_278865_fgenesh1_kg.21___48___Locus7007v1rpkm6.30_1-294:0.0000000000):0.0000029881,jgi_Aspni7_1159315_estExt_fgenesh1_pm.C_chr_6010134_1-294:0.0000029881)98:0.0090371539)95:0.0752951406)73:0.1241028967,jgi_Aspte1_9999_ATET_06436_1-227:0.6694139072)98:0.1771591260)81:0.1257868314)94:0.1269649477,((jgi_Neofi1_5317_7000001156986948_1-293:0.0404128414,(jgi_Aspuda1_3739_AUD_9111_1-293:0.0863529075,jgi_Aspnov1_443336_fgenesh1_kg.5___1180___Locus4066v1rpkm24.63_1-293:0.0806100477)57:0.0343128523)68:0.0787656506,((jgi_Aspfu1_4835_Afu4g02810_mRNA_1-293:0.0000020074,Characterised_XP_746467.1:0.0283391750)70:0.0093293214,jgi_Aspfu_A1163_1_108898_CADAFUBT00009927m.01_1-293:0.0000028118)100:0.0741403922)100:0.2998844308)99:0.1691083381)65:0.0890602978,((jgi_Ilysp1_1642641_fgenesh1_kg.8___1972___Locus7677v1rpkm10.70_1-293:0.1498952693,jgi_Neodi1_7557_AK830_g3104T0_1-296:0.3439595756)99:0.1714271324,((((jgi_Fusfu1_161_FFUJ_01929m.01_1-292:0.0532243183,jgi_Fusve2_5398_FVEG_09800T0_1-292:0.0526818483)46:0.0167979107,jgi_Fusox2_6786_FOXG_11002T0_1-292:0.0201054877)100:0.1818567183,(jgi_Fusgr1_1962_FGSG_11992T0_1-292:0.0281725609,jgi_Fusps1_1784_FPSE_11455T0_1-292:0.0000021151)100:0.2558684494)56:0.0676464391,jgi_Necha2_65044_estExt_Genewise1Plus.C_sca_8_chr1_1_00152_1-303:0.3670049631)99:0.1601363863)100:0.2526576281)94:0.2546987364)52:0.0792292491,(jgi_Diaam1_1605_rna1614_1-281:0.9427002190,(((((jgi_Colfi1_280104_mRNA4924_1-225:0.2592275835,(jgi_Colsi1_975526_mrna_3646_1-298:0.0638684570,jgi_Colny1_1016765_mrna_8485_1-298:0.0309114261)96:0.0466931429)66:0.0306886633,jgi_Colsa1_947110_mrna_9866_1-302:0.0942272649)100:0.1574946727,jgi_Color1_2917_CORC01_12241T0_1-303:0.2587791782)81:0.0699766633,(jgi_Colto1_3930_CT0861_07260T0_1-300:0.2459240439,(jgi_Colgr1_10271_GLRG_10881T0_1-309:0.5300902882,jgi_Colhig2_11886_CH63R_10678T0_1-306:0.1806961269)81:0.1293638220)93:0.1329885140)96:0.1508412771,jgi_Ptegra1_295144_CE295143_2340_1-293:0.4876377925)99:0.2084504343)64:0.0952699076)77:0.0984870494,(((((jgi_Aciri1_meta_532554_MIX1218_56_97_1-298:0.0000029881,jgi_Aciri1_iso_102731_estExt_Genewise1Plus.C_480058_1-298:0.0000029881)100:1.4020683730,jgi_Cadsp1_492156_estExt_Genewise1.C_440025_1-297:0.4183488182)98:0.3538010476,((jgi_Exigl1_719272_fgenesh1_kg.145___10___Locus14084v1rpkm8.77_1-294:0.0331933484,jgi_Exigl1_718407_fgenesh1_kg.128___56___Locus14084v1rpkm8.77_1-294:0.0516591215)100:0.6024108198,jgi_Aurde3_1_1235111_estExt_Genewise1Plus.C_10_t10313_1-295:0.6125690839)100:0.9569516270)91:0.2157316123,(((jgi_Aurpu_var_sub1_38683_fgenesh1_kg.7___132___Locus5604v1rpkm15.87_1-298:0.3862622235,(jgi_Horwer1_8946_HWER_03493-R0_1-305:0.1677729900,jgi_Horwer1_11800_HWER_15581-R0_1-305:0.1046405774)100:0.2375990941)100:0.5807000072,jgi_Mycfi2_134557_e_gw1.3.2863.1_1-294:0.5534696441)99:0.3270707200,((jgi_Zymps1_799222_Zp221_scaffold_1829_00001_1-295:0.1551651021,(jgi_Mycgr3_75982_estExt_Genewise1Plus.C_chr_100025_1-295:0.0872041880,jgi_Zymbr1_8066_TI39_contig530g00001T0_1-273:0.3949854530)81:0.0420718157)57:0.0393666690,jgi_Zymar1_774248_Za111_scaffold_711_0062_1-305:0.4288509495)100:0.4658920489)100:0.3412843876)92:0.1629333655,((jgi_Verda1_3093_VDAG_07575T0_1-299:0.1102115273,jgi_Veral1_8438_VDBG_05637T0_1-299:0.1076068155)100:0.2954268795,jgi_Sodal1_353498_estExt_fgenesh1_pg.C_120209_1-298:0.5118218757)99:0.2875427436)79:0.1089415992)78:0.1676952379,(jgi_Gaegr1_13740_GGTG_12057T0_1-307:0.8446784159,jgi_Acrchr1_2430_ACRE_084340T0_1-309:0.9811914154)88:0.2347926591)63:0.1639341714,(jgi_Chagl_1_15813_CHGT_05989_1-253:1.7132335406,jgi_Spoth2_2297116_fgenesh_kz1_kg.chromosome_1___3183___21494_1-302:0.4792590388)90:0.3024101762)72:0.1688926619,jgi_Podan3_203081_mRNA_1909_1-296:0.9094746702)87:0.3482093123,jgi_Neute_matA2_85613_estExt_Genewise1Plus.C_50845_1-318:1.0976604095)100:2.9466855960)93:1.0009636690)41:0.3371879190,((((((((((((((((((jgi_Absrep1_315208_e_gw1.1.1422.1_1-258:0.2902818591,jgi_Hesve2finisherSC_1335009_fgenesh1_kg.11___75___Locus3037v1rpkm55.94_1-399:0.1399989821)99:0.1654943527,jgi_Sakvas1_9017_SVAS_03271-R0_1-396:0.1992074923)36:0.0090327482,((jgi_Liccor1_5580_LCOR_05096.1_1-390:0.1963183159,jgi_Synrac1_444369_e_gw1.9.37.1_1-391:0.2481262741)100:0.1533397776,jgi_Phybl2_23839_Phybl1.e_gw1.25.22.1_1-391:0.2354668797)74:0.0612968397)77:0.0856129816,((jgi_Mucci2_147962_e_gw1.07.1222.1_1-374:0.1768188432,jgi_Rhior3_9984_RO3G_00181_1-248:0.1445262896)93:0.0529543602,((((jgi_Rhich1_433_A00386_1-364:0.0057267210,jgi_Rhimi1_1_208735_e_gw1.28.67.1_1-363:0.0000029881)78:0.0057316802,jgi_Rhimi_ATCC11559_1_242358_fgenesh1_pm.40___17_1-241:0.0000029881)42:0.0000020922,jgi_Rhimi_ATCC52814_1_220490_fgenesh1_kg.8___97___comp172980_c0_seq18_1-242:0.0000029881)67:0.0000029131,jgi_Rhich1_7299_A07238_1-377:0.0000020700)100:0.0950169359)100:0.2090816140)85:0.1189141030,jgi_Sakvas1_3051_SVAS_00977-R0_1-406:0.7179532134)100:0.2157075818,(jgi_Synps1_16686_e_gw1.947.7.1_1-401:0.3838501377,jgi_Thasp1_25673_fgenesh1_pg.NODE_578___3_1-378:0.3342517971)100:0.4868965302)93:0.1366039009,(jgi_Basme2finSC_277158_estExt_Genewise1Plus.C_550080_1-403:0.1117139124,jgi_Basme2finSC_409022_estExt_Genemark1.C_2960009_1-402:0.0930073410)100:0.5302350472)77:0.1307280702,((((((jgi_Gloin1_72734_e_gw1.9804.1.1_1-351:0.0000000000,jgi_RhiirA5_283220_e_gw1.89.10.1_1-351:0.0000000000):0.0000000000,jgi_RhiirA4_361104_estExt_Genewise1Plus.C_9800009_1-351:0.0000000000):0.0000000000,jgi_RhiirC2_651988_e_gw1.77.11.1_1-351:0.0000000000):0.0000000000,jgi_RhiirB3_342222_e_gw1.1842.2.1_1-351:0.0000000000):0.0000029881,jgi_RhiirA1_1_338495_e_gw1.186.5.1_1-351:0.0000029881)55:0.0000027381,jgi_Rhiir2_1_1654839_fgenesh1_kg.185___183___TRINITY_DN9559_c0_g1_i2_1-379:0.0000029702)100:0.8198118861)79:0.1292082675,(jgi_Catan2_147659_Catan1.estExt_Genewise1Plus.C_50238_1-419:1.0274684803,(jgi_Lobtra1_400004_gm1.8969_g_1-406:0.5333384991,jgi_Morel2_22283_Morel1.gm1.10221_g_1-389:0.4774625113)100:0.6157271688)78:0.1890430193)49:0.1028314783,(jgi_Hompol1_1129_HPOL_000049-RA_1-373:0.6898855195,jgi_Rhihy1_695545_estExt_Genewise1Plus.C_100156_1-355:0.7547020276)72:0.3179854201)59:0.1679832786,(jgi_Blyhe1_35281_fgenesh1_pg.NODE_1350___1_1-399:0.8653042485,jgi_Spipu1_895_SPPG_00827T0_1-390:0.5072405322)98:0.3005992220)53:0.1252812853,jgi_Ganpr1_51299_fgenesh1_kg.2___415___Locus5009v1rpkm37.46_1-420:0.6661886210)79:0.1870680805,(jgi_Caupr1_14944_e_gw1.205.9.1_1-347:0.0024144652,jgi_Caupr_SCcomb_7717_e_gw1.560.3.1_1-349:0.0738370382)100:1.2094270990)99:0.3787007757,((((((((((jgi_Acrchr1_1006_ACRE_075090T0_1-396:0.2864499878,((jgi_Beaba1_1854_BBA_01854m.01_1-422:0.1914508003,jgi_Cormi1_1066_CCM_01068m.01_1-416:0.0921575178)100:0.4604511477,((((jgi_Metac1_5049_MAC_05049m.01_1-368:0.0243583587,jgi_Metro1_6095_MAA_03548T0_1-431:0.0343919399)97:0.0555076842,jgi_Pocchl1_6974_VFPPC_13628T0_1-429:0.0663657418)95:0.0834246577,jgi_Ustvir1_2184_UVI_02038450_1-410:0.5454356070)62:0.1064508304,(jgi_Tolinf1_195691_TINF05787-mRNA-1_1-431:0.2438825702,((((jgi_Trias1_138527_e_gw1.6.1101.1_1-405:0.0000029609,(jgi_Triat2_241220_estExt_Genewise1.C_contig_230211_1-407:0.0041352900,jgi_Trigam1_7405_TGAM01_01400T0_1-435:0.0176631297)99:0.0177846752)53:0.0000029898,jgi_Triasp1_480286_fgenesh1_pm.39___10_1-405:0.0041907301)100:0.0571450941,((jgi_Triha1_499542_fgenesh1_pm.15___93_1-405:0.0000029881,jgi_Trihar1_702915_e_gw1.226.15.1_1-405:0.0000029881)100:0.0212918746,jgi_TriviGv29_8_2_44345_Trive1.e_gw1.12.165.1_1-405:0.0168588867)98:0.0128964949)96:0.0188518525,(jgi_Trici4_1167110_fgenesh1_pm.4___22_1-405:0.0204400261,(jgi_Trilo3_1338046_e_gw1.11.935.1_1-405:0.0531555912,(jgi_Trire2_67147_e_gw1.20.270.1_1-405:0.0000029881,jgi_TrireRUTC30_1_86904_e_gw1.20.165.1_1-405:0.0000029881)100:0.0234646197)93:0.0161545459)92:0.0275458283)100:0.2483777433)22:0.0399078693)42:0.0693165930)78:0.0559493314)77:0.0429955865,(((((jgi_Fusfu1_9949_FFUJ_08597m.01_1-444:0.0032540386,(jgi_Fusve2_19504_FVEG_07062T2_1-395:0.0000029881,(jgi_Fusve2_19505_FVEG_07062T0_1-444:0.0000029881,jgi_Fusve2_19507_FVEG_07062T1_1-444:0.0000029881)100:0.0000021970)98:0.0198577388)74:0.0093659516,(((jgi_Fusox2_4513_FOXG_09433T2_1-328:0.0000021733,jgi_Fusve2_19506_FVEG_07062T3_1-328:0.0281857353)80:0.0668752812,jgi_Fusox2_4514_FOXG_09433T1_1-395:0.0000029881)54:0.0000022153,jgi_Fusox2_4515_FOXG_09433T0_1-444:0.0000025915)56:0.0041204273)100:0.0461627841,(jgi_Fusgr1_6344_FGSG_05467T0_1-446:0.0096753450,jgi_Fusps1_7834_FPSE_03539T0_1-429:0.0173274677)100:0.1196834483)99:0.0944704417,jgi_Necha2_46681_e_gw1.10.713.1_1-434:0.3201945797)100:0.2311568174,(jgi_Ilysp1_1574223_fgenesh1_kg.2___12424___Locus5280v1rpkm26.58_1-432:0.1558967902,jgi_Neodi1_8262_AK830_g3494T0_1-432:0.1398414547)100:0.1837496038)67:0.0451332750)100:0.1580528313,(((((((jgi_Amore1_178137_CE29293_18387_1-411:0.0984188729,(jgi_Ascsa1_5605_5605_t_1-427:0.2193060518,((((((jgi_Blugr1_22647_BGHDH14_bgh01306_1-439:0.0199172950,jgi_Blugra1_5201_BGT96224_1753T0_1-439:0.0168363724)100:0.1993280399,jgi_Erynec1_934_EV44_g5180T0_1-413:0.2311865144)100:0.1676900446,(jgi_Cadsp1_568198_estExt_fgenesh1_pg.C_130036_1-416:0.0448830223,jgi_Marbr1_5336_MBM_08260_1-416:0.0576720760)88:0.0259080019)24:0.0280357059,jgi_Phisc1_473556_CE473555_13675_1-428:0.0608499907)28:0.0271315511,jgi_Glalo1_8058_GLAREA_00902m.01_1-425:0.0977766955)28:0.0272032547,((jgi_Melbi2_582810_estExt_Genewise1Plus.C_17_t20468_1-431:0.0548531835,jgi_Melva1_484717_estExt_Genewise1Plus.C_6_t20418_1-433:0.0394350228)70:0.0173771399,jgi_Rhier1_639951_fgenesh1_kg.1___189___Locus1368v1rpkm105.08_1-432:0.0387081144)93:0.0443008822)33:0.0339209428)62:0.0271322429)84:0.0599335690,(jgi_Oidma1_206707_estExt_Genewise1.C_19_t10213_1-425:0.1509792631,jgi_Oidma1_45648_fgenesh1_pm.20___101_1-404:0.1957883636)100:0.1594163975)72:0.0365710597,((jgi_Botci1_8694_BC1T_06494_1-431:0.0000029881,Characterised_AEH41995.1_UDPglucose4_6dehydratase_Botrytis_cinerea:0.0000029881)100:0.0527989669,jgi_Sclsc1_646_SS1G_00646T0_1-434:0.0514838006)99:0.0712235400)94:0.0819096029,jgi_Pseudest1_4646_VC83_07884T0_1-420:0.3111199168)100:0.1183142555,(((jgi_Neucr2_4726_NCU00403T2_1-453:0.0000000000,jgi_Neucr_trp3_1_4727_Neucr2.NCU00403T1_1-453:0.0000000000):0.0000029881,(jgi_Neucr2_4727_NCU00403T1_1-453:0.0000029881,jgi_Neucr2_4728_NCU00403T0_1-459:0.0000024962)50:0.0000024883)100:0.0273919648,jgi_Neute_matA2_122404_estExt_fgenesh1_pm.C_30815_1-283:0.2232503337)100:0.5167541294)20:0.0705949683,(((((jgi_Chagl_1_13094_CHGT_03270_1-438:0.2264632902,jgi_Spoth2_2305021_fgenesh_kz1_kg.chromosome_3___1957___74085_1-438:0.1087603291)99:0.0844808711,jgi_Thite2_2118740_fgenesh_kz1_kg.chromosome_4___597___97977_1-415:0.2413570803)100:0.1280192130,jgi_Podan3_211235_mRNA_10063_1-435:0.2145469068)91:0.0878553540,(((jgi_Conlig1_666707_estExt_fgenesh1_pg.C_2_t20051_1-432:0.2010567174,((jgi_Gaegr1_11086_GGTG_09553T0_1-411:0.0226744645,jgi_Magpo1_5143_MAPG_02588T0_1-411:0.0241264260)100:0.1392788891,(jgi_Maggr1_111884_MGG_06324T0_1-424:0.0000029881,Characterised_AEH41993.1_UDPglucose4_6dehydratase_Magnaporthe_oryzae:0.0038274429)100:0.1920129172)89:0.0627545842)31:0.0395478245,((((jgi_Fusox2_14343_FOXG_14691T0_1-320:0.1547775835,jgi_Fusve2_11969_FVEG_13507T0_1-350:0.1198101030)100:0.3658067075,jgi_Necha2_45636_e_gw1.22.309.1_1-395:0.1401778989)100:0.1592849217,jgi_Tolinf1_198052_TINF08131-mRNA-1_1-430:0.2417854214)82:0.0505287608,(jgi_Grocl1_3399_CMQ_2532m.01_1-407:0.0847916956,(jgi_Ophnu1_1981567_OphioH327g2995_1-399:0.2045212990,jgi_Ophpic1_2488_rna2487_1-393:0.0643896493)100:0.1477242689)99:0.1081293439)77:0.0612104286)19:0.0237927076,(jgi_Diaam1_6102_rna6110_1-431:0.2403816587,jgi_Phaal1_288_UCRPA7_1702m.01_1-421:0.1127056322)77:0.0500765715)80:0.0684597758)26:0.0210528279,((((jgi_DalEC12_1_17630_gm1.238_g_1-414:0.0562648441,jgi_HypCI4A_1_68301_e_gw1.109.21.1_1-424:0.1702555778)55:0.0351033476,(jgi_HypCO275_1_14426_fgenesh1_pg.108___22_1-414:0.0078845223,jgi_HypEC38_3_430775_gm1.3305_g_1-414:0.0006993345)100:0.0508328640)100:0.1433208716,(jgi_Eutla1_2656_UCREL1_7496m.01_1-415:0.1522367229,jgi_Micbo1_132733_estExt_Genewise1.C_3_t20453_1-424:0.2834182201)73:0.0433232789)66:0.0548806614,jgi_Pseve2_63964_CE63963_3509_1-423:0.1471994603)100:0.1506036614)62:0.0452720866)12:0.0491771645,(((((jgi_Colfi1_285218_mRNA10038_1-422:0.0000029881,(jgi_Colny1_1014779_mrna_6499_1-422:0.0038860434,jgi_Colsi1_979722_mrna_7842_1-422:0.0078139274)73:0.0038751502)88:0.0077835162,jgi_Colsa1_948425_mrna_11181_1-422:0.0155531703)62:0.0038655720,jgi_Color1_13263_CORC01_09188T0_1-422:0.0077564660)93:0.0163898547,((jgi_Colgr1_156_GLRG_00156T0_1-436:0.0541447691,jgi_Colto1_4357_CT0861_08700T0_1-446:0.0190161219)81:0.0129263538,jgi_Colhig2_3507_CH63R_02299T0_1-431:0.0326500006)65:0.0085816476)99:0.1859959660,(jgi_Sodal1_328298_fgenesh1_kg.10___253___Locus1714v1rpkm97.11_1-425:0.2449340230,(jgi_Veral1_9586_VDBG_06786T0_1-414:0.0224262314,jgi_Verda1_1370_VDAG_05852T0_1-414:0.0236144055)100:0.1541441637)93:0.0892640666)99:0.1112234957)81:0.1161614301)100:0.2241324701,(((((jgi_Bauco1_48602_gw1.8.564.1_1-368:0.2534443813,(((jgi_Dotse1_34673_fgenesh1_pg.5___373_1-425:0.2964073647,(((jgi_Mycgr3_93541_fgenesh1_pg.C_chr_5000615_1-410:0.0093082038,jgi_Zymps1_805077_Zp221_scaffold_845_00001_1-412:0.0318411274)71:0.0107137614,jgi_Zymbr1_5536_TI39_contig4205g00019T0_1-439:0.0334035506)74:0.0079513066,jgi_Zymar1_773299_Za111_scaffold_585_0013_1-439:0.0188814000)100:0.4089678969)66:0.0953455460,(jgi_Sepmu1_110153_fgenesh1_pg.8___501_1-431:0.0820956924,jgi_Seppo1_49146_fgenesh1_pm.66___8_1-425:0.0815637732)100:0.5193769465)57:0.0680970105,jgi_Mycfi2_143599_e_gw1.8.1052.1_1-422:0.2207804510)97:0.1696039204)52:0.0587524153,(jgi_Horwer1_10723_HWER_00830-R0_1-435:0.1034966537,jgi_Horwer1_7690_HWER_13243-R0_1-417:0.0504948037)100:0.3661132953)88:0.1362548052,jgi_Clasph1_1711_CSPH_03938-R0_1-414:0.6316315174)100:0.2112168571,jgi_Neofi1_795_7000001156964258_1-408:0.8706160973)51:0.0787353371,jgi_Glost2_418660_MIX16723_20_34_1-437:0.5557792039)96:0.2909945357)24:0.0627593579,((((((((((((((jgi_Altal1_1045452_estExt_fgenesh1_pm.C_490004_1-428:0.0463995760,jgi_Altbr1_AB03488.1_1-406:0.0862832063)100:0.0628400355,(jgi_Pyrtr1_PTRG_07710_1-407:0.0264069169,jgi_Pyrtt1_1420_PTTG_07488.1_1-430:0.0839732895)100:0.0831121542)93:0.0572521995,(((((((jgi_Cocca1_39769_fgenesh1_pm.186___3_1-428:0.0000029881,jgi_Cocvi1_102826_e_gw1.57.153.1_1-428:0.0000029881)100:0.0151670098,jgi_Cocsa1_119751_estExt_Genewise1.C_9_t10397_1-428:0.0151538024)80:0.0039966326,jgi_Cocmi1_100591_e_gw1.108.64.1_1-428:0.0188503413)69:0.0099727568,(jgi_CocheC4_1_79802_estExt_fgenesh1_pg.C_60405_1-428:0.0000029881,jgi_CocheC5_3_1129846_estExt_Genewise1.C_4_t10073_1-428:0.0000020108)100:0.0208339229)99:0.0823454984,jgi_Coclu2_106950_e_gw1.5.279.1_1-428:0.0570433657)91:0.0381528261,jgi_Stely1_8218_TW65_08515T0_1-429:0.0903740406)48:0.0200644649,jgi_Settu3_168049_Settu1.fgenesh1_kg.14___84___isotig00861_1-429:0.0876491100)99:0.0658352654)88:0.0419502254,jgi_Pyrsp1_615955_fgenesh1_pm.28___95_1-421:0.1211137794)68:0.0368829041,(jgi_Lepmu1_7938_Lema_T028320.1_1-442:0.3371214500,(jgi_Stano2_10707_SNOG_04468.3_1-365:0.1403736291,jgi_Stasp1_287988_estExt_Genewise1Plus.C_270080_1-449:0.1154545084)94:0.0583206005)58:0.0164506105)59:0.0330399424,jgi_Ascra1_1225_ST47_g3266T0_1-436:0.4228546214)100:0.0860746965,(jgi_Parsp1_1162911_fgenesh1_kg.3___1033___Locus5106v1rpkm12.36_1-425:0.1323814817,jgi_Perma1_612041_fgenesh1_kg.29___66___Locus6153v1rpkm19.63_1-383:0.3734996680)81:0.0514033954)88:0.0424908232,jgi_Corca1_565256_estExt_Genewise1Plus.C_270101_1-415:0.2378142776)93:0.0433272182,jgi_Cloaq1_559351_fgenesh1_kg.28___44___TRINITY_DN109_c0_g2_i1_1-436:0.1348484396)100:0.1199944358,((jgi_Cenge3_738361_MIX28517_669_89_1-246:0.3369355918,jgi_Glost2_369581_fgenesh1_pg.NODE_7679___7_1-442:0.0721288066)93:0.0625336984,jgi_Leppa1_429655_estExt_Genemark1.C_5650002_1-430:0.1551508683)59:0.0551888821)100:0.1981908218,((((jgi_Botdo1_1_294134_NODE_1754_length_36862_cov_62..g5306.t1_1-456:0.0939117682,jgi_Neopa1_9529_UCRNP2_7365m.01_1-378:0.0362117375)48:0.0030129671,jgi_Macph1_349_MPH_00360m.01_1-441:0.0825293633)80:0.0374105034,jgi_Dipse1_5785_rna5784_1-440:0.0111377921)100:0.1818479063,(((jgi_Phcit1_72733_CE72732_4526_1-439:0.0126990985,jgi_Phcitr1_290104_fgenesh1_pm.4___345_1-439:0.0090229059)82:0.0134525167,((jgi_Phy27169_385605_fgenesh1_pm.15___81_1-433:0.0362713301,(jgi_Phycitr1_592184_fgenesh1_kg.13___267___TRINITY_DN9596_c1_g1_i5_1-440:0.0000029881,jgi_Phycpc1_460456_fgenesh1_kg.12___686___TRINITY_DN2457_c0_g1_i5_1-440:0.0000029881)100:0.0000023527)65:0.0036736119,jgi_Phycit1_418046_fgenesh1_kg.24___64___Locus2606v1rpkm46.07_1-439:0.0108077278)99:0.0441530223)83:0.0394886197,jgi_Phycap1_356987_gm1.8846_g_1-438:0.0477652473)100:0.1533975566)88:0.0844982189)100:0.2191103876,jgi_Xylhe1_225490_estExt_Genewise1Plus.C_1_t10012_1-384:0.5935143134)88:0.1471108307,((jgi_Artol1_9786_AOL_s00188g187m.01_1-397:0.2103786254,jgi_Monha1_241_H072_241m.01_1-402:0.1951229926)100:0.3541548515,((((jgi_Chove1_1788752_fgenesh1_pg.27___57_1-389:0.0199754881,(jgi_Tubbor1_1069399_fgenesh1_pg.446___1_1-407:0.0364106537,jgi_Tubme1_4564_GSTUMT00002048001_1-388:0.0173220346)91:0.0264225112)100:0.3022548229,(jgi_Morco1_277792_CE277791_2093_1-456:0.0000021042,jgi_Morimp1_537405_e_gw1.29.234.1_1-456:0.0000022047)100:0.6000165598)54:0.1221184761,jgi_Terbo2_813632_estExt_Genewise1.C_510056_1-412:0.4331717780)52:0.0821005084,(jgi_Lipst1_1_87597_estExt_Genewise1.C_140183_1-390:0.9413253845,(jgi_Prola1_376699_fgenesh1_kg.3___114___Locus392v1rpkm218.75_1-379:0.2043428730,jgi_Tapde1_1_614_TAPDE_000736g.01_1-374:0.1353613188)100:0.4084389820)75:0.1811855763)68:0.0758458548)58:0.0991015710)10:0.0364614423,(jgi_Aurpu_var_mel1_65909_fgenesh1_pg.9___298_1-399:0.5010284787,(jgi_Aurpu_var_mel1_67724_fgenesh1_pg.17___101_1-419:0.0506637498,(jgi_Aurpu_var_nam1_72158_fgenesh1_pm.7___104_1-408:0.0744197970,(jgi_Aurpu_var_pul1_335329_gm1.5246_g_1-420:0.0904638127,jgi_Aurpu_var_sub1_41056_fgenesh1_kg.13___225___Locus8938v2rpkm0.88_1-346:0.1489667553)97:0.0607208051)96:0.0485467151)100:0.4679988248)100:0.3773166665)58:0.0937022517)93:0.1883416351,((((jgi_CocheC4_1_140792_e_gw1.14.69.1_1-374:0.0000029881,jgi_CocheC5_3_1150871_fgenesh1_pm.1___757_1-374:0.0000029881)100:0.0503206916,jgi_Cocmi1_31395_fgenesh1_pm.0___52_1-381:0.0581536175)100:0.3875341670,jgi_Macph1_12278_MPH_12538m.01_1-429:0.3571800741)100:0.5565586031,jgi_Phach1_4060_rna4059_1-413:0.4552284675)100:0.2938013673)74:0.2045211376,(jgi_Cypeu1_111657_HMPREF1541_01741T0_1-424:0.3527695701,jgi_Phiatt1_1049_AB675_8163T0_1-397:0.5541591578)100:0.5188217138)62:0.0621334567,jgi_Ascim1_322338_gm1.2338_g_1-426:0.9962778994)96:0.2457621353,(((((((((jgi_Aspac1_42747_Genemark1.4923_g_1-419:0.0076569806,(jgi_Aspacu1_430596_estExt_fgenesh1_pg.C_420018_1-423:0.0039955019,jgi_Aspbru1_476673_estExt_fgenesh1_pm.C_810046_1-408:0.0631689143)73:0.0072738276)42:0.0037192243,jgi_Asphom1_243810_CE243809_101_1-417:0.0514207167)37:0.0000027640,(((jgi_Aspfij1_526092_estExt_Genemark1.C_130152_1-413:0.0080066177,jgi_Aspvio1_390637_estExt_Genewise1Plus.C_690084_1-413:0.0204033667)44:0.0000023954,jgi_Aspuva1_488_CE487_1304_1-413:0.0080078545)84:0.0079989029,jgi_Aspjap1_450592_estExt_fgenesh1_pm.C_630024_1-415:0.0000028202)43:0.0000025563)74:0.0284062375,jgi_Aspind1_476316_MIX14029_23_25_1-399:0.0216169450)100:0.4109575004,(jgi_HypCO275_1_375751_MIX3158_21_64_1-358:0.0000027947,jgi_HypEC38_3_468295_estExt_Genemark1.C_310104_1-382:0.0195811166)100:0.5052571563)85:0.1126676653,((jgi_Aspste1_350979_e_gw1.2.2629.1_1-364:0.4088693688,jgi_EndpusZ1_9114_EPUS_08497T0_1-395:0.3152795345)63:0.1139128152,jgi_Zymps1_800389_Zp221_scaffold_273_00061_1-325:0.7901143314)99:0.1631058089)56:0.1329277055,jgi_Grocl1_1280_CMQ_3993m.01_1-330:0.4922641992)61:0.1100403073,jgi_Spoth2_69746_Spoth1.estExt_Genewise1.C_52372_1-397:0.4551455922)99:0.5106700266,(((((((jgi_Aspcos1_253216_gm1.3991_g_1-351:0.1797304151,(jgi_Asptu1_196893_gm1.11084_g_1-327:0.0515097820,jgi_Aspvad1_347425_e_gw1.23.247.1_1-354:0.0390818393)100:0.0803793023)99:0.0821575575,jgi_Aspeuc1_364519_estExt_Genewise1Plus.C_19_t10038_1-353:0.0274910779)85:0.0122239451,jgi_Aspneo1_446784_MIX14907_2_16_1-353:0.0694583450)98:0.0566716450,(jgi_Aspfo1_141524_e_gw1.11.510.1_1-353:0.0012096121,jgi_Aspka1_1_19878_AKAW_08405_1-353:0.0188860056)98:0.0336706912)66:0.0088382261,jgi_Asppip1_500174_MIX6404_10_17_1-352:0.0302759366)99:0.6017419293,((jgi_Aspell1_421943_fgenesh1_pm.168___15_1-343:0.3013673714,jgi_Asphet1_293423_e_gw1.15.89.1_1-352:0.2735258077)40:0.0813852188,jgi_Aspscle1_442475_MIX7896_14_44_1-351:0.3591308815)91:0.1619993448)100:1.1490523780,(jgi_Aspgl1_1511926_MIX23010_2_19_1-245:1.2703848540,(jgi_Bysni1_70620_fgenesh1_pm.225___6_1-352:0.1664747331,jgi_Byssp1_4378_PVAR5_7027_1-384:0.1393187371)94:0.2328638053)100:0.3951475922)92:0.2969247400)98:0.4660105127)44:0.1609199073,jgi_Arxad1_3714_rna_ARAD1C41184g_1-384:1.2116340310)54:0.1606086284)74:0.2351069033,((((((jgi_Aspbr1_591336_CE379221_110_1-355:0.1931139213,(((((jgi_Asplac1_480436_MIX9453_6_58_1-361:0.0000029881,jgi_Aspni_NRRL3_1_7407_NRRL3_07407_1-361:0.0000029209)94:0.0000022091,jgi_Aspni7_1175957_gm1.6686_g_1-359:0.0000029881)100:0.0324615071,jgi_Aspwel1_162152_fgenesh1_pm.38___8_1-356:0.0238518939)95:0.0362345335,(jgi_Aspni_bvT_1_319422_fgenesh1_pm.66___22_1-358:0.0000021006,jgi_Aspni_DSM_1_167317_An16g00180m.01_1-358:0.0000020813)100:0.0214120948)100:0.1462732364,jgi_Aspph1_307534_MIX8237_2_20_1-358:0.1090163482)100:0.1271769941)77:0.0669852953,(((jgi_Aspcos1_278230_MIX17388_11_43_1-356:0.0136478950,(((jgi_Aspfo1_134468_e_gw1.6.30.1_1-360:0.0125141322,jgi_Aspka1_1_14266_AKAW_02793_1-360:0.0187224432)42:0.0000026735,jgi_Asppip1_452449_fgenesh1_kg.20___5___Locus579v1rpkm265.16_1-357:0.0127896632)62:0.0114544341,jgi_Aspneo1_441145_MIX9268_10_70_1-360:0.0135784033)67:0.0131947172)99:0.0630885642,(jgi_Aspeuc1_445610_MIX3139_29_48_1-356:0.0527196439,jgi_Asptu1_122774_e_gw1.4.1614.1_1-356:0.0453760618)90:0.0153121391)70:0.0117542952,jgi_Aspvad1_471815_MIX12601_2_28_1-358:0.1084948208)99:0.0837500618)100:0.3523547632,((jgi_Aspca3_168058_estExt_Genewise1Plus.C_61407_1-361:0.1001934026,jgi_Aspscl1_551339_fgenesh1_pg.49___10_1-369:0.0651869440)93:0.0315950134,(jgi_Aspibe1_367829_e_gw1.66.49.1_1-346:0.1200599524,jgi_Aspscle1_436007_MIX1428_475_81_1-361:0.0729986611)99:0.0495951276)100:0.1637160252)56:0.1581785290,jgi_Asphet1_385106_estExt_fgenesh1_pm.C_30346_1-355:0.2181642429)100:0.7584541321,(((jgi_Aspcam1_321474_gm1.7649_g_1-367:0.1286140175,jgi_Asptaic1_190016_gm1.283_g_1-367:0.1964207944)90:0.0659421799,jgi_Aspcand1_119966_fgenesh1_pm.54___37_1-373:0.0797181618)100:0.4779239751,((jgi_Aspfl1_30766_7000001155812587_1-277:0.0686439459,jgi_Aspor1_10586_AO090011000701_mRNA_1-211:0.0752264314)100:0.2603912728,jgi_Aspnom13137_1_11426_ANOM_011777T0_1-207:0.4802894484)100:0.5797876394)98:0.3532370988)57:0.1529202356,(((jgi_Aspbru1_376266_e_gw1.109.75.1_1-221:0.7803490252,jgi_Aspjap1_426454_MIX2739_1_23_1-221:0.3800883492)91:0.1759332382,jgi_Aspind1_474411_MIX12124_2_19_1-346:0.0295288153)56:0.0307950170,jgi_Aspuva1_421350_MIX13235_2_20_1-346:0.0512646809)100:0.8969409335)100:0.7373339308)51:0.2826127736,(((((((((jgi_Canalb1_59241_CAALFM_C102170CAT0_1-313:0.8526315546,jgi_Lodelo1_1966_LELG_01646T0_1-317:1.4630202532)92:0.3423388138,jgi_Spapa3_132097_genewise1plus.e_gw0.1.2505.1_1-314:0.8139255781)79:0.3214188087,(jgi_Canta1_51852_e_gw1.4.736.1_1-319:1.1735063499,jgi_Picst3_43810_e_gwh1.3.1.825.1_1-314:0.7954011416)97:0.3883810511)67:0.2030254429,((((jgi_Clalu1_2_2291_CLUG_02291_1-323:1.0943122913,((jgi_Metbi1_38376_e_gw1.1.2453.1_1-329:0.8923767792,(jgi_Metfru2_4491_MFRU_05351-R0_1-247:0.0153980974,(jgi_Metfru2_4523_MFRU_05384-R0_1-248:0.0000029412,jgi_Metfru2_6629_MFRU_07629-R0_1-213:0.0260212978)64:0.0491195032)100:0.7231011320)98:0.4840348462,jgi_Metbi_SCcomb_27004_gm1.1837_g_1-258:2.4267795775)99:0.2771644797)95:0.2967891529,jgi_Meygui1_5865_PGUG_05865T0_1-331:0.7733115985)97:0.3390853929,(jgi_Debha1_1450_DEHA2C02398g_1-320:0.8277558997,((jgi_Schcy1_2793_SPOG_02233T0_1-322:0.4573696789,jgi_Schoc1_20_SOCG_02639T0_1-323:0.4807090028)100:0.5248640272,jgi_Schpo1_4192_SPBPB2B2.11_1-322:0.6822584027)93:0.2627672366)75:0.2149845917)87:0.1924959422,(jgi_Hypbu1_113785_e_gw1.7.1038.1_1-322:1.1664517844,jgi_Wican1_75766_fgenesh1_pg.1___21_1-309:0.8914587962)99:0.5225284894)40:0.1356493911)77:0.2471770406,jgi_Cante1_115077_fgenesh2_kg.00021___270___isotig02270_1-309:1.2694373571)49:0.0896413754,jgi_Dekbr2_26692_fgenesh1_kg.17___19___Locus4180v1rpkm7.35_1-324:1.4244163872)100:0.6808905307,jgi_Pacta1_2_77630_fgenesh1_pm.8___134_1-319:1.0998457926)96:0.3692105855,(jgi_Rozal1_1_4544_O9G_002279_1-221:0.0000026702,jgi_Rozal_SC1_28020_fgenesh1_kg.154___3___4544_A_1-220:0.0119726497)100:1.6248151430)69:0.3207749457,jgi_Canca1_21605_e_gw1.1.2713.1_1-345:1.8606239052)58:0.1333602735)66:0.2625156172,(jgi_Yarli1_68042_YALI0D25080g_1-313:0.0000029881,jgi_Yarlip1_84664_e_gw1.3.492.1_1-313:0.0000026182)100:2.1028161640)84:0.3808100401,(jgi_Phlbr1_164867_estExt_Genemark1.C_260058_1-336:1.8008542338,(jgi_PirE2_1_1508_gm1.454_g_1-332:0.9263108368,jgi_Suibr2_758250_Suibr1.e_gw1.507.2.1_1-318:0.8733225589)100:0.9237712970)96:0.4822523775)99:0.9287377523)100:3.5599311080,Characterised_AAC77843.1_Escherichia_coli:2.1869784721)96:0.7290463338)67:0.5950819449)33:0.3455310267)93:0.3968326227,(jgi_Rhihy1_693654_estExt_Genewise1Plus.C_30100_1-326:0.7622629494,jgi_Spipu1_2855_SPPG_07492T0_1-324:0.4653894338)64:0.1182926953)74:0.1079861251,jgi_Ganpr1_58822_fgenesh1_kg.50___45___Locus2165v1rpkm97.45_1-326:0.6873799033)79:0.0892286319,(jgi_Conco1_7543_gm1.5783_g_1-321:0.5367804806,(jgi_Lobtra1_426147_estExt_Genemark1.C_610041_1-321:0.0850460850,(jgi_Morel2_149001_Morel1.estExt_fgenesh1_pm.C_260031_1-322:0.0190612019,Characterised_ADC54121.1_Mortierella_alpina:0.0735220477)85:0.0756104383)100:0.4993302500)43:0.0753841969)55:0.0834450197)48:0.0928606342,(((jgi_Gloin1_142856_CE42844_1027_1-325:0.0078477051,((((jgi_Rhiir2_1_1775258_gm1.14144_g_1-325:0.0000000000,jgi_RhiirB3_364231_estExt_Genewise1Plus.C_1240018_1-325:0.0000000000):0.0000000000,jgi_RhiirA5_269438_estExt_Genewise1.C_1760001_1-325:0.0000000000):0.0000000000,jgi_RhiirC2_734595_fgenesh1_kg.193___33___ACTTGA_L001_R1_paired_contig_4027_1-325:0.0000000000):0.0000029881,jgi_RhiirA1_1_412884_fgenesh1_kg.157___23___TR1593_c0_g1_i1_1-325:0.0000029881)82:0.0000029880)98:0.0048289689,jgi_RhiirA4_400875_fgenesh1_kg.367___14___TR246_c0_g1_i1_1-325:0.0190904876)100:0.2276717896,(jgi_Rozal1_1_4376_O9G_000856_1-323:0.0078836224,jgi_Rozal_SC1_30729_fgenesh1_kg.1468___2___4376_A_1-323:0.0000027652)100:0.7179605565)57:0.0963540720)55:0.1090074277,(jgi_Basme2finSC_276808_estExt_Genewise1Plus.C_510019_1-323:0.1548230436,jgi_Basme2finSC_315969_fgenesh1_kg.233___10___Locus578v1rpkm347.77_1-323:0.1053247095)100:0.2951680892)33:0.0447873254,(((jgi_Anasp1_227394_estExt_Genewise1Plus.C_10048_1-321:0.0175844478,(jgi_PirE2_1_17878_gm1.16824_g_1-149:0.0737059510,jgi_Pirfi3_586028_fgenesh2_kg.44___31___Locus3407v1rpkm7.36_1-320:0.0808487978)99:0.1364344270)86:0.0162378352,jgi_Orpsp1_1_1178204_evm.model.c7180000064411.1_1-303:0.0093107245)97:0.0398995574,jgi_Neosp1_462977_estExt_Genewise1Plus.C_2490051_1-321:0.0182104850)100:0.6141779096)92:0.0933542074,(jgi_Mucci2_157100_fgenesh1_kg.07___253___469_1_CCIA_CCIB_EXTA_1-323:0.1105240789,(((jgi_Rhich1_16489_A16482_1-323:0.0083346855,(jgi_Rhimi1_1_316119_estExt_fgenesh1_pg.C_240038_1-323:0.0000029881,jgi_Rhimi_ATCC52814_1_272031_estExt_Genewise1.C_380078_1-323:0.0000029881)95:0.0000023761)76:0.0107680521,(jgi_Rhich1_5768_A05745_1-323:0.0000029881,jgi_Rhimi_ATCC11559_1_118043_CE118042_7017_1-323:0.0000029016)100:0.0237444285)100:0.1051045650,jgi_Rhior3_7054_RO3G_07381_1-320:0.0666643472)98:0.0884158938)100:0.1928281688)26:0.0473172590,(jgi_Liccor1_7662_LCOR_06964.1_1-322:0.1223669835,(jgi_Sakvas1_1287_SVAS_04492-R0_1-325:0.1787729021,jgi_Synrac1_499981_fgenesh1_kg.14___57___Locus1188v1rpkm150.29_1-324:0.1120400944)86:0.0809421427)73:0.0879564330)59:0.0372601529,jgi_Phybl2_133244_estExt_Genewise1Plus.C_90144_1-323:0.2045331442)90:0.0877889451,jgi_Hesve2finisherSC_1365531_estExt_fgenesh1_pm.C_20215_1-322:0.2202124318)100:0.1164638231);
